# Supplementary material for: 6-Amino-2-(pivaloyl­amino)­pyridinium benzoate
Source: Acta Crystallogr Sect E Struct Rep Online. 2013 Aug 31;69(Pt 9):o1483–4. doi: 10.1107/S1600536813023787 (PMC3884507; doi:10.1107/S1600536813023787)
Supplement: Supplementary file 1 [file e-69-o1483-sup1.cif]

##############################################################################
#                                                                            #
# This CIF contains the data in a paper accepted for publication in          #
# Acta Crystallographica Section E. It conforms to the requirements of       #
# Notes for Authors for Acta Crystallographica Section E, and has been       #
# peer reviewed under the auspices of the IUCr Commission on Journals.       #
#                                                                            #
# Full details of the Crystallographic Information File format               #
# are given in the paper "The Crystallographic Information File (CIF):       #
# a New Standard Archive File for Crystallography" by S. R. Hall, F. H.      #
# Allen and I. D. Brown [Acta Cryst. (1991), A47, 655-685].                  #
#                                                                            #
# The current version of the core CIF dictionary is obtainable from          #
# ftp://ftp.iucr.org/pub/cif_core.dic.                                       #
#                                                                            #
# Software is freely available for graphical display of the structure(s)     #
# in this CIF. For information consult the CIF software page                 #
# http://www.iucr.org/resources/cif/software.                                #
#                                                                            #
# This file may be used for bona fide research purposes within the           #
# scientific community so long as proper attribution is given to the journal # 
# article from which it was obtained.                                        #
#                                                                            #
##############################################################################
data_I
_audit_creation_method     SHELXL-2013
_chemical_name_systematic
;
6-Amino-2-(pivaloylamino)pyridinium benzoate
;
_chemical_name_common     ?
_chemical_formula_moiety     'C10 H16 N3 O, C7 H5 O2'
_chemical_formula_sum     'C17 H21 N3 O3'
_chemical_formula_iupac     'C10 H16 N3 O +, C7 H5 O2 -'
_chemical_formula_weight     315.37
_chemical_melting_point     ?
_shelx_space_group_comment
;
The symmetry employed for this shelxl refinement is uniquely defined
by the following loop, which should always be used as a source of
symmetry information in preference to the above space-group names.
They are only intended as comments.
;
_space_group_crystal_system     monoclinic
_space_group_name_H-M_alt     'P 21/c'
_space_group_name_Hall     '-P 2ybc'
loop_
    _space_group_symop_operation_xyz
    'x, y, z'
    '-x, y+1/2, -z+1/2'
    '-x, -y, -z'
    'x, -y-1/2, z-1/2'
_cell_length_a     15.1438(4)
_cell_length_b     5.7099(2)
_cell_length_c     18.7388(6)
_cell_angle_alpha     90
_cell_angle_beta     91.967(2)
_cell_angle_gamma     90
_cell_volume     1619.38(9)
_cell_formula_units_Z     4
_cell_measurement_reflns_used     4257
_cell_measurement_theta_min     0.407
_cell_measurement_theta_max     28.283
_cell_measurement_temperature     123(2)
_exptl_crystal_description     block
_exptl_crystal_colour     colourless
_exptl_crystal_size_max     0.13
_exptl_crystal_size_mid     0.10
_exptl_crystal_size_min     0.08
_exptl_crystal_density_diffrn     1.293
_exptl_crystal_density_meas     ?
_exptl_crystal_density_method     'not measured'
_exptl_crystal_F_000     672
_exptl_absorpt_coefficient_mu     0.090
_exptl_absorpt_correction_type     multi-scan
_exptl_absorpt_process_details     '(SADABS; Sheldrick, 2004)'
_shelx_estimated_absorpt_T_min     0.988
_shelx_estimated_absorpt_T_max     0.993
_exptl_absorpt_correction_T_min     0.9884
_exptl_absorpt_correction_T_max     0.9928
_exptl_special_details
;
;
_diffrn_ambient_temperature     123(2)
_diffrn_radiation_type     MoK\a
_diffrn_radiation_wavelength     0.71073
_diffrn_radiation_monochromator     graphite
_diffrn_measurement_device_type
                   'Bruker--Nonius KappaCCD diffractometer with APEXII detector'
_diffrn_measurement_method     '\f and \w scans'
_diffrn_detector_area_resol_mean     9
_diffrn_reflns_number     10993
_diffrn_reflns_av_R_equivalents     0.0936
_diffrn_reflns_theta_min     2.518
_diffrn_reflns_theta_max     27.498
_diffrn_reflns_theta_full     25.242
_diffrn_measured_fraction_theta_max     0.998
_diffrn_measured_fraction_theta_full     0.998
_diffrn_reflns_limit_h_min     -19
_diffrn_reflns_limit_h_max     18
_diffrn_reflns_limit_k_min     -7
_diffrn_reflns_limit_k_max     7
_diffrn_reflns_limit_l_min     -24
_diffrn_reflns_limit_l_max     20
_refine_special_details
;
;
_reflns_number_total     3724
_reflns_number_gt     2054
_reflns_threshold_expression     'I > 2\s(I)'
_refine_ls_structure_factor_coef     Fsqd
_refine_ls_matrix_type     full
_refine_ls_R_factor_all     0.1398
_refine_ls_R_factor_gt     0.0655
_refine_ls_wR_factor_gt     0.1209
_refine_ls_wR_factor_ref     0.1411
_refine_ls_goodness_of_fit_ref     1.000
_refine_ls_restrained_S_all     1.000
_refine_ls_number_reflns     3724
_refine_ls_number_parameters     220
_refine_ls_number_restraints     4
_refine_ls_hydrogen_treatment     constr
_refine_ls_weighting_scheme     calc
_refine_ls_weighting_details
                      'w=1/[\s^2^(Fo^2^)+(0.0496P)^2^] where P=(Fo^2^+2Fc^2^)/3'
_atom_sites_solution_hydrogens     geom
_atom_sites_solution_primary     direct
_atom_sites_solution_secondary     difmap
_refine_ls_shift/su_max     0.000
_refine_ls_shift/su_mean     0.000
_refine_diff_density_max     0.243
_refine_diff_density_min     -0.275
_refine_ls_extinction_method     none
_refine_ls_extinction_coef     .
loop_
    _atom_type_symbol
    _atom_type_description
    _atom_type_scat_dispersion_real
    _atom_type_scat_dispersion_imag
    _atom_type_scat_source
    'C' 'C' 0.0033 0.0016
                         'International Tables Vol C Tables 4.2.6.8 and 6.1.1.4'
    'H' 'H' 0.0000 0.0000
                         'International Tables Vol C Tables 4.2.6.8 and 6.1.1.4'
    'N' 'N' 0.0061 0.0033
                         'International Tables Vol C Tables 4.2.6.8 and 6.1.1.4'
    'O' 'O' 0.0106 0.0060
                         'International Tables Vol C Tables 4.2.6.8 and 6.1.1.4'
_computing_data_collection     'COLLECT (Bruker, 2008)'
_computing_cell_refinement     'DENZO-SMN (Otwinowski & Minor, 1997)'
_computing_data_reduction     'DENZO-SMN (Otwinowski & Minor, 1997)'
_computing_structure_solution     'SIR-2004 (Burla <i>et al.</i>, 2005)'
_computing_structure_refinement     'SHELXL-2013 (Sheldrick, 2008)'
_computing_molecular_graphics     'PLATON (Spek, 2009)'
_computing_publication_material
                     'SHELXL-2013 (Sheldrick, 2008) and publCIF (Westrip, 2010)'
loop_
    _atom_site_type_symbol
    _atom_site_label
    _atom_site_fract_x
    _atom_site_fract_y
    _atom_site_fract_z
    _atom_site_U_iso_or_equiv
    _atom_site_adp_type
    _atom_site_calc_flag
    _atom_site_occupancy
    _atom_site_disorder_assembly
    _atom_site_disorder_group
    O O8 0.69413(12) 0.1535(3) 0.54656(10) 0.0370(5) Uani d 1 . .
    N N1 0.57982(12) 0.6015(4) 0.39112(11) 0.0205(5) Uani d 1 . .
    H H1 0.6221(14) 0.710(4) 0.3842(13) 0.025 Uiso d 1 . .
    N N6 0.48943(14) 0.7758(4) 0.30603(12) 0.0278(5) Uani d 1 . .
    H H6A 0.5311(15) 0.882(4) 0.2960(14) 0.033 Uiso d 1 . .
    H H6B 0.4404(14) 0.774(4) 0.2764(13) 0.033 Uiso d 1 . .
    N N7 0.68521(13) 0.4637(4) 0.47095(11) 0.0231(5) Uani d 1 . .
    H H7 0.7141(15) 0.580(4) 0.4546(13) 0.028 Uiso d 1 . .
    C C2 0.60154(15) 0.4307(4) 0.43895(13) 0.0223(6) Uani d 1 . .
    C C3 0.54405(15) 0.2505(4) 0.45137(14) 0.0249(6) Uani d 1 . .
    H H3 0.5582 0.1307 0.4850 0.030 Uiso calc 1 . .
    C C4 0.46378(16) 0.2513(4) 0.41222(14) 0.0261(6) Uani d 1 . .
    H H4 0.4225 0.1295 0.4200 0.031 Uiso calc 1 . .
    C C5 0.44278(15) 0.4204(4) 0.36334(13) 0.0227(6) Uani d 1 . .
    H H5 0.3881 0.4149 0.3369 0.027 Uiso calc 1 . .
    C C6 0.50276(15) 0.6023(4) 0.35252(13) 0.0209(6) Uani d 1 . .
    C C8 0.72715(16) 0.3289(4) 0.52242(14) 0.0234(6) Uani d 1 . .
    C C9 0.81731(15) 0.4228(4) 0.54969(13) 0.0219(6) Uani d 1 . .
    C C10 0.79992(16) 0.5515(5) 0.61949(14) 0.0293(6) Uani d 1 . .
    H H10A 0.7718 0.4443 0.6526 0.044 Uiso calc 1 . .
    H H10B 0.7608 0.6852 0.6096 0.044 Uiso calc 1 . .
    H H10C 0.8560 0.6072 0.6409 0.044 Uiso calc 1 . .
    C C11 0.87823(17) 0.2125(4) 0.56515(16) 0.0326(7) Uani d 1 . .
    H H11A 0.8896 0.1308 0.5204 0.049 Uiso calc 1 . .
    H H11B 0.8497 0.1049 0.5980 0.049 Uiso calc 1 . .
    H H11C 0.9342 0.2675 0.5869 0.049 Uiso calc 1 . .
    C C12 0.86140(15) 0.5877(5) 0.49737(14) 0.0263(6) Uani d 1 . .
    H H12A 0.8723 0.5037 0.4529 0.040 Uiso calc 1 . .
    H H12B 0.9176 0.6436 0.5185 0.040 Uiso calc 1 . .
    H H12C 0.8225 0.7216 0.4871 0.040 Uiso calc 1 . .
    O O13A 0.71169(10) -0.1201(3) 0.37777(10) 0.0287(5) Uani d 1 . .
    O O13B 0.64016(11) 0.0950(3) 0.29481(10) 0.0289(5) Uani d 1 . .
    C C13 0.70775(15) 0.0432(4) 0.33191(13) 0.0215(6) Uani d 1 . .
    C C14 0.79105(15) 0.1829(4) 0.32285(13) 0.0203(6) Uani d 1 . .
    C C15 0.87128(15) 0.0994(4) 0.35068(13) 0.0220(6) Uani d 1 . .
    H H15 0.8731 -0.0436 0.3766 0.026 Uiso calc 1 . .
    C C16 0.94848(16) 0.2232(4) 0.34092(14) 0.0255(6) Uani d 1 . .
    H H16 1.0031 0.1649 0.3600 0.031 Uiso calc 1 . .
    C C17 0.94615(16) 0.4311(4) 0.30351(14) 0.0271(6) Uani d 1 . .
    H H17 0.9992 0.5155 0.2966 0.033 Uiso calc 1 . .
    C C18 0.86638(16) 0.5174(5) 0.27596(14) 0.0279(6) Uani d 1 . .
    H H18 0.8647 0.6621 0.2509 0.033 Uiso calc 1 . .
    C C19 0.78894(16) 0.3920(4) 0.28499(13) 0.0245(6) Uani d 1 . .
    H H19 0.7345 0.4494 0.2652 0.029 Uiso calc 1 . .
loop_
    _atom_site_aniso_label
    _atom_site_aniso_U_11
    _atom_site_aniso_U_22
    _atom_site_aniso_U_33
    _atom_site_aniso_U_12
    _atom_site_aniso_U_13
    _atom_site_aniso_U_23
    O8 0.0319(11) 0.0331(11) 0.0450(13) -0.0155(8) -0.0117(9) 0.0167(10)
    N1 0.0153(11) 0.0213(11) 0.0248(12) -0.0069(8) 0.0000(8) 0.0002(9)
    N6 0.0206(12) 0.0284(13) 0.0339(14) -0.0070(9) -0.0076(10) 0.0059(11)
    N7 0.0175(11) 0.0242(12) 0.0275(13) -0.0068(9) -0.0028(9) 0.0046(10)
    C2 0.0197(13) 0.0264(14) 0.0208(14) -0.0036(10) 0.0006(10) -0.0012(11)
    C3 0.0208(13) 0.0273(15) 0.0266(15) -0.0069(10) 0.0002(11) 0.0067(11)
    C4 0.0202(14) 0.0284(14) 0.0297(16) -0.0106(11) 0.0016(11) -0.0020(12)
    C5 0.0166(12) 0.0281(14) 0.0234(14) -0.0049(10) -0.0005(10) -0.0004(11)
    C6 0.0165(12) 0.0254(14) 0.0210(14) -0.0004(10) 0.0029(10) -0.0029(11)
    C8 0.0235(13) 0.0221(14) 0.0246(15) -0.0043(11) -0.0006(11) 0.0012(11)
    C9 0.0172(12) 0.0227(13) 0.0255(14) -0.0018(10) -0.0039(10) -0.0019(11)
    C10 0.0215(13) 0.0354(16) 0.0309(15) -0.0046(11) -0.0012(11) -0.0032(13)
    C11 0.0264(15) 0.0257(16) 0.0449(19) 0.0005(11) -0.0076(12) 0.0017(13)
    C12 0.0171(13) 0.0323(15) 0.0295(15) -0.0046(11) -0.0007(10) -0.0001(12)
    O13A 0.0198(9) 0.0276(10) 0.0384(12) -0.0058(7) -0.0032(8) 0.0102(9)
    O13B 0.0199(9) 0.0326(11) 0.0335(11) -0.0030(7) -0.0069(8) 0.0078(9)
    C13 0.0201(13) 0.0225(14) 0.0220(14) -0.0029(10) 0.0016(10) -0.0010(12)
    C14 0.0186(13) 0.0227(14) 0.0197(14) -0.0027(10) 0.0022(10) -0.0021(11)
    C15 0.0214(13) 0.0219(13) 0.0227(14) -0.0017(10) 0.0019(10) 0.0010(11)
    C16 0.0192(13) 0.0288(15) 0.0287(15) -0.0016(10) 0.0012(10) -0.0017(12)
    C17 0.0251(14) 0.0302(15) 0.0264(15) -0.0118(11) 0.0062(11) -0.0010(12)
    C18 0.0329(15) 0.0231(14) 0.0278(15) -0.0058(11) 0.0025(12) 0.0051(12)
    C19 0.0264(14) 0.0230(14) 0.0242(14) -0.0012(11) -0.0008(11) 0.0010(12)
_geom_special_details
;
All e.s.d.'s (except the e.s.d. in the dihedral angle between two l.s. planes)
are estimated using the full covariance matrix. The cell e.s.d.'s are taken
into account individually in the estimation of e.s.d.'s in distances, angles
and torsion angles; correlations between e.s.d.'s in cell parameters are only
used when they are defined by crystal symmetry. An approximate (isotropic)
treatment of cell e.s.d.'s is used for estimating e.s.d.'s involving l.s.
planes.
;
loop_
    _geom_bond_atom_site_label_1
    _geom_bond_atom_site_label_2
    _geom_bond_site_symmetry_2
    _geom_bond_distance
    _geom_bond_publ_flag
    O8 C8 . 1.214(3) ?
    N1 C6 . 1.352(3) ?
    N1 C2 . 1.358(3) ?
    N1 H1 . 0.905(16) ?
    N6 C6 . 1.330(3) ?
    N6 H6A . 0.899(17) ?
    N6 H6B . 0.913(16) ?
    N7 C8 . 1.373(3) ?
    N7 C2 . 1.396(3) ?
    N7 H7 . 0.859(17) ?
    C2 C3 . 1.373(3) ?
    C3 C4 . 1.398(3) ?
    C3 H3 . 0.9500 ?
    C4 C5 . 1.361(3) ?
    C4 H4 . 0.9500 ?
    C5 C6 . 1.400(3) ?
    C5 H5 . 0.9500 ?
    C8 C9 . 1.538(3) ?
    C9 C12 . 1.529(3) ?
    C9 C10 . 1.531(3) ?
    C9 C11 . 1.536(3) ?
    C10 H10A . 0.9800 ?
    C10 H10B . 0.9800 ?
    C10 H10C . 0.9800 ?
    C11 H11A . 0.9800 ?
    C11 H11B . 0.9800 ?
    C11 H11C . 0.9800 ?
    C12 H12A . 0.9800 ?
    C12 H12B . 0.9800 ?
    C12 H12C . 0.9800 ?
    O13A C13 . 1.268(3) ?
    O13B C13 . 1.253(3) ?
    C13 C14 . 1.507(3) ?
    C14 C19 . 1.389(3) ?
    C14 C15 . 1.390(3) ?
    C15 C16 . 1.384(3) ?
    C15 H15 . 0.9500 ?
    C16 C17 . 1.379(4) ?
    C16 H16 . 0.9500 ?
    C17 C18 . 1.388(4) ?
    C17 H17 . 0.9500 ?
    C18 C19 . 1.389(3) ?
    C18 H18 . 0.9500 ?
    C19 H19 . 0.9500 ?
loop_
    _geom_angle_atom_site_label_1
    _geom_angle_atom_site_label_2
    _geom_angle_atom_site_label_3
    _geom_angle_site_symmetry_1
    _geom_angle_site_symmetry_3
    _geom_angle
    _geom_angle_publ_flag
    C6 N1 C2 . . 122.7(2) ?
    C6 N1 H1 . . 121.5(16) ?
    C2 N1 H1 . . 115.6(16) ?
    C6 N6 H6A . . 123.2(17) ?
    C6 N6 H6B . . 119.4(17) ?
    H6A N6 H6B . . 116(2) ?
    C8 N7 C2 . . 128.1(2) ?
    C8 N7 H7 . . 117.2(17) ?
    C2 N7 H7 . . 114.7(17) ?
    N1 C2 C3 . . 120.7(2) ?
    N1 C2 N7 . . 112.5(2) ?
    C3 C2 N7 . . 126.9(2) ?
    C2 C3 C4 . . 117.0(2) ?
    C2 C3 H3 . . 121.5 ?
    C4 C3 H3 . . 121.5 ?
    C5 C4 C3 . . 122.3(2) ?
    C5 C4 H4 . . 118.9 ?
    C3 C4 H4 . . 118.9 ?
    C4 C5 C6 . . 119.1(2) ?
    C4 C5 H5 . . 120.4 ?
    C6 C5 H5 . . 120.4 ?
    N6 C6 N1 . . 117.5(2) ?
    N6 C6 C5 . . 124.3(2) ?
    N1 C6 C5 . . 118.2(2) ?
    O8 C8 N7 . . 122.5(2) ?
    O8 C8 C9 . . 122.4(2) ?
    N7 C8 C9 . . 115.0(2) ?
    C12 C9 C10 . . 110.1(2) ?
    C12 C9 C11 . . 109.3(2) ?
    C10 C9 C11 . . 109.5(2) ?
    C12 C9 C8 . . 113.8(2) ?
    C10 C9 C8 . . 105.9(2) ?
    C11 C9 C8 . . 108.1(2) ?
    C9 C10 H10A . . 109.5 ?
    C9 C10 H10B . . 109.5 ?
    H10A C10 H10B . . 109.5 ?
    C9 C10 H10C . . 109.5 ?
    H10A C10 H10C . . 109.5 ?
    H10B C10 H10C . . 109.5 ?
    C9 C11 H11A . . 109.5 ?
    C9 C11 H11B . . 109.5 ?
    H11A C11 H11B . . 109.5 ?
    C9 C11 H11C . . 109.5 ?
    H11A C11 H11C . . 109.5 ?
    H11B C11 H11C . . 109.5 ?
    C9 C12 H12A . . 109.5 ?
    C9 C12 H12B . . 109.5 ?
    H12A C12 H12B . . 109.5 ?
    C9 C12 H12C . . 109.5 ?
    H12A C12 H12C . . 109.5 ?
    H12B C12 H12C . . 109.5 ?
    O13B C13 O13A . . 124.6(2) ?
    O13B C13 C14 . . 118.9(2) ?
    O13A C13 C14 . . 116.5(2) ?
    C19 C14 C15 . . 119.4(2) ?
    C19 C14 C13 . . 120.5(2) ?
    C15 C14 C13 . . 120.0(2) ?
    C16 C15 C14 . . 120.4(2) ?
    C16 C15 H15 . . 119.8 ?
    C14 C15 H15 . . 119.8 ?
    C17 C16 C15 . . 120.0(2) ?
    C17 C16 H16 . . 120.0 ?
    C15 C16 H16 . . 120.0 ?
    C16 C17 C18 . . 120.1(2) ?
    C16 C17 H17 . . 119.9 ?
    C18 C17 H17 . . 119.9 ?
    C17 C18 C19 . . 120.0(2) ?
    C17 C18 H18 . . 120.0 ?
    C19 C18 H18 . . 120.0 ?
    C14 C19 C18 . . 120.0(2) ?
    C14 C19 H19 . . 120.0 ?
    C18 C19 H19 . . 120.0 ?
loop_
    _geom_torsion_atom_site_label_1
    _geom_torsion_atom_site_label_2
    _geom_torsion_atom_site_label_3
    _geom_torsion_atom_site_label_4
    _geom_torsion_site_symmetry_1
    _geom_torsion_site_symmetry_2
    _geom_torsion_site_symmetry_3
    _geom_torsion_site_symmetry_4
    _geom_torsion
    _geom_torsion_publ_flag
    C6 N1 C2 C3 . . . . -1.4(4) ?
    C6 N1 C2 N7 . . . . 178.4(2) ?
    C8 N7 C2 N1 . . . . 178.5(2) ?
    C8 N7 C2 C3 . . . . -1.8(4) ?
    N1 C2 C3 C4 . . . . 0.7(4) ?
    N7 C2 C3 C4 . . . . -179.1(2) ?
    C2 C3 C4 C5 . . . . 0.6(4) ?
    C3 C4 C5 C6 . . . . -1.1(4) ?
    C2 N1 C6 N6 . . . . -178.5(2) ?
    C2 N1 C6 C5 . . . . 0.8(4) ?
    C4 C5 C6 N6 . . . . 179.6(3) ?
    C4 C5 C6 N1 . . . . 0.4(4) ?
    C2 N7 C8 O8 . . . . 1.0(4) ?
    C2 N7 C8 C9 . . . . -176.4(2) ?
    O8 C8 C9 C12 . . . . 159.9(2) ?
    N7 C8 C9 C12 . . . . -22.8(3) ?
    O8 C8 C9 C10 . . . . -79.0(3) ?
    N7 C8 C9 C10 . . . . 98.3(3) ?
    O8 C8 C9 C11 . . . . 38.3(3) ?
    N7 C8 C9 C11 . . . . -144.3(2) ?
    O13B C13 C14 C19 . . . . 12.4(4) ?
    O13A C13 C14 C19 . . . . -167.2(2) ?
    O13B C13 C14 C15 . . . . -165.7(2) ?
    O13A C13 C14 C15 . . . . 14.7(3) ?
    C19 C14 C15 C16 . . . . 0.1(4) ?
    C13 C14 C15 C16 . . . . 178.2(2) ?
    C14 C15 C16 C17 . . . . 0.1(4) ?
    C15 C16 C17 C18 . . . . 0.4(4) ?
    C16 C17 C18 C19 . . . . -1.1(4) ?
    C15 C14 C19 C18 . . . . -0.8(4) ?
    C13 C14 C19 C18 . . . . -178.9(2) ?
    C17 C18 C19 C14 . . . . 1.3(4) ?
loop_
    _geom_hbond_atom_site_label_D
    _geom_hbond_atom_site_label_H
    _geom_hbond_atom_site_label_A
    _geom_hbond_site_symmetry_A
    _geom_hbond_distance_DH
    _geom_hbond_distance_HA
    _geom_hbond_distance_DA
    _geom_hbond_angle_DHA
    N1 H1 O13A 1_565 0.905(16) 1.674(17) 2.571(2) 170(2)
    N6 H6A O13B 1_565 0.899(17) 2.053(18) 2.934(3) 167(2)
    N6 H6B O13B 2_655 0.913(16) 2.05(2) 2.869(3) 149(2)
    N7 H7 O13A 1_565 0.859(17) 2.24(2) 2.984(3) 146(2)
    C4 H4 O8 3_656 0.95 2.49 3.433(3) 172
_shelx_hkl_checksum     80585
_shelx_hkl_file
;
 -20   0  -2 3.90792  9.8706   1
 -20   0  -1 37.4244 24.6612   1
 -20   0   0 61.1965 27.7598   1
 -20   0   1 16.0605 25.8296   1
 -20   0   2 28.1202 26.3943   1
 -19  -2  -3 4.23826 12.4841   1
 -19  -2  -2 13.3268 14.3537   1
 -19  -2  -1 1.99028 25.4243   1
 -19  -2   0 82.8718 28.7415   1
 -19  -2   1 -4.1787  24.877   1
 -19  -2   2-7.78414 24.1174   1
 -19  -2   3 1.89515 25.2085   1
 -19  -2   4  -34.03 36.8026   1
 -19  -2   5 11.1036 27.5624   1
 -19  -1  -7-1.63585 6.68111   1
 -19  -1  -6-5.74281 10.5726   1
 -19  -1  -5-2.86011 12.0355   1
 -19  -1  -4 1.72538 18.3151   1
 -19  -1  -3 2.47513  26.057   1
 -19  -1  -2 21.2075 16.7575   1
 -19  -1  -1 0.85574 25.3565   1
 -19  -1   0 1.74618  25.494   1
 -19  -1   1 36.1056 22.5301   1
 -19  -1   2-25.4732 30.1866   1
 -19  -1   3 25.6835 23.7281   1
 -19  -1   4   54.56 26.2747   1
 -19  -1   5 53.3851 38.6883   1
 -19  -1   6 27.7292 26.4789   1
 -19  -1   7 6.88004 24.8601   1
 -19  -1   8 6.67429 25.6775   1
 -19   0  -7-3.41479 10.1614   1
 -19   0  -6 14.5106 17.4329   1
 -19   0  -5 43.0983 23.4439   1
 -19   0  -4 3.63859 16.3487   1
 -19   0  -3-5.44629 26.9901   1
 -19   0  -2-1.91155 18.2402   1
 -19   0  -1-1.48419 55.0967   1
 -19   0   0 41.4278 21.2211   1
 -19   0   1 0.79676 16.5874   1
 -19   0   2 43.2319 16.6537   1
 -19   0   3-13.8596  30.721   1
 -19   0   4 17.1242 16.1189   1
 -19   0   5-11.5865 21.5396   1
 -19   0   6 72.1384 34.7768   1
 -19   0   7 -3.0055 23.4165   1
 -19   0   8 13.1508 32.8949   1
 -19   0   9 22.8605 24.0071   1
 -19   1  -7-2.91557 7.66789   1
 -19   1  -6-50.4904 30.0556   1
 -19   1  -5-25.5974 22.0198   1
 -19   1  -4 13.6227 12.4338   1
 -19   1  -3 16.7011 19.2966   1
 -19   1  -2 36.7341 33.6368   1
 -19   1  -1-5.55205 21.1895   1
 -19   1   0-3.32097 21.9929   1
 -19   1   1 35.3767 35.1513   1
 -19   1   2 1.79779 36.8943   1
 -19   1   3 63.4774 25.2547   1
 -19   1   4 50.0062 24.1864   1
 -19   1   5  13.329 22.0157   1
 -19   1   6 -6.0115 21.7329   1
 -19   1   7-22.4478  21.285   1
 -19   1   8 53.4048 33.9333   1
 -19   2  -4 63.8442 38.0143   1
 -19   2  -3-42.5485 36.7666   1
 -19   2  -2 16.7344 24.4086   1
 -19   2  -1 2.45922 35.0819   1
 -19   2   0-5.59672 37.1978   1
 -19   2   1-4.01593 24.8848   1
 -19   2   2 3.22793 25.3139   1
 -19   2   3  101.32 26.7201   1
 -19   2   4 22.5411 22.3346   1
 -19   2   5 7.38585 21.6317   1
 -19   2   6 16.2571  20.952   1
 -18  -3  -4-4.61587 15.8789   1
 -18  -3  -3-13.4857 16.7628   1
 -18  -3  -2-8.00617 11.5936   1
 -18  -3  -1 6.23253 13.2778   1
 -18  -3   0 37.2803 26.7792   1
 -18  -3   1 11.3694 26.1691   1
 -18  -3   2 7.29532 26.3894   1
 -18  -3   3 31.0919 35.2562   1
 -18  -3   4 98.8115 29.0023   1
 -18  -3   5 25.0175  25.424   1
 -18  -2  -8 0.09324 6.62131   1
 -18  -2  -6 3.08164 10.1703   1
 -18  -2  -5 56.6514 30.8825   1
 -18  -2  -4-10.4586 17.4511   1
 -18  -2  -3 0.85776  13.292   1
 -18  -2  -2  19.706 20.7975   1
 -18  -2  -1 74.6284 37.0465   1
 -18  -2   0 28.2196 23.7441   1
 -18  -2   1 12.4918 34.5846   1
 -18  -2   2 37.9207 21.4288   1
 -18  -2   3 14.7472 17.5124   1
 -18  -2   4 40.7702 36.7871   1
 -18  -2   5-1.88997  32.873   1
 -18  -2   6 109.325 29.2163   1
 -18  -2   7 25.8369 22.2857   1
 -18  -2   8-6.59246 24.5751   1
 -18  -2   9 23.7446 25.0013   1
 -18  -2  10 54.1334 24.7761   1
 -18  -1 -10 4.21564 8.52528   1
 -18  -1  -9-1.85888 11.4244   1
 -18  -1  -8 14.0576 12.5649   1
 -18  -1  -7 6.18027 14.8855   1
 -18  -1  -6  23.948 15.1709   1
 -18  -1  -5-9.04191 18.9831   1
 -18  -1  -4-25.2085 53.4202   1
 -18  -1  -3 19.8355 15.3138   1
 -18  -1  -2 48.7377 19.2315   1
 -18  -1  -1  23.181 30.2248   1
 -18  -1   0-4.67262 32.6107   1
 -18  -1   1 12.7346 18.2786   1
 -18  -1   2 30.0422  16.256   1
 -18  -1   3 38.7451 16.5418   1
 -18  -1   4-9.25621 46.9035   1
 -18  -1   5 16.4776 19.2051   1
 -18  -1   6 24.5166 17.5493   1
 -18  -1   7 30.0475  18.272   1
 -18  -1   8  9.8388  17.162   1
 -18  -1   9 186.726 33.3741   1
 -18  -1  10 32.4529 35.7563   1
 -18  -1  11 16.2944  24.974   1
 -18   0 -10 132.676 24.4526   1
 -18   0  -9-3.90341 8.31544   1
 -18   0  -8 8.28002 15.8966   1
 -18   0  -7 5.51752 11.5891   1
 -18   0  -6 66.0522 21.6775   1
 -18   0  -5 12.6843 18.7528   1
 -18   0  -4 15.4118 15.0203   1
 -18   0  -3 -19.319  42.444   1
 -18   0  -2 33.8711 15.5532   1
 -18   0  -1-11.2476 19.8673   1
 -18   0   0-13.7713 24.0374   1
 -18   0   1-0.80654 24.3308   1
 -18   0   2 13.9615 24.6024   1
 -18   0   3-8.33465 36.3621   1
 -18   0   4 112.662 23.4862   1
 -18   0   5 27.0022 21.2072   1
 -18   0   6 19.8062 15.6474   1
 -18   0   7  6.4639  30.761   1
 -18   0   8-3.45179 27.9247   1
 -18   0   9 15.2014 27.5462   1
 -18   0  10 20.6611 23.5697   1
 -18   0  11 5.14566 20.8197   1
 -18   0  12 17.0076 29.9058   1
 -18   1 -10 12.7859  10.795   1
 -18   1  -9-12.2276 24.8533   1
 -18   1  -8 16.9025 32.8666   1
 -18   1  -7 -12.057 54.0937   1
 -18   1  -6 18.2453 14.4931   1
 -18   1  -5 4.92442 13.0581   1
 -18   1  -4 6.07976 15.1016   1
 -18   1  -3 21.2878 47.3941   1
 -18   1  -2 50.6777 38.2074   1
 -18   1  -1 66.0478 30.8316   1
 -18   1   0-18.8271 19.8568   1
 -18   1   1 27.6305 18.3215   1
 -18   1   2 56.4218  21.534   1
 -18   1   3 52.2431 16.4782   1
 -18   1   4 8.54052 16.5217   1
 -18   1   5 42.3001 21.5273   1
 -18   1   6 1.39829 15.3469   1
 -18   1   7  0.9163 15.5421   1
 -18   1   8-4.52841 38.8345   1
 -18   1   9 136.831 30.1723   1
 -18   1  10  53.192 23.7618   1
 -18   1  11 51.2018  22.947   1
 -18   2  -8 10.5872 23.8892   1
 -18   2  -7 28.5511 25.4725   1
 -18   2  -6 5.63878 35.5929   1
 -18   2  -5 148.021 45.4628   1
 -18   2  -4-1.51093 22.1336   1
 -18   2  -3-1.91598 66.4343   1
 -18   2  -2 33.9647 23.2305   1
 -18   2  -1 86.7484 28.2585   1
 -18   2   0 53.1124 17.7757   1
 -18   2   1-15.8356 29.4535   1
 -18   2   2 36.4929 19.7338   1
 -18   2   3 28.9317  41.876   1
 -18   2   4 69.9933 17.1439   1
 -18   2   5-1.47635 38.6355   1
 -18   2   6 88.4143 19.0086   1
 -18   2   7 32.4918 22.3253   1
 -18   2   8-43.8275  22.956   1
 -18   2   9 56.0496 34.2463   1
 -18   2  10  54.524 25.0303   1
 -18   3  -4 9.69828 24.7218   1
 -18   3  -3 21.2114 24.6641   1
 -18   3  -2-16.6163 22.8522   1
 -18   3  -1 18.0701 23.5521   1
 -18   3   0 54.3165 25.4765   1
 -18   3   1 3.88263 23.6373   1
 -18   3   2 63.6939 34.1087   1
 -18   3   3-31.2761 20.4809   1
 -18   3   4 62.0149 24.5311   1
 -18   3   5  56.837 31.2111   1
 -18   3   6 7.66953 20.6263   1
 -17  -4  -2-3.99055 11.6946   1
 -17  -4  -1 9.71597 13.3956   1
 -17  -4   0 8.30105 23.7964   1
 -17  -4   1 13.7499 24.7302   1
 -17  -3  -8 1.29033 5.96298   1
 -17  -3  -7 6.13331 10.1218   1
 -17  -3  -5-3.67427 14.9135   1
 -17  -3  -4 21.4424 29.1499   1
 -17  -3  -2  8.4979 18.1486   1
 -17  -3  -1 0.46736 23.1509   1
 -17  -3   0 -10.525 23.7886   1
 -17  -3   1-11.4862 23.2141   1
 -17  -3   2 43.5768 25.1234   1
 -17  -3   3 18.8158  30.781   1
 -17  -3   4 94.3458 28.9335   1
 -17  -3   5 17.6349 23.9247   1
 -17  -3   6-0.18616 21.7969   1
 -17  -3   7 15.7045 23.4649   1
 -17  -3   8 47.4977 24.7557   1
 -17  -3   9 34.5057 33.3436   1
 -17  -2 -11 4.37552 8.26967   1
 -17  -2 -10 0.75187 6.67374   1
 -17  -2  -9 31.2543  17.705   1
 -17  -2  -8 122.847 27.6575   1
 -17  -2  -7 0.91477 13.4088   1
 -17  -2  -6-5.71966 21.1617   1
 -17  -2  -5 17.1815 14.5409   1
 -17  -2  -4 36.4853 19.1665   1
 -17  -2  -3 14.5463 41.5445   1
 -17  -2  -2 81.5826 18.8652   1
 -17  -2  -1 99.1374  32.063   1
 -17  -2   0-2.17483 20.3929   1
 -17  -2   1 52.6772 26.5309   1
 -17  -2   2 20.5636 79.9239   1
 -17  -2   3 24.4529 17.1427   1
 -17  -2   4-19.0289 30.7893   1
 -17  -2   5 17.9064 44.6529   1
 -17  -2   6 89.2232 31.6567   1
 -17  -2   7 21.0264 21.5464   1
 -17  -2   8-26.2099 29.2107   1
 -17  -2   9 50.0028 23.3765   1
 -17  -2  10 12.6126 23.2484   1
 -17  -2  11 13.4805 23.5589   1
 -17  -2  12-20.1696 22.3709   1
 -17  -1 -12 -10.405 15.3357   1
 -17  -1 -11-0.68897 6.98925   1
 -17  -1 -10 0.89781 9.73513   1
 -17  -1  -9 106.239 22.4824   1
 -17  -1  -8 16.2225 19.1587   1
 -17  -1  -7 74.2904 29.0533   1
 -17  -1  -6 11.0569 27.7891   1
 -17  -1  -5 5.53877 16.3827   1
 -17  -1  -4 10.8849 17.1638   1
 -17  -1  -3 29.4184 27.1025   1
 -17  -1  -2 1.25145 13.0429   1
 -17  -1  -1   80.08 19.7699   1
 -17  -1   0 11.3616 14.3758   1
 -17  -1   1 72.8207 47.1372   1
 -17  -1   2 32.5533 33.1687   1
 -17  -1   3 54.2493  40.458   1
 -17  -1   4-4.19267  20.576   1
 -17  -1   5 9.47741 33.7567   1
 -17  -1   6 39.2379 16.8429   1
 -17  -1   7 74.9987 21.2003   1
 -17  -1   8-4.25925 26.0265   1
 -17  -1   9-2.53686 31.9303   1
 -17  -1  10 37.7328 17.4628   1
 -17  -1  11 69.7828  18.995   1
 -17  -1  12 1.99258  30.549   1
 -17  -1  13-8.83624 20.0377   1
 -17   0 -12-0.75682 5.82175   1
 -17   0 -11-15.7752 27.2904   1
 -17   0 -10 38.9112 45.6746   1
 -17   0  -9-1.83111 15.1692   1
 -17   0  -8 46.5182 27.3384   1
 -17   0  -7 7.75784 16.4783   1
 -17   0  -6  25.083 13.6562   1
 -17   0  -5 15.3069 26.3108   1
 -17   0  -4-5.34864 22.8403   1
 -17   0  -3-10.7179 25.6226   1
 -17   0  -2 37.0723  17.196   1
 -17   0  -1-0.51863 23.3777   1
 -17   0   0 41.3038 18.8615   1
 -17   0   1  6.5834 15.9854   1
 -17   0   2 39.4949  24.926   1
 -17   0   3 5.01356 13.6232   1
 -17   0   4 26.1121 19.6722   1
 -17   0   5 18.2607 13.8581   1
 -17   0   6 174.518 22.2866   1
 -17   0   7 13.8372 14.7233   1
 -17   0   8 111.524 19.8209   1
 -17   0   9 3.97944 14.5129   1
 -17   0  10 62.4092 19.8954   1
 -17   0  11 6.46715 34.3182   1
 -17   0  12 2.74119 60.3326   1
 -17   0  13 17.5139 22.8383   1
 -17   0  14 88.0573 25.9786   1
 -17   1 -12-1.07767 15.7693   1
 -17   1 -11 15.7086 18.9384   1
 -17   1 -10 17.9232 24.5358   1
 -17   1  -9  57.459 18.7263   1
 -17   1  -8-2.57231 17.2551   1
 -17   1  -7 87.0373 40.5436   1
 -17   1  -6-2.75508 21.2563   1
 -17   1  -5 5.82144 16.5385   1
 -17   1  -4 29.3655 15.7817   1
 -17   1  -3 28.2354 14.8303   1
 -17   1  -2-0.84922 28.9402   1
 -17   1  -1 57.8617 21.0273   1
 -17   1   0-15.5435 19.6904   1
 -17   1   1 43.8116 21.8658   1
 -17   1   2 32.8669   19.93   1
 -17   1   3 48.0057 33.3538   1
 -17   1   4 22.3279 16.9843   1
 -17   1   5 32.0548 35.0556   1
 -17   1   6 15.7086 18.0861   1
 -17   1   7 104.453 43.3839   1
 -17   1   8 28.9899 18.8234   1
 -17   1   9 18.1089 21.0923   1
 -17   1  10-0.88379 34.7697   1
 -17   1  11 102.262 18.7856   1
 -17   1  12 5.65444 16.5109   1
 -17   1  13 21.1477 28.8502   1
 -17   2 -11 22.4771 21.0369   1
 -17   2 -10-11.4892 20.7645   1
 -17   2  -9  30.714 19.6186   1
 -17   2  -8 40.1935 28.0058   1
 -17   2  -7 23.7738 24.7553   1
 -17   2  -6  14.957 16.8079   1
 -17   2  -5 24.7562 21.0078   1
 -17   2  -4 41.6113 49.4138   1
 -17   2  -3 42.8479 19.9879   1
 -17   2  -2 116.279 32.3274   1
 -17   2  -1 122.186 20.3181   1
 -17   2   0-15.3965 20.9793   1
 -17   2   1 58.9964 19.7528   1
 -17   2   2-17.0992 36.5055   1
 -17   2   3-13.4739 25.0243   1
 -17   2   4 19.1169 18.4732   1
 -17   2   5 9.72098  30.738   1
 -17   2   6 75.7933 20.4879   1
 -17   2   7 17.5609 40.4328   1
 -17   2   8-19.2376 24.8269   1
 -17   2   9 25.8609 17.7759   1
 -17   2  10-14.1612 20.8186   1
 -17   2  11 18.9011 20.4866   1
 -17   2  12 1.59018  19.779   1
 -17   3  -8-31.6348 31.5536   1
 -17   3  -7 7.29302 23.4636   1
 -17   3  -6 91.8734 29.1162   1
 -17   3  -5-22.0935 65.3051   1
 -17   3  -4 33.3211 20.6938   1
 -17   3  -3 87.7752 20.2442   1
 -17   3  -2-7.48023   23.19   1
 -17   3  -1 6.36983 18.7984   1
 -17   3   0-0.97909 26.1224   1
 -17   3   1  7.4526 18.3004   1
 -17   3   2 7.05163 15.4615   1
 -17   3   3 28.7576 18.9271   1
 -17   3   4 58.4959 67.5475   1
 -17   3   5-1.22616 35.7904   1
 -17   3   6  41.377 20.2426   1
 -17   3   7 15.1555 16.8585   1
 -17   3   8 57.2954  33.876   1
 -17   3   9 21.6533 23.5888   1
 -16  -4  -7 114.982 30.1954   1
 -16  -4  -6 9.12177 12.6062   1
 -16  -4  -5 16.4519 12.5992   1
 -16  -4  -4 2.27786  18.275   1
 -16  -4  -2 8.06543 15.9121   1
 -16  -4  -1  16.455 16.1667   1
 -16  -4   0-22.4768 24.4984   1
 -16  -4   1 1.71489 24.9567   1
 -16  -4   2 14.3735 25.5369   1
 -16  -4   3  32.204 26.1585   1
 -16  -4   4 35.1753 34.8675   1
 -16  -4   5 8.37679 24.6472   1
 -16  -4   6 40.0942 26.3652   1
 -16  -4   7-1.91493 24.7782   1
 -16  -4   8 5.80206 24.7204   1
 -16  -3 -10-0.87103 23.6468   1
 -16  -3  -9-7.39455 16.9844   1
 -16  -3  -8 0.29584 10.4858   1
 -16  -3  -6 47.9463 13.7311   1
 -16  -3  -5-6.14474 16.1185   1
 -16  -3  -4 61.9213 33.4706   1
 -16  -3  -3 1.03741  18.277   1
 -16  -3  -2 -7.1878 22.3771   1
 -16  -3  -1-10.1182 21.5159   1
 -16  -3   0 3.51211 22.3495   1
 -16  -3   1 83.2128 26.6932   1
 -16  -3   2 69.4252 26.6416   1
 -16  -3   3-6.45016 31.7995   1
 -16  -3   4 39.7766 24.4641   1
 -16  -3   5 76.0347 25.0247   1
 -16  -3   6-10.1333 20.5617   1
 -16  -3   7-2.52497 21.9621   1
 -16  -3   8-11.1035 20.8936   1
 -16  -3   9 19.6803 22.6378   1
 -16  -3  10 27.1127 24.1714   1
 -16  -3  11-22.0252  22.517   1
 -16  -3  12-25.2377 32.1894   1
 -16  -2 -13 11.3752 13.3643   1
 -16  -2 -12-3.47916 24.4518   1
 -16  -2 -11 4.11766 12.3812   1
 -16  -2 -10 3.48239 11.4535   1
 -16  -2  -9 17.0769  11.951   1
 -16  -2  -8 14.1325 12.6466   1
 -16  -2  -7-2.24992 15.8317   1
 -16  -2  -6 4.58466 12.1208   1
 -16  -2  -5 33.5159  18.256   1
 -16  -2  -4 28.2555 14.1928   1
 -16  -2  -3 0.79496 15.1086   1
 -16  -2  -2 47.3229 15.6096   1
 -16  -2  -1 34.2086 15.0097   1
 -16  -2   0 42.5054 32.6673   1
 -16  -2   1 15.0618 17.1239   1
 -16  -2   2 1.73942 14.4008   1
 -16  -2   3-9.33603  24.423   1
 -16  -2   4 46.6518  19.187   1
 -16  -2   5-19.7945 20.6521   1
 -16  -2   6-14.4352 25.7522   1
 -16  -2   7 70.2164 24.8181   1
 -16  -2   8 42.2831 30.1808   1
 -16  -2   9-0.28758 20.2651   1
 -16  -2  10-4.81801 28.8484   1
 -16  -2  11-3.94528 19.7853   1
 -16  -2  12 44.6628 22.7674   1
 -16  -2  13 79.9342  25.161   1
 -16  -2  14 30.1572 21.8203   1
 -16  -1 -14 2.08727 12.5409   1
 -16  -1 -13-2.99063  20.215   1
 -16  -1 -12-10.1649 31.6145   1
 -16  -1 -11 -4.2083 16.2134   1
 -16  -1 -10 1.13127 8.93995   1
 -16  -1  -9-5.21131 20.7437   1
 -16  -1  -8 49.8162 15.6611   1
 -16  -1  -7 4.88525 11.8725   1
 -16  -1  -6 95.7963 18.0629   1
 -16  -1  -5 14.9222 14.5096   1
 -16  -1  -4 19.2091 12.6471   1
 -16  -1  -3 8.18386  22.623   1
 -16  -1  -2 12.2132 37.7997   1
 -16  -1  -1 2.92635 12.4392   1
 -16  -1   0 0.14963 15.4564   1
 -16  -1   1 51.5491 26.2093   1
 -16  -1   2 26.2916 22.4185   1
 -16  -1   3 67.6515 29.5426   1
 -16  -1   4-20.5856 19.4916   1
 -16  -1   5 47.3977 19.0489   1
 -16  -1   6 44.7378 54.2543   1
 -16  -1   7 67.6074 28.4589   1
 -16  -1   8 27.9023 18.1137   1
 -16  -1   9 0.45001 32.9618   1
 -16  -1  10 106.814 19.6326   1
 -16  -1  11 51.9384 19.4596   1
 -16  -1  12 42.9992 16.7136   1
 -16  -1  13 53.2578 23.2716   1
 -16  -1  14 17.6161 21.2934   1
 -16  -1  15 19.5404 21.1899   1
 -16   0 -14 104.935 19.7732   1
 -16   0 -13-8.68014 24.8634   1
 -16   0 -12 12.8924 11.9751   1
 -16   0 -11-7.44329 16.1565   1
 -16   0 -10 34.9851 40.5791   1
 -16   0  -9  20.443 14.2108   1
 -16   0  -8 46.3625 19.5361   1
 -16   0  -7 9.17894 37.8128   1
 -16   0  -6 121.919 27.2548   1
 -16   0  -5-8.58518 20.5053   1
 -16   0  -4 34.3518 41.9577   1
 -16   0  -3-18.1862 34.8592   1
 -16   0  -2 113.686 19.5533   1
 -16   0  -1 11.1792 18.0271   1
 -16   0   0 115.202 24.7664   1
 -16   0   1 1.78929 12.3259   1
 -16   0   2 50.8197 47.1207   1
 -16   0   3-23.1825 25.6865   1
 -16   0   4 48.7857 33.2132   1
 -16   0   5-4.70152 24.3628   1
 -16   0   6  491.29 73.0033   1
 -16   0   7 1.16836 33.3771   1
 -16   0   8 11.5763 18.2019   1
 -16   0   9-26.9463 26.4296   1
 -16   0  10 162.912 24.5589   1
 -16   0  11-26.3304 54.3305   1
 -16   0  12 146.009 22.8119   1
 -16   0  13-5.13921 34.6712   1
 -16   0  14-22.3683 29.2909   1
 -16   0  15-3.90072 28.1603   1
 -16   1 -14-2.51297 18.5136   1
 -16   1 -13-23.4081 15.8548   1
 -16   1 -12  0.5361 13.4838   1
 -16   1 -11 24.1312  23.615   1
 -16   1 -10 6.24008 11.3253   1
 -16   1  -9 5.76134 22.4248   1
 -16   1  -8 63.1291 14.7941   1
 -16   1  -7 12.6622 15.6983   1
 -16   1  -6 102.846 17.2969   1
 -16   1  -5 23.0104 13.8996   1
 -16   1  -4 38.0633 28.2079   1
 -16   1  -3 16.8216 34.8164   1
 -16   1  -2 7.95935 24.2093   1
 -16   1  -1 8.47285 13.0783   1
 -16   1   0 5.22393 14.3067   1
 -16   1   1 10.5372 13.9864   1
 -16   1   2 65.0043 16.4277   1
 -16   1   3 90.8217 24.9455   1
 -16   1   4 16.1785 17.9285   1
 -16   1   5 65.2012 28.7202   1
 -16   1   6 11.9262 13.3129   1
 -16   1   7 80.8105 25.9988   1
 -16   1   8 8.22666 14.4977   1
 -16   1   9 10.5995 14.5722   1
 -16   1  10 76.4692  26.357   1
 -16   1  11 10.9613 18.2557   1
 -16   1  12 43.6388 15.7791   1
 -16   1  13 34.8643 16.1301   1
 -16   1  14-10.4782 28.6575   1
 -16   1  15 18.4571 19.9904   1
 -16   2 -13 27.2298 19.2395   1
 -16   2 -12-4.75466 23.1338   1
 -16   2 -11 0.04365  17.863   1
 -16   2 -10 22.3315  20.173   1
 -16   2  -9 6.27808 16.9657   1
 -16   2  -8  8.6904 55.4148   1
 -16   2  -7 25.2473 15.3059   1
 -16   2  -6-20.9887 23.1363   1
 -16   2  -5 42.7616 15.6185   1
 -16   2  -4-3.61975 23.0599   1
 -16   2  -3-5.70229 18.2621   1
 -16   2  -2 59.3903  34.273   1
 -16   2  -1 10.2172 18.2644   1
 -16   2   0 54.4195 17.8631   1
 -16   2   1 31.9954  16.782   1
 -16   2   2-0.45474 22.9463   1
 -16   2   3 7.43804 19.7781   1
 -16   2   4 49.6261 20.5141   1
 -16   2   5-9.46029 24.7243   1
 -16   2   6 10.5131 17.7382   1
 -16   2   7 78.0827 17.4324   1
 -16   2   8 48.0884 15.7253   1
 -16   2   9 8.67022 17.4517   1
 -16   2  10-8.87064 60.4464   1
 -16   2  11 24.4889  18.349   1
 -16   2  12 67.8922 18.5744   1
 -16   2  13 40.5924 21.6927   1
 -16   2  14 47.8403 22.5869   1
 -16   3 -10 16.1989  21.377   1
 -16   3  -9  10.014 20.6346   1
 -16   3  -8 -2.0697 31.8562   1
 -16   3  -7   49.61 78.5529   1
 -16   3  -6 84.3459 32.3989   1
 -16   3  -5-6.83854 53.5175   1
 -16   3  -4 42.9509 17.2009   1
 -16   3  -3 3.59953 15.1916   1
 -16   3  -2 36.5219 40.4984   1
 -16   3  -1-11.7286 20.4509   1
 -16   3   0-7.69295 20.8805   1
 -16   3   1 74.8512 20.7297   1
 -16   3   2 36.9109  16.154   1
 -16   3   3 17.8287 14.7772   1
 -16   3   4 78.8587  17.663   1
 -16   3   5  61.892 16.7264   1
 -16   3   6-11.1554  35.421   1
 -16   3   7 11.2631 24.9598   1
 -16   3   8 10.3265 16.3141   1
 -16   3   9 5.40616  29.104   1
 -16   3  10-22.0136 26.5049   1
 -16   3  11-0.56637 33.9604   1
 -16   3  12 8.00138 25.2525   1
 -16   4  -7 64.1361 26.3563   1
 -16   4  -6 5.57094 21.8402   1
 -16   4  -5 24.4025 24.2479   1
 -16   4  -4 14.6985 33.6189   1
 -16   4  -3 55.0289 34.9466   1
 -16   4  -2  26.923  20.366   1
 -16   4  -1 50.4446 42.0303   1
 -16   4   0 3.79978 15.6882   1
 -16   4   1-19.4057 26.5327   1
 -16   4   2  0.6328 15.7211   1
 -16   4   3 36.6793 25.3781   1
 -16   4   4 4.49911 25.7029   1
 -16   4   5-11.0562 47.2902   1
 -16   4   6-42.3896  30.341   1
 -16   4   7-15.7769 23.1189   1
 -16   4   8-2.32202 32.2441   1
 -15  -5  -2 12.4921 19.2959   1
 -15  -5  -1 19.6523 18.9818   1
 -15  -4  -9-1.14301 32.5516   1
 -15  -4  -8-18.0184 31.7454   1
 -15  -4  -7   81.44 33.2537   1
 -15  -4  -6 3.33845 11.2954   1
 -15  -4  -5-5.79996 14.4533   1
 -15  -4  -4 10.2433 16.6923   1
 -15  -4  -3-5.99741 24.0044   1
 -15  -4  -1-23.0314 24.1453   1
 -15  -4   0 95.1494 28.4496   1
 -15  -4   1 186.578 34.8226   1
 -15  -4   2 24.6429 24.5017   1
 -15  -4   3  36.908 34.5292   1
 -15  -4   4 4.94722 21.7673   1
 -15  -4   5 26.9851  22.288   1
 -15  -4   6 42.4409 24.5268   1
 -15  -4   7  40.623 33.1733   1
 -15  -4   8   9.151 22.4474   1
 -15  -4  10 31.7577 25.4199   1
 -15  -3 -12 10.4042 19.0029   1
 -15  -3 -11 9.35971 15.6373   1
 -15  -3 -10 49.0639 24.6191   1
 -15  -3  -9 8.14981 16.8612   1
 -15  -3  -8-3.91474 12.2345   1
 -15  -3  -7 -19.545 18.9678   1
 -15  -3  -6 23.2899 12.0566   1
 -15  -3  -5 23.5763 23.0547   1
 -15  -3  -4 31.1174 16.4052   1
 -15  -3  -2-31.0323 20.2193   1
 -15  -3  -1  1.9951 21.7236   1
 -15  -3   0 85.5961 25.2131   1
 -15  -3   1-33.4164 20.6545   1
 -15  -3   2  38.601 31.6717   1
 -15  -3   3 47.0533 31.1465   1
 -15  -3   4-11.4592 19.9219   1
 -15  -3   5 30.2124 20.7367   1
 -15  -3   6 46.0943 30.7295   1
 -15  -3   7 2.34131  20.434   1
 -15  -3   8-11.9519 30.2271   1
 -15  -3   9-9.56608  21.457   1
 -15  -3  10 0.09593 31.2795   1
 -15  -3  11 -7.5785 20.0419   1
 -15  -3  12 62.2341 26.4894   1
 -15  -3  13 -39.212 32.6556   1
 -15  -3  14 13.1962 31.9262   1
 -15  -2 -14 6.65774 14.2454   1
 -15  -2 -13 17.1439 13.9846   1
 -15  -2 -12-1.79804 19.0042   1
 -15  -2 -11 65.4255 12.7163   1
 -15  -2 -10 11.9845 12.9506   1
 -15  -2  -9 24.7468 10.8423   1
 -15  -2  -8-15.8765 20.7806   1
 -15  -2  -7 16.7161 12.8428   1
 -15  -2  -6 12.0305  37.544   1
 -15  -2  -5 6.34145 42.4086   1
 -15  -2  -4 64.8762 16.0376   1
 -15  -2  -3-0.47876 23.5377   1
 -15  -2  -2  40.121 23.1371   1
 -15  -2  -1-14.6627 17.4101   1
 -15  -2   0 5.55897 15.4058   1
 -15  -2   1 18.7375 13.3604   1
 -15  -2   2 8.59061 40.3892   1
 -15  -2   3 -22.692 25.9721   1
 -15  -2   4 9.08331 23.5939   1
 -15  -2   5 45.8691 31.6753   1
 -15  -2   6 20.8209 46.8384   1
 -15  -2   7 9.48816 15.1384   1
 -15  -2   8 -11.801 26.6701   1
 -15  -2   9 60.6626 23.4218   1
 -15  -2  10  25.574 20.3125   1
 -15  -2  11 12.1174  27.529   1
 -15  -2  12 63.3705 22.4418   1
 -15  -2  13 33.2655 20.6201   1
 -15  -2  14 17.1006 20.8797   1
 -15  -2  15-22.7036 20.6416   1
 -15  -2  16-29.4944 20.1409   1
 -15  -1 -15 12.4301 12.0377   1
 -15  -1 -14-4.30128 32.3036   1
 -15  -1 -13 -14.123 17.6223   1
 -15  -1 -12 -8.7051 29.9927   1
 -15  -1 -11 27.0285 14.9087   1
 -15  -1 -10 39.8375 18.0928   1
 -15  -1  -9 15.6091 11.9595   1
 -15  -1  -8  11.159 15.5193   1
 -15  -1  -7 1.43699 10.1777   1
 -15  -1  -6 7.90254 12.9163   1
 -15  -1  -5 82.2861 14.7577   1
 -15  -1  -4 52.1906 17.4495   1
 -15  -1  -3 25.1661 15.0754   1
 -15  -1  -2-14.8495 19.9881   1
 -15  -1  -1 111.104 21.5193   1
 -15  -1   0 59.1016 17.2423   1
 -15  -1   1  24.646  34.044   1
 -15  -1   2 439.476  34.794   1
 -15  -1   3 33.6376 17.6055   1
 -15  -1   4 10.1452 17.2626   1
 -15  -1   5 66.9015 32.2137   1
 -15  -1   6 6.83387 51.5499   1
 -15  -1   7 267.394 35.1342   1
 -15  -1   8 23.1797 14.7427   1
 -15  -1   9 86.2411 17.5357   1
 -15  -1  10 130.562 23.1891   1
 -15  -1  11 -11.256 24.3201   1
 -15  -1  12 21.6155 15.4977   1
 -15  -1  13  37.732 19.4092   1
 -15  -1  14 61.9182 21.9333   1
 -15  -1  15 8.31194  21.183   1
 -15  -1  16-0.75722 13.4454   1
 -15  -1  17-2.65477 18.6394   1
 -15   0 -16 7.44371 16.6841   1
 -15   0 -15 6.87963 17.9197   1
 -15   0 -14 54.6215 22.9947   1
 -15   0 -13-5.57577 33.0588   1
 -15   0 -12 156.641 21.1549   1
 -15   0 -11 -1.1277 14.7926   1
 -15   0 -10-4.84943 14.4255   1
 -15   0  -9-6.95785 21.0858   1
 -15   0  -8 67.1914 14.0606   1
 -15   0  -7 1.57001 12.9685   1
 -15   0  -6  7.2761 28.4306   1
 -15   0  -5   19.11 14.1796   1
 -15   0  -4 14.1221 12.0343   1
 -15   0  -3-7.62549 24.7324   1
 -15   0  -2 26.3581 43.6246   1
 -15   0  -1-11.1951 17.2457   1
 -15   0   0 24.3925 13.3636   1
 -15   0   1 2.90533  17.341   1
 -15   0   2 285.014  36.544   1
 -15   0   3-6.80829 18.4019   1
 -15   0   4 51.0465 21.6768   1
 -15   0   5 1.66801 16.4535   1
 -15   0   6 117.721 38.3006   1
 -15   0   7 4.07023  35.746   1
 -15   0   8 93.3665  16.839   1
 -15   0   9  11.702 19.3383   1
 -15   0  10 92.6146 57.3027   1
 -15   0  11-11.3847 26.3725   1
 -15   0  12 0.60787 22.4806   1
 -15   0  13 8.00598 28.0299   1
 -15   0  14-15.5977 19.0174   1
 -15   0  15 4.48237 25.8278   1
 -15   0  16 9.61734 20.8971   1
 -15   0  17 5.04424 12.9766   1
 -15   1 -15 -4.2039  18.485   1
 -15   1 -14-9.78788  21.834   1
 -15   1 -13 7.32522 17.1368   1
 -15   1 -12-13.6486 16.9909   1
 -15   1 -11 25.8759 26.0724   1
 -15   1 -10 37.1007 15.5563   1
 -15   1  -9 33.1669 13.1724   1
 -15   1  -8 3.45842 11.5462   1
 -15   1  -7 1.07959 14.3001   1
 -15   1  -6-2.74131 30.0212   1
 -15   1  -5 85.3603 15.7031   1
 -15   1  -4 15.4735 15.3303   1
 -15   1  -3  9.1885 14.8869   1
 -15   1  -2 25.4059 13.2284   1
 -15   1  -1 68.6753  21.434   1
 -15   1   0 71.4568 15.4761   1
 -15   1   1 37.2065 22.0222   1
 -15   1   2 447.463 73.0202   1
 -15   1   3 53.0319 15.1932   1
 -15   1   4 3.95792 13.2971   1
 -15   1   5 22.5055 20.6571   1
 -15   1   6 29.8976 14.6021   1
 -15   1   7  252.45 33.0841   1
 -15   1   8 43.8551 18.6175   1
 -15   1   9  56.975 25.6674   1
 -15   1  11 11.8764  16.955   1
 -15   1  12 32.9085 32.5488   1
 -15   1  13 56.0898 26.1206   1
 -15   1  14 30.7293 37.0448   1
 -15   1  15 16.1926 21.5361   1
 -15   1  16 9.29689 14.3858   1
 -15   1  17 9.29799 12.3315   1
 -15   2 -14 28.0077  11.471   1
 -15   2 -13-10.6508 22.0313   1
 -15   2 -12 9.00787 16.0052   1
 -15   2 -11  82.746  25.924   1
 -15   2 -10-3.72228 16.5946   1
 -15   2  -9 13.9241 28.7528   1
 -15   2  -8-0.10768 16.5588   1
 -15   2  -7 7.80085 15.7245   1
 -15   2  -6 0.60003 12.3228   1
 -15   2  -5 19.4766 30.5108   1
 -15   2  -4 40.4124 23.3179   1
 -15   2  -3-8.17918 23.5731   1
 -15   2  -2 48.9476 14.5852   1
 -15   2  -1 2.90122  15.138   1
 -15   2   0 14.7681 17.5858   1
 -15   2   1 30.4341 18.9411   1
 -15   2   2 3.06843 15.1572   1
 -15   2   3 14.1134 33.6746   1
 -15   2   4-26.5665 41.0056   1
 -15   2   5 15.1882 17.7119   1
 -15   2   6 5.61899 33.1992   1
 -15   2   7 61.6035 19.3512   1
 -15   2   8 33.2942 15.6562   1
 -15   2   9  113.64 22.8553   1
 -15   2  10 0.29989 14.3553   1
 -15   2  11  36.798 48.9929   1
 -15   2  12 18.9005 21.7656   1
 -15   2  13 70.3222 16.6917   1
 -15   2  14  1.1595 29.6579   1
 -15   2  15-8.85263 14.2734   1
 -15   2  16 6.10423 17.1903   1
 -15   3 -12 3.31406 25.2595   1
 -15   3 -11 14.8536 16.3827   1
 -15   3 -10 17.2507 16.9198   1
 -15   3  -9 4.04284 27.5787   1
 -15   3  -8 15.0106 21.8765   1
 -15   3  -7-4.92393 50.5299   1
 -15   3  -6 2.44513 16.6434   1
 -15   3  -5 10.0433 15.3492   1
 -15   3  -4 26.0812 14.4033   1
 -15   3  -3 99.9214 20.2966   1
 -15   3  -2 13.8649 14.5436   1
 -15   3  -1-7.48584 25.6992   1
 -15   3   0 26.7723 17.0653   1
 -15   3   1 9.04327 22.0414   1
 -15   3   2 41.0286 17.4242   1
 -15   3   3  42.877 27.3351   1
 -15   3   4-12.9521 32.2169   1
 -15   3   5-7.02834 25.8128   1
 -15   3   6 18.5119 15.4991   1
 -15   3   7-26.4636 28.1809   1
 -15   3   8 2.74777 13.6296   1
 -15   3   9-11.3682 24.5654   1
 -15   3  10 135.556 22.9149   1
 -15   3  11 0.85231 15.2843   1
 -15   3  12 55.7991  20.422   1
 -15   3  13-9.00331 19.5911   1
 -15   3  14 72.0372 22.3642   1
 -15   4  -9-0.09243 21.4452   1
 -15   4  -8-31.1062 24.1068   1
 -15   4  -7 140.564 24.7488   1
 -15   4  -6 9.03378 33.4855   1
 -15   4  -5-1.56471 27.3134   1
 -15   4  -4 27.6238 16.1803   1
 -15   4  -3-5.91868 25.6171   1
 -15   4  -2 88.4709 32.1457   1
 -15   4  -1 50.1628 25.2465   1
 -15   4   0 55.9642 18.6563   1
 -15   4   1 158.554 26.3713   1
 -15   4   2 3.14548  40.985   1
 -15   4   3 32.7994 15.9002   1
 -15   4   4 14.0152 16.2332   1
 -15   4   5-0.38951  44.898   1
 -15   4   6 22.3731 14.7093   1
 -15   4   7 6.01354 21.8877   1
 -15   4   8 28.4602 25.2747   1
 -15   4   9-10.8067 23.3084   1
 -15   4  10 32.4678 34.9409   1
 -15   4  11 11.4388 24.5116   1
 -15   5   0 47.4197 24.7219   1
 -15   5   2-8.01227 29.7647   1
 -15   5   3 0.54099 22.3994   1
 -15   5   4 17.5836 21.0975   1
 -14  -5  -6 9.50163 20.7385   1
 -14  -5  -5 35.1253 20.4581   1
 -14  -5  -4-22.8582 19.5702   1
 -14  -5  -3-4.59935 17.9027   1
 -14  -5  -2 10.0136 19.0497   1
 -14  -5  -1 7.99455 18.6245   1
 -14  -4 -11 17.2943 19.5265   1
 -14  -4 -10 1.04637 20.0044   1
 -14  -4  -9 75.8161  24.111   1
 -14  -4  -8 92.6813 25.2824   1
 -14  -4  -7  16.131 12.0483   1
 -14  -4  -6 2.53119 12.8477   1
 -14  -4  -5 -9.9564  18.761   1
 -14  -4  -4 38.0818 22.4445   1
 -14  -4  -2 115.166 27.8027   1
 -14  -4  -1 13.3589 31.9811   1
 -14  -4   0 183.006 41.0285   1
 -14  -4   1 55.1238 24.4686   1
 -14  -4   2 13.6783  12.212   1
 -14  -4   3 6.07917 13.1766   1
 -14  -4   4 54.0843 24.7736   1
 -14  -4   5 44.1609 23.7548   1
 -14  -4   6 4.33608 20.4018   1
 -14  -4   7 20.8092 21.9053   1
 -14  -4   9 2.63618 20.5018   1
 -14  -3 -14 32.1553 24.8352   1
 -14  -3 -13 23.1481 17.1618   1
 -14  -3 -12 6.34589 12.4466   1
 -14  -3 -11 3.35141 14.2549   1
 -14  -3 -10 -5.8594 30.2971   1
 -14  -3  -9 67.4584 15.9298   1
 -14  -3  -8 16.2113 13.3554   1
 -14  -3  -7 7.87904 10.3993   1
 -14  -3  -6 88.5061 27.4563   1
 -14  -3  -5 1.44731  10.853   1
 -14  -3  -4 12.3388 17.4508   1
 -14  -3  -3 49.7482 27.1846   1
 -14  -3  -2 3.59574 21.5718   1
 -14  -3  -1-1.04387 18.5992   1
 -14  -3   0  10.629 14.8274   1
 -14  -3   1 64.5978   16.42   1
 -14  -3   2 4.71252 14.2648   1
 -14  -3   3  23.321 11.6192   1
 -14  -3   4 2.98542 19.1342   1
 -14  -3   5-3.09303 25.9617   1
 -14  -3   6 19.6965 20.3332   1
 -14  -3   7 4.13094 19.7483   1
 -14  -3   8 23.9744 21.2925   1
 -14  -3   9 -23.535 19.9827   1
 -14  -3  10 24.4567 21.5033   1
 -14  -3  11 17.3291 27.5628   1
 -14  -3  12 12.9802 19.7544   1
 -14  -3  13 28.0305 21.7831   1
 -14  -3  14-5.75789 21.6547   1
 -14  -3  15-9.68519 21.7045   1
 -14  -2 -15 40.7501 15.0823   1
 -14  -2 -14 23.6189 36.0188   1
 -14  -2 -13-1.51665 36.7323   1
 -14  -2 -12-7.32791 20.6686   1
 -14  -2 -11 42.3224 23.5511   1
 -14  -2 -10 19.5809 13.2285   1
 -14  -2  -9 16.8256 15.4777   1
 -14  -2  -8 1.31591 12.2038   1
 -14  -2  -7 12.5965 10.4209   1
 -14  -2  -6 6.87154 12.3759   1
 -14  -2  -5 13.2538 11.0531   1
 -14  -2  -4 5.11482 7.76877   1
 -14  -2  -3 21.7987 8.52407   1
 -14  -2  -2-1.87118 16.4016   1
 -14  -2  -1 49.2184  14.281   1
 -14  -2   0 66.7675 21.5624   1
 -14  -2   1 7.64025 13.0014   1
 -14  -2   2 1.23893 28.6469   1
 -14  -2   3  47.289 28.6046   1
 -14  -2   4 25.8034 16.7896   1
 -14  -2   5 32.5216  32.629   1
 -14  -2   6 97.1872 20.1139   1
 -14  -2   7  190.49 30.0261   1
 -14  -2   8 66.0416 28.7915   1
 -14  -2   9  35.285 19.9437   1
 -14  -2  10 17.6739 19.8242   1
 -14  -2  11-7.13004 24.4069   1
 -14  -2  12 43.0864  26.355   1
 -14  -2  13 77.5986 21.7333   1
 -14  -2  14 60.3327 20.9694   1
 -14  -2  15-4.59768 20.4882   1
 -14  -2  16 13.3361  20.352   1
 -14  -2  17 8.90589  19.094   1
 -14  -1 -17-9.99024 15.8754   1
 -14  -1 -16-20.0689 26.1435   1
 -14  -1 -15-0.18229  16.099   1
 -14  -1 -14 47.2515 11.1577   1
 -14  -1 -13 14.1755 11.6621   1
 -14  -1 -12 44.6007 10.8195   1
 -14  -1 -11-11.3169 14.7754   1
 -14  -1 -10 3.91296 12.1932   1
 -14  -1  -9 23.1328 10.3816   1
 -14  -1  -8  6.0714  8.1994   1
 -14  -1  -7 9.89063 10.5948   1
 -14  -1  -6-17.3072 45.2405   1
 -14  -1  -5 21.9683 15.6397   1
 -14  -1  -4 7.09631 10.9608   1
 -14  -1  -3  5.9071 28.0288   1
 -14  -1  -2-3.17671 34.8111   1
 -14  -1  -1  6.3712 11.8426   1
 -14  -1   0 106.033 27.0786   1
 -14  -1   1 136.161 24.4309   1
 -14  -1   2 152.312  22.618   1
 -14  -1   3   30.70 33.5093   1
 -14  -1   4 130.501 18.6302   1
 -14  -1   5-5.19027  22.836   1
 -14  -1   6 150.655 20.4046   1
 -14  -1   7 55.9705  18.369   1
 -14  -1   8-11.5936 19.5802   1
 -14  -1   9 282.967 65.3376   1
 -14  -1  10-15.9965 33.1841   1
 -14  -1  11 55.9625 26.8246   1
 -14  -1  12-6.16478 17.0399   1
 -14  -1  14 15.0729 16.6292   1
 -14  -1  15 17.7429 25.6439   1
 -14  -1  16 37.2579 25.2208   1
 -14  -1  17 -19.566 15.6574   1
 -14   0 -17 -0.6807 15.6837   1
 -14   0 -16-3.13416 16.7267   1
 -14   0 -15-9.84978  26.459   1
 -14   0 -14 50.9489 14.7586   1
 -14   0 -13 6.33522 8.79506   1
 -14   0 -12 92.6004 19.6461   1
 -14   0 -11-16.7359 16.7298   1
 -14   0 -10 175.245 20.9187   1
 -14   0  -9 11.2408 16.9971   1
 -14   0  -8 110.017 25.2307   1
 -14   0  -7-15.4819 14.3743   1
 -14   0  -6 35.4233 36.2172   1
 -14   0  -5 11.5824  13.577   1
 -14   0  -4  207.14  56.896   1
 -14   0  -3 1.20086 11.2695   1
 -14   0  -2 181.693 26.8445   1
 -14   0  -1 13.4502 14.4978   1
 -14   0   0 369.535 31.9477   1
 -14   0   1 19.5376 30.2374   1
 -14   0   2 787.726 54.1527   1
 -14   0   3  3.1294 21.1332   1
 -14   0   4-16.6523 17.6939   1
 -14   0   5-1.57779 16.8706   1
 -14   0   6 367.931 40.9116   1
 -14   0   7 1.36293 14.1101   1
 -14   0   8 113.021 20.1361   1
 -14   0   9  9.4123   13.72   1
 -14   0  10 192.893 25.5416   1
 -14   0  11 14.5125 17.5029   1
 -14   0  12 35.7334 14.9084   1
 -14   0  13 3.05992 13.4893   1
 -14   0  14-10.9425 19.9113   1
 -14   0  15-27.1203 17.6654   1
 -14   0  16-17.6465 22.5618   1
 -14   0  17 1.49316 15.1683   1
 -14   0  18 51.7216 21.4626   1
 -14   1 -17-22.9292 23.6357   1
 -14   1 -16-5.40323 14.4039   1
 -14   1 -15 23.2581 12.0222   1
 -14   1 -14 21.8768 9.91877   1
 -14   1 -13 11.3372 17.1343   1
 -14   1 -12 39.3786 11.6773   1
 -14   1 -11-0.39487 17.4655   1
 -14   1 -10  9.5487 10.8799   1
 -14   1  -9 9.26986 22.2895   1
 -14   1  -8 1.21676 10.8659   1
 -14   1  -7-5.27975 19.2505   1
 -14   1  -6 -2.8003 15.8286   1
 -14   1  -5 14.4347  14.287   1
 -14   1  -4 8.02204 21.0974   1
 -14   1  -3-1.86441 16.3208   1
 -14   1  -2 3.87672 12.8742   1
 -14   1  -1 12.3663 17.7542   1
 -14   1   0 63.9134 26.2311   1
 -14   1   1 148.566 34.1249   1
 -14   1   2 146.083 20.2334   1
 -14   1   3-0.79629 25.5621   1
 -14   1   4 153.828 19.2412   1
 -14   1   5-21.6568 22.7353   1
 -14   1   6  214.10  36.899   1
 -14   1   7 43.6818 36.3616   1
 -14   1   8-14.5123 19.1754   1
 -14   1   9 327.972 32.9715   1
 -14   1  10 44.3298 18.1496   1
 -14   1  11 6.74794 13.2393   1
 -14   1  12 36.2812 34.5146   1
 -14   1  13 105.141 17.6645   1
 -14   1  14 14.4604 13.3153   1
 -14   1  15-37.0179 25.1101   1
 -14   1  16 -27.173 23.7757   1
 -14   1  17  11.369 15.3163   1
 -14   1  18  36.609 20.2419   1
 -14   2 -16 9.09269 11.5223   1
 -14   2 -15 19.2305  13.762   1
 -14   2 -14 1.17718 11.0575   1
 -14   2 -13 -0.0869 20.6143   1
 -14   2 -12 8.27446 11.8792   1
 -14   2 -11 37.2639 15.3052   1
 -14   2 -10 4.81714 14.7023   1
 -14   2  -9 32.1482 12.6053   1
 -14   2  -8-4.02294 15.8411   1
 -14   2  -7-0.36016 19.1132   1
 -14   2  -6 3.63042 14.1817   1
 -14   2  -5 2.54525 27.0788   1
 -14   2  -4 31.7694 37.6913   1
 -14   2  -3 48.7128 21.5627   1
 -14   2  -2-5.22521 17.0898   1
 -14   2  -1  53.413 14.4213   1
 -14   2   0 38.6456 13.7702   1
 -14   2   1 38.6425 40.6347   1
 -14   2   2 56.9023 25.3021   1
 -14   2   3  27.879 15.9664   1
 -14   2   4 32.9871 16.4215   1
 -14   2   5 51.3174 20.5183   1
 -14   2   6 100.432 17.6414   1
 -14   2   7 196.423 35.6511   1
 -14   2   8 67.2306 21.4631   1
 -14   2   9 8.70732 13.9507   1
 -14   2  10 23.3564 18.0792   1
 -14   2  11 8.30735 13.9426   1
 -14   2  12 -2.5273 68.1739   1
 -14   2  13 59.7536 45.2083   1
 -14   2  14 76.8307 66.3563   1
 -14   2  15-16.4729 25.4267   1
 -14   2  16 22.1138 19.6656   1
 -14   2  17  5.2286 11.3627   1
 -14   3 -14 29.2945 12.9374   1
 -14   3 -13 5.65116 11.8776   1
 -14   3 -12 9.01928 30.4055   1
 -14   3 -11 19.2498 16.0105   1
 -14   3 -10  6.7334 13.0191   1
 -14   3  -9 43.4251 19.0656   1
 -14   3  -8 9.93949 15.5663   1
 -14   3  -7 18.7678 32.6817   1
 -14   3  -6 83.7047  38.675   1
 -14   3  -5 13.4886 25.7151   1
 -14   3  -4 9.17307 13.0439   1
 -14   3  -3 63.7516 21.1905   1
 -14   3  -2-2.14135  50.994   1
 -14   3  -1 16.1655 16.0039   1
 -14   3   0 48.7839 17.1541   1
 -14   3   1 41.3429 19.1293   1
 -14   3   2 6.79131 33.7385   1
 -14   3   3 36.3545 39.7387   1
 -14   3   4  12.694 24.7585   1
 -14   3   5 23.3836 37.3412   1
 -14   3   6 49.0776 22.8597   1
 -14   3   7 28.3664 17.5128   1
 -14   3   8 52.8777 16.1093   1
 -14   3   9-20.1494 25.8832   1
 -14   3  10 66.8615 16.7678   1
 -14   3  11 8.09997 13.6836   1
 -14   3  12 27.0789 20.1854   1
 -14   3  13-48.3196 65.3091   1
 -14   3  14-1.96044 20.8572   1
 -14   3  15-2.04274 16.8876   1
 -14   4 -11-9.46656 27.5399   1
 -14   4 -10 26.1885 22.4387   1
 -14   4  -9 68.7267 20.8693   1
 -14   4  -8 64.4803 35.7355   1
 -14   4  -7 29.9124 44.5805   1
 -14   4  -6-19.6676 27.8594   1
 -14   4  -5-3.98208 58.1604   1
 -14   4  -4 10.4117 48.3752   1
 -14   4  -3 78.9996 24.0561   1
 -14   4  -2 115.689 19.1353   1
 -14   4  -1 7.29844   34.99   1
 -14   4   0  201.13 45.8158   1
 -14   4   1 43.5393 19.1808   1
 -14   4   2 37.9046 18.6899   1
 -14   4   3 7.26998 17.5379   1
 -14   4   4 58.7052 50.6894   1
 -14   4   5 23.8628 14.1265   1
 -14   4   6 12.6594 44.9775   1
 -14   4   7 16.5574 29.3303   1
 -14   4   8 7.43255 13.5461   1
 -14   4   9 35.5515 16.0978   1
 -14   4  10 33.3059 16.3978   1
 -14   4  11 24.0394 16.3731   1
 -14   4  12 14.5757 22.4495   1
 -14   5  -6 54.7582  23.943   1
 -14   5  -5-12.3865 32.7082   1
 -14   5  -4 6.68329 33.9194   1
 -14   5  -3 18.1362  32.606   1
 -14   5  -2-5.16575  27.938   1
 -14   5  -1-15.1353  31.426   1
 -14   5   0 12.1884 32.0006   1
 -14   5   1 5.58119 34.9828   1
 -14   5   2-14.7989 29.5882   1
 -14   5   3-0.05151 28.9969   1
 -14   5   4 39.8636 24.1241   1
 -14   5   5-3.44616 21.0417   1
 -14   5   6 29.8873 31.0985   1
 -14   5   7 1.62586 22.1437   1
 -14   5   8-56.1141 31.3335   1
 -13  -5  -9-9.37807 21.1789   1
 -13  -5  -8 31.6983 22.5651   1
 -13  -5  -7 57.8487 21.9368   1
 -13  -5  -6 109.374 24.1361   1
 -13  -5  -5 123.764 31.2139   1
 -13  -5  -3 39.4604 25.7593   1
 -13  -5  -2  61.056 25.9901   1
 -13  -5  -1 26.2015 16.8524   1
 -13  -5   0 10.3709 15.3855   1
 -13  -4 -13 12.8381 23.5796   1
 -13  -4 -12-1.73717 30.0701   1
 -13  -4 -11-17.7819  30.276   1
 -13  -4 -10 23.6946 30.3948   1
 -13  -4  -9-9.43309   28.70   1
 -13  -4  -8 13.2098 16.0343   1
 -13  -4  -7 29.2234 20.7341   1
 -13  -4  -6-7.12026 18.9559   1
 -13  -4  -5 11.1164 9.91914   1
 -13  -4  -4 30.7316 16.7478   1
 -13  -4  -3 48.4963 13.7474   1
 -13  -4  -2 6.76955 11.1934   1
 -13  -4  -1 67.8665 15.9888   1
 -13  -4   0 47.5137 21.8312   1
 -13  -4   1 53.7644 14.7921   1
 -13  -4   2-4.44472  16.326   1
 -13  -4   3 3.89194 12.2152   1
 -13  -4   4  9.4694 17.3785   1
 -13  -4   5-7.47075 16.7633   1
 -13  -4   6 31.1987 22.0072   1
 -13  -4   8 12.7734 20.9578   1
 -13  -3 -15 47.4667 25.5756   1
 -13  -3 -14-3.45324 20.8934   1
 -13  -3 -13 10.1634 14.4677   1
 -13  -3 -12 36.4771 14.6778   1
 -13  -3 -11 8.77524 14.2597   1
 -13  -3 -10 52.6885 17.7047   1
 -13  -3  -9 4.32007 12.4043   1
 -13  -3  -8  161.30 15.9789   1
 -13  -3  -7 1.60914 9.62977   1
 -13  -3  -6 67.3322 12.5105   1
 -13  -3  -5 0.83908 15.9248   1
 -13  -3  -4  3.8014 9.48838   1
 -13  -3  -3 26.4765  12.412   1
 -13  -3  -2 219.017 16.3888   1
 -13  -3  -1 97.1181 14.9693   1
 -13  -3   0 16.8264 10.9193   1
 -13  -3   1 14.9726 10.7108   1
 -13  -3   2 252.291 22.3456   1
 -13  -3   3 88.1687 14.5149   1
 -13  -3   4-10.9946 31.1921   1
 -13  -3   5 70.1193 22.1937   1
 -13  -3   6-7.77905 18.1938   1
 -13  -3   7 8.32953 25.7891   1
 -13  -3   8 12.5907 19.0184   1
 -13  -3   9 -24.764 18.1686   1
 -13  -3  10 102.519  24.987   1
 -13  -3  11 20.4935 19.1881   1
 -13  -3  12-6.11892 18.1878   1
 -13  -3  13 74.0119 29.9514   1
 -13  -2 -17  10.254 20.6738   1
 -13  -2 -16-55.4356 31.3403   1
 -13  -2 -15 8.16243 12.5537   1
 -13  -2 -14 16.5306 18.7051   1
 -13  -2 -13 31.2661 10.1061   1
 -13  -2 -12 17.6751 18.0217   1
 -13  -2 -11 27.4953 17.2707   1
 -13  -2 -10 7.89349 7.45382   1
 -13  -2  -9 13.3248 7.51704   1
 -13  -2  -8 55.9551 18.7049   1
 -13  -2  -7 53.4591 23.7298   1
 -13  -2  -6 130.454 42.9488   1
 -13  -2  -5  44.675 16.9686   1
 -13  -2  -4 8.21729 7.88659   1
 -13  -2  -3 101.961 12.7256   1
 -13  -2  -2 24.5626 8.73536   1
 -13  -2  -1 263.717 43.7988   1
 -13  -2   0  2.9914 10.1438   1
 -13  -2   1 11.0613 16.7433   1
 -13  -2   2 32.4092 26.5193   1
 -13  -2   3  97.204 18.1759   1
 -13  -2   4 69.8231 21.2873   1
 -13  -2   5-15.7953 23.8869   1
 -13  -2   6 13.4623  30.785   1
 -13  -2   7-8.04135 22.3455   1
 -13  -2   8 22.8844 18.4443   1
 -13  -2   9 229.269 37.4861   1
 -13  -2  10 31.7605 19.1184   1
 -13  -2  11 35.7014 18.8399   1
 -13  -2  13 22.2138 17.2365   1
 -13  -2  14-2.42614 16.4027   1
 -13  -2  15 18.9948 18.4553   1
 -13  -2  16-6.20036 16.4151   1
 -13  -2  17 32.0834 16.6105   1
 -13  -1 -18-16.8765 15.9601   1
 -13  -1 -17 56.9629 21.0536   1
 -13  -1 -16 84.2099 31.5419   1
 -13  -1 -15 22.6675 9.63261   1
 -13  -1 -14-1.83844 13.5843   1
 -13  -1 -13-11.1887 14.3883   1
 -13  -1 -12-6.20125 13.3876   1
 -13  -1 -11 0.67165 9.95014   1
 -13  -1 -10  4.6832 9.37364   1
 -13  -1  -9 48.4118 22.9371   1
 -13  -1  -8 55.0177 17.0875   1
 -13  -1  -7 9.20285 6.81597   1
 -13  -1  -6-0.94018 28.8477   1
 -13  -1  -5 492.642 33.9393   1
 -13  -1  -4 65.5594 13.4689   1
 -13  -1  -3 61.3945  13.374   1
 -13  -1  -2 251.102 24.3501   1
 -13  -1  -1 183.673 48.4193   1
 -13  -1   0 34.6314 12.8673   1
 -13  -1   1 68.7203 14.2435   1
 -13  -1   2 10.8271 23.5621   1
 -13  -1   3 264.131 26.1834   1
 -13  -1   4  86.254 22.2966   1
 -13  -1   6 54.1457 15.3368   1
 -13  -1   7 18.0725 28.4195   1
 -13  -1   8  53.733 32.8678   1
 -13  -1   9 12.4616  23.335   1
 -13  -1  10 -7.4362  65.574   1
 -13  -1  11-6.42049 23.0384   1
 -13  -1  12 4.85009 23.4353   1
 -13  -1  13 22.0529 22.2376   1
 -13  -1  14-19.3602 21.7406   1
 -13  -1  15 0.94688 15.5898   1
 -13  -1  16 76.1773 19.5297   1
 -13  -1  17 5.97193 21.2081   1
 -13  -1  18-7.62207  14.228   1
 -13  -1  19 28.3226  19.786   1
 -13   0 -18 8.01577  17.455   1
 -13   0 -17-1.70276 23.8802   1
 -13   0 -16 11.0065 8.96532   1
 -13   0 -15 12.0193 11.0118   1
 -13   0 -14 19.2325 14.8463   1
 -13   0 -13 9.06654 6.95588   1
 -13   0 -12 26.6292 9.53329   1
 -13   0 -11-3.57529 11.7224   1
 -13   0 -10 46.5971 11.6593   1
 -13   0  -9 5.66241 5.76549   1
 -13   0  -8 45.2443 27.2351   1
 -13   0  -7 6.39322 23.8909   1
 -13   0  -6 45.4414 14.0749   1
 -13   0  -5-7.26879 14.4163   1
 -13   0  -4 163.047 25.9024   1
 -13   0  -3  9.4978  15.277   1
 -13   0  -2  735.43 148.215   1
 -13   0  -1 2.66546 15.5998   1
 -13   0   0 103.115 27.3104   1
 -13   0   1 3.65554 14.2508   1
 -13   0   2 17.3002 12.3768   1
 -13   0   3-6.18576 18.5488   1
 -13   0   4 1239.46 80.5646   1
 -13   0   5-0.39898 32.1374   1
 -13   0   6  312.57 44.6722   1
 -13   0   7 5.47619 17.9235   1
 -13   0   8 24.6465 17.8029   1
 -13   0   9-5.21328 19.3988   1
 -13   0  10 0.35985  17.677   1
 -13   0  11-9.24499 33.2147   1
 -13   0  12-16.6957 28.7554   1
 -13   0  13 20.7216 18.3175   1
 -13   0  14 26.5255 15.4166   1
 -13   0  15-19.7549  15.569   1
 -13   0  16 14.5202  22.475   1
 -13   0  17-23.3441 14.3587   1
 -13   0  18 25.3171 14.5959   1
 -13   0  19 -13.057 17.8079   1
 -13   1 -18-14.8526 23.3989   1
 -13   1 -17   28.46 12.0243   1
 -13   1 -16 60.8344 20.9764   1
 -13   1 -15 29.3395 11.5806   1
 -13   1 -14 2.80185 8.27985   1
 -13   1 -13 12.8162 9.84326   1
 -13   1 -12 2.23696 8.27676   1
 -13   1 -11 12.9406 6.90496   1
 -13   1 -10-4.75119 14.0425   1
 -13   1  -9 39.3814 13.5698   1
 -13   1  -8 38.3999 13.9057   1
 -13   1  -7 3.33671 13.9748   1
 -13   1  -6 1.10863 13.2695   1
 -13   1  -5 407.675 79.1235   1
 -13   1  -4 76.2069 37.8032   1
 -13   1  -3  41.635 15.1499   1
 -13   1  -2 228.148 30.8551   1
 -13   1  -1 211.615 22.5601   1
 -13   1   0 42.1554 13.2743   1
 -13   1   1 37.4568 18.6423   1
 -13   1   2 28.3505 13.0263   1
 -13   1   3 296.472 38.7693   1
 -13   1   4 134.395 23.8706   1
 -13   1   5 54.5404  16.416   1
 -13   1   6 30.2431 25.1845   1
 -13   1   7 8.30115 17.5077   1
 -13   1   8 82.8932 28.5179   1
 -13   1   9 26.9203 14.7556   1
 -13   1  10   13.93 22.8142   1
 -13   1  11-17.9167 18.7138   1
 -13   1  12-23.1849 31.7691   1
 -13   1  13  41.037 14.6028   1
 -13   1  14-0.98942 22.0938   1
 -13   1  15-0.37033 23.6367   1
 -13   1  16 30.9704 15.1635   1
 -13   1  17 2.39437 13.6261   1
 -13   1  18 9.15909 19.6259   1
 -13   2 -17 19.4294 19.4259   1
 -13   2 -16-19.2735 17.0145   1
 -13   2 -15 9.80834  11.452   1
 -13   2 -14 26.0252  10.478   1
 -13   2 -13 29.8116 13.5609   1
 -13   2 -12 11.7795 10.9728   1
 -13   2 -11  12.487 19.7034   1
 -13   2 -10-0.89126 15.3774   1
 -13   2  -9 22.5292 11.5341   1
 -13   2  -8 34.5316 17.5942   1
 -13   2  -7 62.0734 14.5132   1
 -13   2  -6 122.414 17.5576   1
 -13   2  -5 62.9238 16.3916   1
 -13   2  -4  33.167 44.8423   1
 -13   2  -3  120.33 40.2307   1
 -13   2  -2 60.2904 41.2923   1
 -13   2  -1  265.29 67.0726   1
 -13   2   0 20.2446 12.6287   1
 -13   2   1 2.11248 11.7436   1
 -13   2   2 17.8136 12.5662   1
 -13   2   3  64.538 19.5432   1
 -13   2   4 100.664 27.9058   1
 -13   2   5 25.5122 15.0598   1
 -13   2   6 8.30761 34.3226   1
 -13   2   7 23.4371 40.9884   1
 -13   2   8 28.1868 14.0505   1
 -13   2   9 248.065 32.6186   1
 -13   2  10-0.00172 25.7129   1
 -13   2  11 16.9431  17.088   1
 -13   2  12 35.0934 14.0965   1
 -13   2  13 41.3209 21.8147   1
 -13   2  14 9.85897 17.8799   1
 -13   2  15-20.9608 37.0436   1
 -13   2  16-29.8495 74.8906   1
 -13   2  17 26.1592 16.1463   1
 -13   2  18 9.72746 18.0666   1
 -13   3 -15  26.136 16.2733   1
 -13   3 -14 -8.1907 30.1036   1
 -13   3 -13 29.8372 16.0496   1
 -13   3 -12  11.846  18.261   1
 -13   3 -11-0.93526 16.0104   1
 -13   3 -10 48.3765 37.7637   1
 -13   3  -9 9.57757 14.8873   1
 -13   3  -8 177.159 16.8041   1
 -13   3  -7 2.64945 29.4829   1
 -13   3  -6   66.07 27.4087   1
 -13   3  -5 2.08827 16.9851   1
 -13   3  -4 25.7246 18.0195   1
 -13   3  -3 35.7766 56.6488   1
 -13   3  -2 168.316 43.2155   1
 -13   3  -1 88.6785 22.4147   1
 -13   3   0 28.0288 13.2297   1
 -13   3   1-6.69613  17.444   1
 -13   3   2 257.728 29.8754   1
 -13   3   3 97.1272 28.5769   1
 -13   3   4 16.6866 18.4513   1
 -13   3   5 28.8736 16.5728   1
 -13   3   6 28.1768 23.1975   1
 -13   3   7 -8.8239 17.5168   1
 -13   3   8-0.09617 18.3484   1
 -13   3   9 11.2802 17.0399   1
 -13   3  10 85.1625 16.5984   1
 -13   3  11 40.8013  14.538   1
 -13   3  12 24.6978 28.2373   1
 -13   3  13 24.6211  14.196   1
 -13   3  14-3.55199 19.1831   1
 -13   3  15 12.2514  28.633   1
 -13   3  16 116.758 28.2604   1
 -13   4 -13 38.2513 19.6809   1
 -13   4 -12-16.7452 18.8334   1
 -13   4 -11  69.758 29.6041   1
 -13   4 -10 13.2885 29.0995   1
 -13   4  -9 29.0848 16.2661   1
 -13   4  -8 46.2358 19.2987   1
 -13   4  -7 23.7888 20.1661   1
 -13   4  -6-10.9283 19.3484   1
 -13   4  -5 15.1836 14.3297   1
 -13   4  -4 8.23687 13.7489   1
 -13   4  -3 38.6817 18.3035   1
 -13   4  -2 17.6726  22.028   1
 -13   4  -1 98.5572 17.6243   1
 -13   4   0 44.8469 16.9726   1
 -13   4   1 47.9599 21.0023   1
 -13   4   2 12.6795 13.4925   1
 -13   4   3-10.6932 27.1677   1
 -13   4   4 21.3184 17.5104   1
 -13   4   5 -0.0208 31.0346   1
 -13   4   6-1.81609 46.4194   1
 -13   4   7-2.81736 26.2447   1
 -13   4   8 15.3675 16.7266   1
 -13   4   9-8.02647 22.7692   1
 -13   4  10 4.94495 16.3853   1
 -13   4  11-22.4286 40.6214   1
 -13   4  12 19.0918 23.4952   1
 -13   4  13  62.324  28.741   1
 -13   5  -9 63.8395 25.1621   1
 -13   5  -8-15.5571 32.0799   1
 -13   5  -7  76.412 27.1753   1
 -13   5  -6 60.2463 20.6322   1
 -13   5  -5 130.143 30.2108   1
 -13   5  -4  95.967 22.5591   1
 -13   5  -3 0.10943 44.8045   1
 -13   5  -2 62.2865 20.9596   1
 -13   5  -1 28.2509 15.5949   1
 -13   5   0 15.5625 14.6408   1
 -13   5   1 12.0655 14.7988   1
 -13   5   2-22.9743 20.1794   1
 -13   5   3 14.2589 23.5689   1
 -13   5   4 7.03768 16.1134   1
 -13   5   5-8.02551 27.3138   1
 -13   5   6 74.0991 23.6493   1
 -13   5   7 24.2863  15.481   1
 -13   5   8 0.51732 46.8145   1
 -13   5   9 6.17368 35.0872   1
 -13   5  10 12.5176 22.9464   1
 -12  -6  -3-7.97105 23.3751   1
 -12  -6  -2  2.2587 14.9157   1
 -12  -6  -1  30.224 15.3055   1
 -12  -6   0 28.0319 19.7111   1
 -12  -6   1 100.416 18.2689   1
 -12  -5 -11 49.6019  33.379   1
 -12  -5 -10-20.7532 30.5033   1
 -12  -5  -9 10.3922 20.5697   1
 -12  -5  -8  19.214 19.3333   1
 -12  -5  -7 29.8824 19.4076   1
 -12  -5  -6-0.99224  16.517   1
 -12  -5  -5 43.7424 19.1727   1
 -12  -5  -4-2.59595 15.6588   1
 -12  -5  -3 0.72682 14.9048   1
 -12  -4 -14 30.9212 24.5928   1
 -12  -4 -13 23.7391 21.2703   1
 -12  -4 -12 27.5334  21.531   1
 -12  -4 -11 39.8668 22.7591   1
 -12  -4  -9 -4.0139 20.6089   1
 -12  -4  -8-11.7871 23.7549   1
 -12  -4  -7 10.2067 18.3103   1
 -12  -4  -6 39.5346 10.6138   1
 -12  -4  -5-3.15054 14.1511   1
 -12  -4  -4 21.3262 10.1191   1
 -12  -4  -3 10.4823 9.83809   1
 -12  -4  -2 10.0632 7.98495   1
 -12  -4  -1 165.262 20.9116   1
 -12  -4   0 13.3348 26.2776   1
 -12  -4   1 18.2673 12.9877   1
 -12  -4   2 36.1429 21.2239   1
 -12  -4   3 27.6541  21.497   1
 -12  -4   4 29.1632 15.2303   1
 -12  -4   5 56.6258 19.6697   1
 -12  -4   6 13.2193 8.89721   1
 -12  -4   7 17.1242 12.3814   1
 -12  -4   8 17.6293 19.6113   1
 -12  -4   9  25.237 14.1563   1
 -12  -3 -16 2.09653 21.5856   1
 -12  -3 -15 8.83713 20.3989   1
 -12  -3 -14 26.9912 22.6339   1
 -12  -3 -13 -6.5355 15.8407   1
 -12  -3 -12 11.1667 15.2632   1
 -12  -3 -11 0.94702 9.73758   1
 -12  -3 -10 0.51819 10.1672   1
 -12  -3  -9 1.85181 8.55122   1
 -12  -3  -8 0.51812 6.87935   1
 -12  -3  -7 13.0326 7.02181   1
 -12  -3  -6 75.8519 9.58573   1
 -12  -3  -5 3.40656 6.42487   1
 -12  -3  -4 217.879 15.1048   1
 -12  -3  -3  49.792 18.0145   1
 -12  -3  -2 99.3102 24.0283   1
 -12  -3  -1 42.8033 12.3167   1
 -12  -3   0 12.6606 12.9722   1
 -12  -3   1 75.8785 17.6607   1
 -12  -3   2 17.4611 16.1721   1
 -12  -3   3 38.8162 11.3012   1
 -12  -3   4-11.1591 30.1657   1
 -12  -3   5 12.4807  12.612   1
 -12  -3   6-3.07396  30.433   1
 -12  -3   7 12.7191  11.389   1
 -12  -3   8 17.0366 11.4533   1
 -12  -3   9 -15.934 15.3172   1
 -12  -3  10 28.7255 19.1033   1
 -12  -3  11 21.2414 18.3215   1
 -12  -3  12 9.33386 26.1954   1
 -12  -3  13-3.87993 16.8178   1
 -12  -3  14 0.48383 16.5823   1
 -12  -2 -18-8.89625 28.5174   1
 -12  -2 -17 18.3942 25.1426   1
 -12  -2 -16 5.91103 19.8387   1
 -12  -2 -15 3.27143 11.7387   1
 -12  -2 -14 72.8201  35.763   1
 -12  -2 -13 108.391 19.1099   1
 -12  -2 -12 3.77012 6.57307   1
 -12  -2 -11 63.7699  8.3799   1
 -12  -2 -10 24.7882 11.0092   1
 -12  -2  -9 51.7961 7.35409   1
 -12  -2  -8  21.889 7.76359   1
 -12  -2  -7 315.501 21.9563   1
 -12  -2  -6-4.59375 12.3224   1
 -12  -2  -5-8.38701 19.7505   1
 -12  -2  -4 9.85947 9.10975   1
 -12  -2  -3 10.6124 9.29621   1
 -12  -2  -2 503.505 29.0517   1
 -12  -2  -1 5.71197 13.5947   1
 -12  -2   0 10.4084 8.23817   1
 -12  -2   1 145.824 35.7731   1
 -12  -2   2 14.8412 12.2847   1
 -12  -2   3 353.917 30.9017   1
 -12  -2   4 36.2398  19.446   1
 -12  -2   5 -14.534 19.7808   1
 -12  -2   6 133.247 17.6648   1
 -12  -2   7 24.0838 51.5005   1
 -12  -2   8 33.5566 19.2378   1
 -12  -2   9 0.64743 11.3645   1
 -12  -2  10 43.2169 24.8496   1
 -12  -2  11 88.3109 26.5756   1
 -12  -2  12 49.0383 17.9954   1
 -12  -2  13 7.24376 15.7334   1
 -12  -2  14 31.3624 23.0943   1
 -12  -2  15 89.6908 26.6983   1
 -12  -2  16  4.9693 17.1162   1
 -12  -2  17 23.1173 16.3829   1
 -12  -1 -19-13.7021  23.758   1
 -12  -1 -18 40.1507 20.6122   1
 -12  -1 -17 -1.3486 17.1674   1
 -12  -1 -16-13.2575 16.0939   1
 -12  -1 -15  34.006 12.7442   1
 -12  -1 -14-0.24557 12.9753   1
 -12  -1 -13 85.4515 13.1072   1
 -12  -1 -12-5.00038 11.3624   1
 -12  -1 -11 54.3129 8.65805   1
 -12  -1 -10 99.8564  12.058   1
 -12  -1  -9  32.604 14.0757   1
 -12  -1  -8 12.5784 7.99853   1
 -12  -1  -7 297.064 19.6591   1
 -12  -1  -6 28.9807 9.20592   1
 -12  -1  -5 16.6236  9.5753   1
 -12  -1  -4 489.705 41.7967   1
 -12  -1  -3 1.23875 18.1432   1
 -12  -1  -2 135.858 18.2824   1
 -12  -1  -1 771.209 48.7839   1
 -12  -1   0 3.93904 17.5982   1
 -12  -1   1  42.188 12.9241   1
 -12  -1   2 404.784 48.4775   1
 -12  -1   3 205.668 22.0058   1
 -12  -1   4  3.5522 11.5243   1
 -12  -1   5 288.625 21.7571   1
 -12  -1   6 32.4445 32.3435   1
 -12  -1   7-12.5076 30.2093   1
 -12  -1   8 28.5992 12.4328   1
 -12  -1   9 229.917 31.0094   1
 -12  -1  10  -25.67 46.5666   1
 -12  -1  11 72.7387 25.1545   1
 -12  -1  12 43.2617 22.6486   1
 -12  -1  13 44.4221 16.9431   1
 -12  -1  14 24.5888 15.0737   1
 -12  -1  15 12.7062 15.0882   1
 -12  -1  16   12.89 20.9983   1
 -12  -1  17-11.5122 13.9624   1
 -12  -1  19 14.1952 19.1543   1
 -12   0 -19-23.0583 17.5805   1
 -12   0 -18 13.6347 24.6255   1
 -12   0 -17-2.38808 15.0615   1
 -12   0 -16 5.33753 7.17021   1
 -12   0 -15 1.70507 6.67815   1
 -12   0 -14-2.25289 15.9605   1
 -12   0 -13 10.5506 8.93231   1
 -12   0 -12 7.01577 11.6217   1
 -12   0 -11-4.57342 10.6284   1
 -12   0 -10 109.004 11.1533   1
 -12   0  -9 4.41026 6.81736   1
 -12   0  -8 285.098  16.336   1
 -12   0  -7 0.02955 13.3276   1
 -12   0  -6 20.3385 10.1619   1
 -12   0  -5-7.18919 17.6631   1
 -12   0  -4  103.65 14.5347   1
 -12   0  -3 22.9429 12.5664   1
 -12   0  -1 9.20475 21.6151   1
 -12   0   0 1350.53 92.4157   1
 -12   0   1  -4.432 15.9995   1
 -12   0   2 13.3007 27.2131   1
 -12   0   3-3.15958 19.0937   1
 -12   0   4 20.1649 16.7316   1
 -12   0   5 1.74811 15.2924   1
 -12   0   6 51.5145 13.5442   1
 -12   0   7 0.86144 43.6659   1
 -12   0   8 71.9485 14.5917   1
 -12   0   9 -12.612 19.8179   1
 -12   0  10 34.8004 21.4514   1
 -12   0  11 -25.293 21.5653   1
 -12   0  12 42.6826 15.7571   1
 -12   0  13-17.7623 24.1857   1
 -12   0  14 29.2525 14.1877   1
 -12   0  15-12.2926 19.8982   1
 -12   0  16 5.07082  13.832   1
 -12   0  17-24.1175 19.7839   1
 -12   0  18 92.1413 54.8867   1
 -12   0  19 -11.765 11.4939   1
 -12   1 -19 5.70344 15.5126   1
 -12   1 -18 58.2586 12.0497   1
 -12   1 -17 3.91569 8.25043   1
 -12   1 -16 0.74423 14.1845   1
 -12   1 -15 31.4741 7.87793   1
 -12   1 -14 2.12176 6.29419   1
 -12   1 -13 95.2718  13.911   1
 -12   1 -12-2.60547 11.8003   1
 -12   1 -11 54.0489 9.77654   1
 -12   1 -10 91.7516 19.6654   1
 -12   1  -9 29.8926  7.7304   1
 -12   1  -8 15.7445 11.0732   1
 -12   1  -7 303.365  25.148   1
 -12   1  -6 30.5577 15.5918   1
 -12   1  -5 20.8626 34.5076   1
 -12   1  -4  503.78 36.7042   1
 -12   1  -3 4.32959 13.9789   1
 -12   1  -2 154.889  23.869   1
 -12   1  -1 674.259 63.8699   1
 -12   1   0 18.7936 27.4129   1
 -12   1   1 22.3598 12.6465   1
 -12   1   2 394.221 36.4895   1
 -12   1   3  242.50 22.7308   1
 -12   1   4-8.94066 20.7223   1
 -12   1   5 289.174 25.2369   1
 -12   1   6 19.0551 14.5109   1
 -12   1   7 22.2518 12.0701   1
 -12   1   8 6.45676 23.3349   1
 -12   1   9 247.111 29.1202   1
 -12   1  10 12.0868 16.7249   1
 -12   1  11 50.8785 16.5313   1
 -12   1  12-11.7062 44.1093   1
 -12   1  13 41.9767 22.3585   1
 -12   1  14 31.0368 31.9583   1
 -12   1  15  8.8841 13.9001   1
 -12   1  16 34.8021 15.3738   1
 -12   1  17 31.8452 14.7903   1
 -12   1  18 112.131 54.7169   1
 -12   1  19 9.65851 16.1584   1
 -12   2 -18 3.23164  13.903   1
 -12   2 -17 23.4202 8.38815   1
 -12   2 -16  9.9773 10.4604   1
 -12   2 -15-1.65145 15.7761   1
 -12   2 -14 58.3215 10.1557   1
 -12   2 -13 103.379 13.3352   1
 -12   2 -12 11.2752 6.05761   1
 -12   2 -11 62.4074 9.20755   1
 -12   2 -10 25.6087 7.80435   1
 -12   2  -9 69.9838 8.50458   1
 -12   2  -8 33.9643 8.39803   1
 -12   2  -7 293.851 20.7744   1
 -12   2  -6 16.0165 11.5742   1
 -12   2  -5-3.47782 16.0365   1
 -12   2  -4 18.7805 14.3084   1
 -12   2  -3 19.1004 16.0701   1
 -12   2  -2 412.162 46.7638   1
 -12   2  -1 13.0698 10.5819   1
 -12   2   0 22.0974 14.3432   1
 -12   2   1  122.54  15.279   1
 -12   2   2 7.11525 9.22007   1
 -12   2   3 415.684 32.2284   1
 -12   2   4 47.6013 17.5967   1
 -12   2   5 19.9001 12.1286   1
 -12   2   6 168.654 26.1621   1
 -12   2   7 13.7849 27.5026   1
 -12   2   8 58.0418 24.5933   1
 -12   2   9-3.50196 29.4182   1
 -12   2  10 80.8373 18.7801   1
 -12   2  11 89.0258 18.2596   1
 -12   2  12   6.356 19.7754   1
 -12   2  13 22.9791 18.6472   1
 -12   2  14 22.8817 17.5366   1
 -12   2  15 69.0711 14.9817   1
 -12   2  16 26.9941 15.0226   1
 -12   2  17 25.3013 16.8495   1
 -12   2  18 8.70844 12.6948   1
 -12   3 -16 15.7469 10.4234   1
 -12   3 -15  7.6783 11.4224   1
 -12   3 -14 0.37495 11.7447   1
 -12   3 -13  14.146 14.0915   1
 -12   3 -12 38.3598 9.61967   1
 -12   3 -11 -4.4432  13.919   1
 -12   3 -10    9.68 8.81356   1
 -12   3  -9 3.03639 6.21465   1
 -12   3  -8 7.57958 13.8243   1
 -12   3  -7 22.1228 7.75272   1
 -12   3  -6 78.7102 12.2262   1
 -12   3  -5 5.05244 11.9666   1
 -12   3  -4 226.311  18.227   1
 -12   3  -3 15.5268 11.7091   1
 -12   3  -2 136.871 22.9636   1
 -12   3  -1 40.3204 16.5686   1
 -12   3   0 35.6679 12.5056   1
 -12   3   1 64.7989 20.2582   1
 -12   3   2 17.1329  44.304   1
 -12   3   3 39.6439 29.6763   1
 -12   3   4 3.58266 26.3202   1
 -12   3   5 31.2564 13.0439   1
 -12   3   6-5.46839 36.7407   1
 -12   3   7  18.902 12.4658   1
 -12   3   8  16.465 44.2666   1
 -12   3   9  16.489 15.0037   1
 -12   3  10 21.9133  17.815   1
 -12   3  11 21.2962 16.8096   1
 -12   3  12-0.59716 40.0541   1
 -12   3  13 24.1778 14.2033   1
 -12   3  14-11.7078 15.9075   1
 -12   3  15 11.3405 40.7878   1
 -12   3  16 28.8763 48.6485   1
 -12   3  17-2.93386 12.8108   1
 -12   4 -14 9.61025  15.058   1
 -12   4 -13 7.10037 51.3401   1
 -12   4 -12 58.4595 20.1551   1
 -12   4 -11 16.4313 14.4944   1
 -12   4 -10 79.2618 13.3198   1
 -12   4  -9-4.67861 17.2829   1
 -12   4  -8  7.2114 8.28521   1
 -12   4  -7-4.29845 30.9855   1
 -12   4  -6 49.9548 7.89445   1
 -12   4  -5 3.62838  8.5347   1
 -12   4  -4 3.78127  9.7199   1
 -12   4  -3 18.5777 12.3259   1
 -12   4  -2-1.56193 16.9465   1
 -12   4  -1 124.404 26.1712   1
 -12   4   0 7.47919 12.9467   1
 -12   4   1 16.5652 13.3291   1
 -12   4   2 28.2731 25.7983   1
 -12   4   3 35.7742 14.2651   1
 -12   4   4 33.1297 41.2527   1
 -12   4   5 105.654 19.3427   1
 -12   4   6-15.1673 21.3759   1
 -12   4   7 3.76862 34.5688   1
 -12   4   8-5.32382  23.834   1
 -12   4   9-0.41214 41.6337   1
 -12   4  10   9.651 15.1469   1
 -12   4  11 64.5947 14.5851   1
 -12   4  12 95.6617 23.3265   1
 -12   4  13 55.4602 14.7156   1
 -12   4  14 -34.354 48.4216   1
 -12   4  15 77.7012 24.5394   1
 -12   5 -11 68.7916 24.0309   1
 -12   5  -9 40.8843 23.2374   1
 -12   5  -8 15.1813 16.9163   1
 -12   5  -7 35.5946 14.3808   1
 -12   5  -6-5.52294 33.9266   1
 -12   5  -5 79.4222 26.8908   1
 -12   5  -4-42.7468 29.9445   1
 -12   5  -3-21.4598 21.3241   1
 -12   5  -2  48.296  23.284   1
 -12   5  -1 17.3095 20.9808   1
 -12   5   0 22.2385  20.374   1
 -12   5   1-13.1226 26.4211   1
 -12   5   2 40.3123 21.3107   1
 -12   5   3-21.3001  18.933   1
 -12   5   4-7.48435 19.7368   1
 -12   5   5 9.10847 43.2074   1
 -12   5   6 39.7235 36.1458   1
 -12   5   7 12.4443 14.5449   1
 -12   5   8-3.48603 24.5692   1
 -12   5   9 20.7429 14.5258   1
 -12   5  10 9.13873 15.4285   1
 -12   5  11 54.2046 30.2044   1
 -12   5  12-59.9002 29.3812   1
 -11  -6  -6 57.7687 28.0447   1
 -11  -6  -5 6.00787 17.4811   1
 -11  -6  -4 6.68537 15.7752   1
 -11  -6  -3 38.3123 23.0672   1
 -11  -6  -2-6.35903 13.6865   1
 -11  -6  -1 30.2269  18.837   1
 -11  -6   0 24.0121 13.7094   1
 -11  -6   1 4.74031 11.8358   1
 -11  -6   2 12.3037 16.1108   1
 -11  -5 -12 21.8375 24.3866   1
 -11  -5 -11 32.6058 22.9823   1
 -11  -5 -10 50.5804 30.3179   1
 -11  -5  -9 7.55086 26.4685   1
 -11  -5  -8 41.2561 20.3591   1
 -11  -5  -7-8.48497 17.2198   1
 -11  -5  -6  1.8072 15.4534   1
 -11  -5  -5 15.3796 14.7582   1
 -11  -5  -4-1.87743 13.9312   1
 -11  -5  -3 52.6527 18.0568   1
 -11  -5  -2 4.19627 14.0235   1
 -11  -5  -1  18.365 15.0562   1
 -11  -5   0 4.91879 19.3123   1
 -11  -4 -15 67.9086 26.8337   1
 -11  -4 -14 10.1735 21.1269   1
 -11  -4 -13 15.4826 21.3384   1
 -11  -4 -12  0.4377  20.037   1
 -11  -4 -11 39.8946 21.1425   1
 -11  -4 -10  22.434  19.909   1
 -11  -4  -9 26.3316 13.3636   1
 -11  -4  -8-0.85381 14.7233   1
 -11  -4  -7 142.246  15.698   1
 -11  -4  -6 26.7353 8.39915   1
 -11  -4  -5  21.601 8.80087   1
 -11  -4  -4 62.7142 20.3679   1
 -11  -4  -3 13.5736 8.98285   1
 -11  -4  -2 116.451 14.2803   1
 -11  -4  -1 14.0042 7.99921   1
 -11  -4   0 5.31883 18.9745   1
 -11  -4   1   40.09 9.49925   1
 -11  -4   2 4.88894 11.9577   1
 -11  -4   3-3.82598 18.3234   1
 -11  -4   4 12.6039 11.9522   1
 -11  -4   5 16.9345 12.0119   1
 -11  -4   6 13.1274 12.2221   1
 -11  -4   7 4.19607 10.7388   1
 -11  -4   8 14.7395 11.6934   1
 -11  -4   9 87.2129 19.9217   1
 -11  -4  10 12.2492 11.6325   1
 -11  -3 -17-10.0865 22.4552   1
 -11  -3 -16-5.68123 20.6539   1
 -11  -3 -15 50.5898 23.7047   1
 -11  -3 -14 24.0032 28.9831   1
 -11  -3 -13 0.97752 10.1412   1
 -11  -3 -12 19.2103 17.4665   1
 -11  -3 -11 2.94669 9.93773   1
 -11  -3 -10 3.01827  11.662   1
 -11  -3  -9 23.4526 9.44418   1
 -11  -3  -8-13.9936 14.1502   1
 -11  -3  -7 50.1353 10.4425   1
 -11  -3  -6 199.587  20.463   1
 -11  -3  -5  19.957  9.4201   1
 -11  -3  -4 167.489 24.0375   1
 -11  -3  -3 20.0905 12.7815   1
 -11  -3  -2-3.14722 13.6634   1
 -11  -3  -1 45.3185 11.0603   1
 -11  -3   0 0.83874 11.6245   1
 -11  -3   1 140.096 20.4549   1
 -11  -3   2 39.2792 13.2976   1
 -11  -3   3 43.5105 11.4566   1
 -11  -3   4  117.30 18.3361   1
 -11  -3   5 151.218 21.1693   1
 -11  -3   6  204.44 17.6494   1
 -11  -3   7-10.1089 15.0038   1
 -11  -3   8-2.50144 19.3567   1
 -11  -3   9 52.5915 12.5137   1
 -11  -3  10 99.0113 22.4132   1
 -11  -3  11-0.43056 39.7789   1
 -11  -3  12 18.3368 27.1259   1
 -11  -3  13 13.0996   11.08   1
 -11  -2 -19 44.7406 29.8667   1
 -11  -2 -18 13.6076 21.3974   1
 -11  -2 -17-19.6247 20.0481   1
 -11  -2 -16 6.46465 10.2522   1
 -11  -2 -15 31.2633 16.5685   1
 -11  -2 -14 0.60019 8.11774   1
 -11  -2 -13 15.7994 6.97225   1
 -11  -2 -12 36.4472 8.34652   1
 -11  -2 -11 118.958 10.0382   1
 -11  -2 -10 14.1958 6.72434   1
 -11  -2  -9 541.235 27.5039   1
 -11  -2  -8 89.5143 10.8131   1
 -11  -2  -7 216.031 14.6591   1
 -11  -2  -6 15.2697 5.70459   1
 -11  -2  -5 747.864 53.2298   1
 -11  -2  -4 104.427 14.1126   1
 -11  -2  -3 20.9729 12.6645   1
 -11  -2  -2 377.149 62.3335   1
 -11  -2  -1 3.66927 14.7621   1
 -11  -2   0 64.6335 19.9065   1
 -11  -2   1-0.42999 16.6054   1
 -11  -2   2 27.1634 13.0023   1
 -11  -2   3 6.10717 10.8378   1
 -11  -2   4 21.7905  18.254   1
 -11  -2   5  259.23 21.8293   1
 -11  -2   6 58.8354 12.3921   1
 -11  -2   7 249.112 22.8579   1
 -11  -2   8-5.07858 15.0243   1
 -11  -2   9  29.808  17.648   1
 -11  -2  10 37.3963  11.924   1
 -11  -2  11  5.2834 11.9834   1
 -11  -2  12 30.0892 13.0299   1
 -11  -2  13 18.3599 15.3881   1
 -11  -2  14 17.3062  15.444   1
 -11  -2  15 9.87894 20.5731   1
 -11  -2  16  47.467 17.8535   1
 -11  -2  17 11.1804 15.2676   1
 -11  -1 -20 13.2311 23.3203   1
 -11  -1 -19 7.13537 18.0501   1
 -11  -1 -18-15.3228 18.0144   1
 -11  -1 -17   23.27 19.2243   1
 -11  -1 -16 12.9362  9.8398   1
 -11  -1 -15 57.5137 9.37197   1
 -11  -1 -14 62.2788 10.4228   1
 -11  -1 -13 52.5747 7.73168   1
 -11  -1 -12 6.20639 5.92981   1
 -11  -1 -11 9.87811 5.39447   1
 -11  -1 -10 35.1358 5.88212   1
 -11  -1  -9 154.898  48.569   1
 -11  -1  -8 369.349 27.9506   1
 -11  -1  -7 8.07591 9.00546   1
 -11  -1  -6 61.1081 8.16739   1
 -11  -1  -5 774.552 46.7883   1
 -11  -1  -4 120.404 27.6274   1
 -11  -1  -3 74.2795 11.4137   1
 -11  -1  -2 74.7295 17.6884   1
 -11  -1  -1 6.00179  15.141   1
 -11  -1   0  144.91 16.6593   1
 -11  -1   1 183.452 19.9931   1
 -11  -1   2 11.9344 11.0454   1
 -11  -1   3 -2.2142 14.3569   1
 -11  -1   4-2.39585   15.05   1
 -11  -1   5 13.7392 15.2783   1
 -11  -1   6 8.47836 12.7951   1
 -11  -1   7 112.164 16.6919   1
 -11  -1   8-4.48004 14.5423   1
 -11  -1   9 125.908 17.5224   1
 -11  -1  10 5.73791 22.3793   1
 -11  -1  11  32.456 22.0856   1
 -11  -1  12  5.7554 13.3343   1
 -11  -1  13 105.855 19.2773   1
 -11  -1  14 37.4828 19.8728   1
 -11  -1  15 36.2461  15.325   1
 -11  -1  16-21.0159 17.5182   1
 -11  -1  17 6.07745 12.5491   1
 -11  -1  18 60.8692 19.8968   1
 -11  -1  19 61.9339 20.1724   1
 -11   0 -20 9.07603 17.1916   1
 -11   0 -19 12.5639  17.525   1
 -11   0 -18 51.2762 14.6005   1
 -11   0 -17-4.96054 12.5558   1
 -11   0 -16 18.9111 10.9743   1
 -11   0 -15 1.28684 5.39748   1
 -11   0 -14 74.7667  9.0511   1
 -11   0 -13 2.09643 3.98088   1
 -11   0 -12    7.04 5.26405   1
 -11   0 -11-0.33832  9.1573   1
 -11   0 -10 18.2411 8.73762   1
 -11   0  -9   2.644 6.95122   1
 -11   0  -8 37.5215 8.65323   1
 -11   0  -7-1.98361 8.94882   1
 -11   0  -6 16.5249 6.90203   1
 -11   0  -5 8.54833 17.4142   1
 -11   0  -4  119.28 15.9592   1
 -11   0  -3-6.80776 16.2776   1
 -11   0  -2-6.34138 16.0692   1
 -11   0  -1-2.83603 13.5943   1
 -11   0   0 347.635 26.0858   1
 -11   0   1 1.99947  14.258   1
 -11   0   2 43.3774 22.0786   1
 -11   0   3-4.44919 14.1406   1
 -11   0   4  97.432 14.1256   1
 -11   0   5-1.91003 14.4456   1
 -11   0   6 222.693 20.9621   1
 -11   0   7-1.38121 42.0533   1
 -11   0   8  96.378 12.7573   1
 -11   0   9 25.1159 16.3839   1
 -11   0  10 3.60382 11.5565   1
 -11   0  11 2.09556  14.156   1
 -11   0  12 262.638 26.7406   1
 -11   0  13 13.9137 14.2504   1
 -11   0  14-1.73018 12.2431   1
 -11   0  15 9.98556 13.0931   1
 -11   0  16-18.4359 16.3096   1
 -11   0  17  13.286 12.0859   1
 -11   0  18 9.35914 11.8273   1
 -11   0  19 15.9751 11.0823   1
 -11   1 -20   14.13 17.5347   1
 -11   1 -19-3.16168 32.7325   1
 -11   1 -18 2.48743 7.29996   1
 -11   1 -17-0.82242 13.0746   1
 -11   1 -16 2.62916 9.09675   1
 -11   1 -15 51.7217 10.2882   1
 -11   1 -14 60.5258 6.67235   1
 -11   1 -13 53.8521 7.94763   1
 -11   1 -12  3.1206  5.2075   1
 -11   1 -11-3.61445  10.163   1
 -11   1 -10 18.9294 10.7329   1
 -11   1  -9 141.473 24.5739   1
 -11   1  -8 385.692 23.7541   1
 -11   1  -7-9.84909  11.132   1
 -11   1  -6 55.4546 11.5268   1
 -11   1  -5 725.545 49.8615   1
 -11   1  -4 94.3428 36.2676   1
 -11   1  -3 56.3605 23.3861   1
 -11   1  -2 48.6899 30.3963   1
 -11   1  -1 2.49329 10.6573   1
 -11   1   0 155.752 31.7544   1
 -11   1   1 193.878 16.0404   1
 -11   1   2  22.665 10.8847   1
 -11   1   3 10.3477 9.32248   1
 -11   1   4-5.25894 16.0738   1
 -11   1   5 11.3012 13.7346   1
 -11   1   6 26.8736 13.6188   1
 -11   1   7 114.302 20.2727   1
 -11   1   8 -5.1997 17.8004   1
 -11   1   9 128.524 18.9703   1
 -11   1  10-1.14568 22.6278   1
 -11   1  11 24.5462 13.9778   1
 -11   1  12-1.91514 12.3769   1
 -11   1  13 76.6951 14.6867   1
 -11   1  14 10.9453 11.4663   1
 -11   1  15 45.4556  17.187   1
 -11   1  16 24.1339 23.6639   1
 -11   1  17-2.30883 11.4765   1
 -11   1  18 33.1781 13.4199   1
 -11   2 -19 8.05718 19.4881   1
 -11   2 -18 1.61455 9.60677   1
 -11   2 -17 5.53702 6.77438   1
 -11   2 -16 14.9882 8.65848   1
 -11   2 -15 40.4209 12.9052   1
 -11   2 -14 17.0611 6.39252   1
 -11   2 -13 9.16041 5.93942   1
 -11   2 -12 20.8846 8.12625   1
 -11   2 -11 124.064 12.0419   1
 -11   2 -10 8.86757  5.7319   1
 -11   2  -9 476.424 26.4745   1
 -11   2  -8  98.166 9.34805   1
 -11   2  -7 258.587  21.278   1
 -11   2  -6 7.34007 19.8449   1
 -11   2  -5  768.68 45.0716   1
 -11   2  -4 116.626 15.1747   1
 -11   2  -3 17.8144 10.9811   1
 -11   2  -2 347.381  75.115   1
 -11   2  -1 -1.6268 24.3259   1
 -11   2   0 59.9911  11.202   1
 -11   2   1  4.4669  13.411   1
 -11   2   2 2.60427 8.16015   1
 -11   2   3-2.45424  25.055   1
 -11   2   4 8.05853 11.3581   1
 -11   2   5 282.741 20.0806   1
 -11   2   6 60.7443  12.855   1
 -11   2   7 222.015  29.491   1
 -11   2   8 7.66746 11.3069   1
 -11   2   9 2.12195  11.162   1
 -11   2  10 49.0375 15.8029   1
 -11   2  11-6.13085 17.8392   1
 -11   2  12  32.121 12.3446   1
 -11   2  13  7.3135  13.038   1
 -11   2  14 7.85122 14.1333   1
 -11   2  15 29.5521 39.7219   1
 -11   2  16 47.6212 15.4964   1
 -11   2  17 2.70637 35.3663   1
 -11   2  18 3.60085 11.4798   1
 -11   3 -17 17.1748 10.7817   1
 -11   3 -16 20.1997 11.5586   1
 -11   3 -15 38.2857 10.1862   1
 -11   3 -14 83.6635 8.81963   1
 -11   3 -13 12.0896 6.37394   1
 -11   3 -12 49.3014 8.04732   1
 -11   3 -11-8.23422 21.6257   1
 -11   3 -10 9.20463 8.37645   1
 -11   3  -9 23.7476 7.04219   1
 -11   3  -8 -2.4441 16.7745   1
 -11   3  -7 37.0368 11.6546   1
 -11   3  -6 164.294 17.9267   1
 -11   3  -5 19.1205 6.26958   1
 -11   3  -4 163.157  14.075   1
 -11   3  -3 23.1362 9.25688   1
 -11   3  -2-13.5318 14.5076   1
 -11   3  -1 49.0671 11.1417   1
 -11   3   0 30.5135 15.9364   1
 -11   3   1 137.938 15.6405   1
 -11   3   2 41.1944 11.4694   1
 -11   3   3 73.1936 11.7626   1
 -11   3   4 169.446 30.0088   1
 -11   3   5 158.163  35.897   1
 -11   3   6 213.482 23.0211   1
 -11   3   7 15.5566 11.6239   1
 -11   3   8 20.4021 33.4674   1
 -11   3   9 36.1843 17.3326   1
 -11   3  10 57.6209 20.6488   1
 -11   3  11-5.56314 23.1263   1
 -11   3  12 22.1079 13.9922   1
 -11   3  13 22.5188 11.5722   1
 -11   3  14  33.308 13.6548   1
 -11   3  15 23.2897  16.003   1
 -11   3  16 64.6429 20.0446   1
 -11   3  17 20.1091  13.183   1
 -11   3  18-3.78131 10.5568   1
 -11   4 -15 73.5586 17.8214   1
 -11   4 -14-1.31997  21.035   1
 -11   4 -13-2.73377 18.1183   1
 -11   4 -12 12.8266 6.51115   1
 -11   4 -11 16.1775 10.0131   1
 -11   4 -10  14.083 8.80588   1
 -11   4  -9 14.8632 7.83188   1
 -11   4  -8 7.31875 6.83515   1
 -11   4  -7  116.63 19.1847   1
 -11   4  -6  26.717 7.97865   1
 -11   4  -5 12.8525 7.67211   1
 -11   4  -4 69.7244 12.7652   1
 -11   4  -3 25.1402   11.78   1
 -11   4  -2 104.564 24.2459   1
 -11   4  -1 32.9672 30.4303   1
 -11   4   0-2.35616 22.5638   1
 -11   4   1 38.0513 13.6246   1
 -11   4   2  1.7648 10.8483   1
 -11   4   3 14.9626  14.958   1
 -11   4   4 -8.4639 17.1087   1
 -11   4   5 10.1454 15.6253   1
 -11   4   6-8.15063 20.7052   1
 -11   4   7 11.1019 13.7892   1
 -11   4   8 26.0897 28.7908   1
 -11   4   9 64.0164 16.8908   1
 -11   4  10 21.2278 17.8305   1
 -11   4  11 45.6214 21.0407   1
 -11   4  12 40.6228 17.8353   1
 -11   4  13 7.01015 16.4609   1
 -11   4  14 26.1069  15.829   1
 -11   4  15 27.4317 15.4212   1
 -11   4  16 6.81688 20.2265   1
 -11   5 -12 34.3044 21.1838   1
 -11   5 -11 46.1357 23.8429   1
 -11   5 -10 25.6017 23.2727   1
 -11   5  -9 16.8268 11.6871   1
 -11   5  -8 30.0499 12.5243   1
 -11   5  -7 13.2531 10.4927   1
 -11   5  -6-16.5855 35.0615   1
 -11   5  -5 26.4813 13.1704   1
 -11   5  -4-7.16477 16.9765   1
 -11   5  -3  108.49 19.3461   1
 -11   5  -2-4.42919 19.9057   1
 -11   5  -1 38.3943 21.5224   1
 -11   5   0 23.8578 20.3353   1
 -11   5   1  40.057  20.298   1
 -11   5   2 6.67682 18.3882   1
 -11   5   3-23.9804 25.6698   1
 -11   5   4 14.6745 26.4244   1
 -11   5   5 63.7339 21.1912   1
 -11   5   6 63.1875 27.6067   1
 -11   5   7  35.541  14.859   1
 -11   5   8 33.8499 18.0252   1
 -11   5   9 29.5386 28.4373   1
 -11   5  10 48.2031 28.0576   1
 -11   5  11 80.0823 17.1514   1
 -11   5  12  34.083  20.146   1
 -11   5  13 18.8831 19.5795   1
 -11   6  -6 68.5229 22.5629   1
 -11   6  -5 19.2449 28.2264   1
 -11   6  -2-15.3233 20.6659   1
 -11   6  -1 35.9926  21.619   1
 -11   6   0 21.3776  20.304   1
 -11   6   1  1.5964 16.5119   1
 -11   6   2 22.8869 18.3299   1
 -11   6   3 164.343 28.0382   1
 -11   6   4 2.00137 22.5988   1
 -10  -6  -8 6.77391 19.0548   1
 -10  -6  -7 17.3587 20.1087   1
 -10  -6  -6 18.1406 25.3503   1
 -10  -6  -5 -3.1403 16.4318   1
 -10  -6  -4 25.1959 22.3303   1
 -10  -6  -3-3.33548 13.2462   1
 -10  -6  -2 0.55845 13.2015   1
 -10  -6  -1  14.917 12.8155   1
 -10  -6   0 20.1504 14.4909   1
 -10  -6   1 24.7484 15.5032   1
 -10  -6   2-3.50946 9.86656   1
 -10  -6   3  17.253 10.6948   1
 -10  -5 -13 14.5275 23.2915   1
 -10  -5 -12-19.3506 20.0439   1
 -10  -5 -11 78.4288   23.65   1
 -10  -5 -10 36.0823 27.9725   1
 -10  -5  -9 -4.7315 25.6204   1
 -10  -5  -8 46.7595 19.4205   1
 -10  -5  -7 31.0174 17.6225   1
 -10  -5  -6 43.7733 17.4432   1
 -10  -5  -5 33.2354  17.096   1
 -10  -5  -4 20.3188 15.7789   1
 -10  -5  -3-0.53814 13.7568   1
 -10  -5  -2  25.442  19.539   1
 -10  -5   1  4.2716 16.5681   1
 -10  -5   5 13.8553 10.4038   1
 -10  -4 -16 5.60349 23.9528   1
 -10  -4 -15-0.26742 21.5888   1
 -10  -4 -14 37.5648 22.2497   1
 -10  -4 -13 8.27008 20.1234   1
 -10  -4 -12-7.30805 17.6814   1
 -10  -4 -11-7.98475 17.8374   1
 -10  -4 -10 28.0974 21.0721   1
 -10  -4  -9 14.8331 8.57902   1
 -10  -4  -8  23.699 9.23473   1
 -10  -4  -7 42.6931 16.9363   1
 -10  -4  -6 1.81785 10.8391   1
 -10  -4  -5 80.8041 30.1385   1
 -10  -4  -4 25.4299 8.76119   1
 -10  -4  -3  6.3888 10.2339   1
 -10  -4  -2 14.8081 9.76318   1
 -10  -4  -1 16.9564 18.7463   1
 -10  -4   0 75.2156 11.8804   1
 -10  -4   1 26.3122 12.4755   1
 -10  -4   2 14.4705 12.4419   1
 -10  -4   3  3.0302 11.7751   1
 -10  -4   4 2.58628 11.1456   1
 -10  -4   5-4.80189 11.7952   1
 -10  -4   6   23.58 19.0673   1
 -10  -4   7 6.02932 9.23557   1
 -10  -4   8 22.3148 14.7362   1
 -10  -4   9 8.17967 10.2667   1
 -10  -4  11 10.8464 10.2193   1
 -10  -3 -18-3.94946 23.3505   1
 -10  -3 -17 66.7792 25.4789   1
 -10  -3 -16 85.1736  34.224   1
 -10  -3 -15 9.35486 26.1314   1
 -10  -3 -13  156.27  30.808   1
 -10  -3 -12 9.85923 8.76233   1
 -10  -3 -11 3.03115  8.2223   1
 -10  -3 -10 147.865  14.538   1
 -10  -3  -9 11.8132 9.15953   1
 -10  -3  -8 2.90625 7.16037   1
 -10  -3  -7 11.6913 8.51827   1
 -10  -3  -6 245.056  27.885   1
 -10  -3  -5-12.6776 24.2855   1
 -10  -3  -4 62.1807 9.35346   1
 -10  -3  -3 156.097 12.9938   1
 -10  -3  -2  30.377 12.3956   1
 -10  -3  -1 66.3323 9.46811   1
 -10  -3   0 71.8169 27.6942   1
 -10  -3   1  99.646 21.8094   1
 -10  -3   2 32.9223 14.7948   1
 -10  -3   3  17.132 10.0921   1
 -10  -3   4 13.9386 14.2395   1
 -10  -3   5 35.6645 29.7101   1
 -10  -3   6 3.20083 8.37257   1
 -10  -3   7 15.7556 8.07978   1
 -10  -3   8 21.3526 14.2771   1
 -10  -3   9 7.29246 11.7684   1
 -10  -3  10 4.53515  9.9216   1
 -10  -3  11  8.5543 14.9985   1
 -10  -3  12 5.20081 10.9107   1
 -10  -3  13 19.9826 12.6603   1
 -10  -3  14 28.8156 17.5494   1
 -10  -3  15 3.12039 11.6618   1
 -10  -2 -20 19.9475 30.7512   1
 -10  -2 -19 10.3303 21.9117   1
 -10  -2 -18 38.3479 22.8141   1
 -10  -2 -17 52.1475 21.9259   1
 -10  -2 -16-5.23383 21.6806   1
 -10  -2 -15 6.95908 10.2684   1
 -10  -2 -14 5.48579 6.44577   1
 -10  -2 -13 25.3954 8.56491   1
 -10  -2 -12 125.086 9.48193   1
 -10  -2 -11 145.137  9.8541   1
 -10  -2 -10 275.483 15.0146   1
 -10  -2  -9 3.89378 5.84109   1
 -10  -2  -8 4.80933 5.56619   1
 -10  -2  -7 53.4701 9.45842   1
 -10  -2  -6 64.5891 7.42074   1
 -10  -2  -5 562.274 28.9697   1
 -10  -2  -4 404.503 21.0475   1
 -10  -2  -3-1.75744  10.785   1
 -10  -2  -2 117.679  11.028   1
 -10  -2  -1  177.57 14.6276   1
 -10  -2   0 72.4278 10.8965   1
 -10  -2   1 505.849 30.0495   1
 -10  -2   2 209.158 18.0445   1
 -10  -2   3 4.31335 10.4156   1
 -10  -2   4-0.01944 21.5137   1
 -10  -2   5 40.3963 18.4325   1
 -10  -2   6 1.41641 24.6415   1
 -10  -2   7 91.4722 27.0702   1
 -10  -2   8 9.64271 12.4739   1
 -10  -2   9-1.57235 19.6758   1
 -10  -2  10-13.1139 13.7554   1
 -10  -2  11 39.0357 26.7508   1
 -10  -2  12 19.0874 16.0206   1
 -10  -2  13 23.5464 14.6646   1
 -10  -2  14 38.5275 10.9892   1
 -10  -2  15 37.6099 21.3762   1
 -10  -2  16 89.1343 19.6631   1
 -10  -1 -21 7.04403 17.1341   1
 -10  -1 -20-11.7342 24.6713   1
 -10  -1 -19 22.9078 19.3762   1
 -10  -1 -18 103.183 25.0766   1
 -10  -1 -17  6.2812 12.5172   1
 -10  -1 -16 21.4965 9.43942   1
 -10  -1 -15 11.7154 8.22489   1
 -10  -1 -14 125.799 14.9075   1
 -10  -1 -13-2.94579 11.4374   1
 -10  -1 -12 44.1776 19.6637   1
 -10  -1 -11  303.90 21.7225   1
 -10  -1 -10 81.7471 12.3412   1
 -10  -1  -9 -0.2423 8.53279   1
 -10  -1  -8  38.291 5.49835   1
 -10  -1  -7 94.5031 10.0392   1
 -10  -1  -6 81.9429 14.1921   1
 -10  -1  -5 357.084 25.3827   1
 -10  -1  -4 86.0783  11.637   1
 -10  -1  -3 9.26439 6.26466   1
 -10  -1  -2 388.701 29.6895   1
 -10  -1  -1 98.2822 11.2426   1
 -10  -1   0 0.25562 11.2236   1
 -10  -1   1 173.259 18.8602   1
 -10  -1   2 424.675 31.5878   1
 -10  -1   3 75.3215 17.7089   1
 -10  -1   4 61.1689 22.9803   1
 -10  -1   5 98.6223 11.6344   1
 -10  -1   6 3.95824 10.0936   1
 -10  -1   7 29.6584 15.0761   1
 -10  -1   8 20.9974 12.7205   1
 -10  -1   9-5.76399 17.2171   1
 -10  -1  10 35.9504 16.2636   1
 -10  -1  11 24.9871 30.0046   1
 -10  -1  12 4.73951 9.74833   1
 -10  -1  13 20.4613 13.5188   1
 -10  -1  14 30.6994 18.2911   1
 -10  -1  15-3.69857 12.0559   1
 -10  -1  16 5.53636 16.9883   1
 -10  -1  17 138.271 20.9231   1
 -10  -1  18 115.061 18.1658   1
 -10  -1  19 108.259 18.0709   1
 -10   0 -21-6.85115 17.2356   1
 -10   0 -20-14.5825 16.0959   1
 -10   0 -19 4.30634  10.513   1
 -10   0 -18 95.5325 11.6152   1
 -10   0 -17 8.26613 7.28901   1
 -10   0 -16 38.5361 8.75025   1
 -10   0 -15 -5.7373 12.3092   1
 -10   0 -14 515.903 37.0041   1
 -10   0 -13 1.43793 8.09031   1
 -10   0 -12 282.881  14.676   1
 -10   0 -11 2.65963 3.91683   1
 -10   0 -10 261.931  14.532   1
 -10   0  -9 1.77162 3.78974   1
 -10   0  -8 39.3103 8.28909   1
 -10   0  -7   1.455 6.17941   1
 -10   0  -6 52.6462 7.19054   1
 -10   0  -5 -2.5663 8.65245   1
 -10   0  -4 143.893 15.5523   1
 -10   0  -3 -1.2201 17.9642   1
 -10   0  -2 3.68076 9.01475   1
 -10   0  -1 0.58592 12.1977   1
 -10   0   0  275.09 38.7035   1
 -10   0   1 4.56575 12.0841   1
 -10   0   2 192.632  36.479   1
 -10   0   3 6.23263 9.09725   1
 -10   0   4 76.7038  24.596   1
 -10   0   5-1.27418 19.0369   1
 -10   0   6  77.747 13.0257   1
 -10   0   7-2.23163 23.1123   1
 -10   0   8 1.98565 14.1466   1
 -10   0   9 9.28718 18.0505   1
 -10   0  10-4.66716 14.5513   1
 -10   0  11 53.8957 57.9532   1
 -10   0  12-1.80346 17.7065   1
 -10   0  13-6.54805 15.8957   1
 -10   0  14 -0.3915 15.6615   1
 -10   0  15 1.16691  11.243   1
 -10   0  16 1.49735 10.7027   1
 -10   0  17-1.78613 10.4641   1
 -10   0  19-1.78983 13.4031   1
 -10   1 -21 39.3818 20.6796   1
 -10   1 -20  18.255 27.3867   1
 -10   1 -19 16.3878 9.54432   1
 -10   1 -18  69.816 11.9732   1
 -10   1 -17 5.07852 7.34675   1
 -10   1 -16 7.09413 5.56517   1
 -10   1 -15 6.57976 5.61987   1
 -10   1 -14 116.424 8.95638   1
 -10   1 -13 6.01845 5.45224   1
 -10   1 -12 51.7854 7.06949   1
 -10   1 -11 336.832 21.8111   1
 -10   1 -10 66.8911  15.615   1
 -10   1  -9 2.84776 4.64518   1
 -10   1  -8 34.2806 6.35501   1
 -10   1  -7 104.963 10.5945   1
 -10   1  -6  57.472 9.81414   1
 -10   1  -5 422.164 39.3939   1
 -10   1  -4 87.0096 14.2354   1
 -10   1  -3 0.93666 11.4078   1
 -10   1  -2 384.955  35.703   1
 -10   1  -1 94.3484 14.9694   1
 -10   1   0-8.05827 12.9025   1
 -10   1   1 147.681  14.883   1
 -10   1   2 391.885  26.584   1
 -10   1   3 82.9564 17.2013   1
 -10   1   4 41.2438 10.7453   1
 -10   1   5 120.414 12.1588   1
 -10   1   6 2.49122 13.8326   1
 -10   1   7 12.9316 10.1289   1
 -10   1   8 15.1767 13.3466   1
 -10   1   9-7.39773  38.186   1
 -10   1  10  14.326 10.6497   1
 -10   1  11 13.8084 23.9709   1
 -10   1  12-2.63877 20.7857   1
 -10   1  13 6.52332 20.9179   1
 -10   1  14  15.389 14.7905   1
 -10   1  15-0.71771 14.2848   1
 -10   1  16-0.18426 10.0397   1
 -10   1  18 113.112 19.4557   1
 -10   1  19 120.255 16.1284   1
 -10   2 -20 9.07073 12.0459   1
 -10   2 -19 17.4884 16.6432   1
 -10   2 -18 30.2963   8.747   1
 -10   2 -17 52.1174 9.09629   1
 -10   2 -16 5.85649 6.37528   1
 -10   2 -15-2.77239  13.544   1
 -10   2 -14 11.3571 5.82292   1
 -10   2 -13 24.5377 5.92378   1
 -10   2 -12 100.188 9.19165   1
 -10   2 -11 133.154 10.4953   1
 -10   2 -10 297.264 16.9526   1
 -10   2  -9-3.05925 11.7451   1
 -10   2  -8-7.85473 13.0985   1
 -10   2  -7 59.6307 9.93589   1
 -10   2  -6 63.9467 7.37606   1
 -10   2  -5 555.042 29.8463   1
 -10   2  -4 383.443 24.3195   1
 -10   2  -3-7.02181 20.8126   1
 -10   2  -2 122.263 15.2594   1
 -10   2  -1 178.844 15.3927   1
 -10   2   0 92.2452   12.42   1
 -10   2   1 503.315 49.0368   1
 -10   2   2 193.487 24.5696   1
 -10   2   3 23.3646 11.8755   1
 -10   2   4 12.5579 9.12882   1
 -10   2   5 27.9641 11.1205   1
 -10   2   6 30.0972 10.7744   1
 -10   2   7 58.2775 11.5415   1
 -10   2   8 23.6918 14.6838   1
 -10   2   9  7.3122 13.7175   1
 -10   2  10-17.6002 19.9896   1
 -10   2  11  36.084 18.4494   1
 -10   2  12 17.5842 17.2408   1
 -10   2  13 66.7197 12.3795   1
 -10   2  14  21.047 21.0075   1
 -10   2  15-1.29127 15.7546   1
 -10   2  16 79.7611 24.5079   1
 -10   2  17 1.16011 32.4724   1
 -10   2  18 12.2915 15.5834   1
 -10   3 -17 50.9234 8.05924   1
 -10   3 -16 101.049 11.2652   1
 -10   3 -15-1.42195 15.8779   1
 -10   3 -14 16.3292 6.88459   1
 -10   3 -13 150.341  10.799   1
 -10   3 -12 8.25216 6.63482   1
 -10   3 -11 2.77169 9.09661   1
 -10   3 -10 145.588 12.3532   1
 -10   3  -9 16.0601 13.5333   1
 -10   3  -8 0.37191 8.97751   1
 -10   3  -7 15.4763 8.17658   1
 -10   3  -6 222.388 21.7151   1
 -10   3  -5 0.09459 6.24706   1
 -10   3  -4 56.6045 7.14273   1
 -10   3  -3 164.764 17.6735   1
 -10   3  -2 28.3323  8.6512   1
 -10   3  -1 67.6197 12.3678   1
 -10   3   0 70.2149 12.2447   1
 -10   3   1 84.5956 14.8481   1
 -10   3   2 24.4275 8.86146   1
 -10   3   3 3.45626 9.58403   1
 -10   3   4 57.7577 10.1196   1
 -10   3   5 14.8782 10.9559   1
 -10   3   6 15.3602 13.1169   1
 -10   3   7 17.0137 25.0085   1
 -10   3   8  4.6988   32.49   1
 -10   3   9 -0.3652 14.6214   1
 -10   3  10-14.3483  14.618   1
 -10   3  11 20.2676 12.3532   1
 -10   3  12 7.91983 11.5672   1
 -10   3  13 15.4566 10.3728   1
 -10   3  14 29.6797 12.2988   1
 -10   3  15 0.55781 18.8339   1
 -10   3  16 1.68303  13.042   1
 -10   3  17 25.3861 38.7822   1
 -10   3  18 37.0194 15.3187   1
 -10   4 -16 5.69504 11.3512   1
 -10   4 -15 23.9253 26.2874   1
 -10   4 -14 3.63027 10.0097   1
 -10   4 -13  3.3062 12.7551   1
 -10   4 -12 1.57551 6.91532   1
 -10   4 -11 29.0098 10.1762   1
 -10   4 -10 50.8161 16.7368   1
 -10   4  -9  32.087 10.4573   1
 -10   4  -8 12.1529 6.72542   1
 -10   4  -7  51.413 8.23585   1
 -10   4  -6 21.1345 6.83639   1
 -10   4  -5 64.9191 12.1277   1
 -10   4  -4 22.8217 7.69695   1
 -10   4  -3 22.8224 17.2658   1
 -10   4  -2 17.6377  14.234   1
 -10   4  -1-6.52295 20.9585   1
 -10   4   0 74.0064 25.7148   1
 -10   4   1 23.3576 13.4873   1
 -10   4   2 13.3425 10.4838   1
 -10   4   3 9.06139 18.7479   1
 -10   4   4-25.6305 29.2893   1
 -10   4   5 -6.5292 15.6861   1
 -10   4   6 48.8688 13.2588   1
 -10   4   7 17.9778 24.3971   1
 -10   4   8  19.384 11.8345   1
 -10   4   9 10.4268 21.0259   1
 -10   4  10 92.9896 41.4115   1
 -10   4  11 29.8704 19.2313   1
 -10   4  12 28.4638  26.432   1
 -10   4  13 0.69128 12.3939   1
 -10   4  14-11.8981 17.6769   1
 -10   4  15  20.355 13.1911   1
 -10   4  16 35.7133  14.538   1
 -10   4  17 0.09403  11.433   1
 -10   5 -13 1.27072 23.3386   1
 -10   5 -12 8.58776 23.0797   1
 -10   5 -11 62.0462 18.8481   1
 -10   5 -10 62.9912 14.2486   1
 -10   5  -9 48.4403 29.2834   1
 -10   5  -8   36.65 17.7795   1
 -10   5  -7 38.8641 12.9249   1
 -10   5  -6 11.3454 10.2578   1
 -10   5  -5 16.4458 13.1904   1
 -10   5  -4 44.2582 20.6808   1
 -10   5  -3 8.76915 12.6068   1
 -10   5  -2 19.6148 16.3121   1
 -10   5  -1  8.3525 18.1549   1
 -10   5   0 6.30561 15.1201   1
 -10   5   1 12.6954  15.618   1
 -10   5   2 36.0032 21.1546   1
 -10   5   3 53.2582 20.3408   1
 -10   5   4 14.6702 16.7425   1
 -10   5   5 29.2493 19.5429   1
 -10   5   6-14.3729 17.3613   1
 -10   5   7 93.2169   24.93   1
 -10   5   8 18.1352 28.8338   1
 -10   5   9 99.5227 19.8801   1
 -10   5  10-21.4868  26.343   1
 -10   5  11 39.4655 16.5046   1
 -10   5  12 42.7947  16.514   1
 -10   5  13-4.48588 39.7406   1
 -10   5  14-0.09323 23.2401   1
 -10   6  -8 22.1691 28.0473   1
 -10   6  -7 98.1738 31.3151   1
 -10   6  -6-4.90779 36.5584   1
 -10   6  -5-16.6252 36.9499   1
 -10   6  -4 25.5591 15.7162   1
 -10   6  -3-9.81737 24.0045   1
 -10   6  -2 11.1578 28.3195   1
 -10   6  -1 0.09645  28.717   1
 -10   6   0-8.05893 26.3809   1
 -10   6   1-11.1897 24.1365   1
 -10   6   2-3.11543 23.2291   1
 -10   6   3-8.56664 23.5731   1
 -10   6   4 -9.8812 16.1091   1
 -10   6   5 64.5308  24.003   1
 -10   6   6 56.6085  31.213   1
 -10   6   7 51.5562 22.2355   1
  -9  -6 -10-10.0595 18.6546   1
  -9  -6  -9 28.7742 19.6125   1
  -9  -6  -8 11.4673  19.109   1
  -9  -6  -7-12.5956  23.846   1
  -9  -6  -6 2.97722 16.7655   1
  -9  -6  -5-21.2975 20.2066   1
  -9  -6  -4 8.28408 13.7612   1
  -9  -6  -3-2.77624 12.9393   1
  -9  -6  -2 20.3933  13.316   1
  -9  -6  -1 17.5544  16.496   1
  -9  -6   0 13.3014  11.245   1
  -9  -6   1 24.6341 14.5781   1
  -9  -6   2 9.25053 10.0175   1
  -9  -6   3 177.513 20.2443   1
  -9  -5 -14 52.4985 23.9718   1
  -9  -5 -13 2.68459 19.7194   1
  -9  -5 -12-18.4872 20.1848   1
  -9  -5 -11 25.1912 20.9677   1
  -9  -5 -10 0.82647 24.7136   1
  -9  -5  -9-5.82559 16.6961   1
  -9  -5  -8 41.5694 19.9289   1
  -9  -5  -7 5.77997 16.1515   1
  -9  -5  -6-0.36196  15.389   1
  -9  -5  -5 5.45813 14.4085   1
  -9  -5  -4-2.78164 19.6752   1
  -9  -5  -3-9.65179 19.0558   1
  -9  -5  -2 58.9577 15.6425   1
  -9  -5  -1 89.3393 17.7947   1
  -9  -5   0 18.5196 11.9711   1
  -9  -5   2-3.52217 10.2528   1
  -9  -5   3 66.2282 13.7182   1
  -9  -5   5 2.69434 9.30625   1
  -9  -5   6 3.19742 12.4035   1
  -9  -5   7-1.07468 8.55099   1
  -9  -4 -17-8.38323  23.308   1
  -9  -4 -16 78.5408 26.0319   1
  -9  -4 -15 13.5786 21.6155   1
  -9  -4 -14-27.1391 21.0655   1
  -9  -4 -13-25.0131 18.9747   1
  -9  -4 -12 23.0201 17.3353   1
  -9  -4 -11 20.6864 27.6427   1
  -9  -4 -10 112.146 13.0099   1
  -9  -4  -9 33.0381 13.4772   1
  -9  -4  -8 42.8887 10.4398   1
  -9  -4  -7 13.3277  8.6194   1
  -9  -4  -6 17.5676 7.75185   1
  -9  -4  -5 318.747 26.2164   1
  -9  -4  -4 6.10819 11.2013   1
  -9  -4  -3 119.809 11.8856   1
  -9  -4  -2 169.016 19.0382   1
  -9  -4  -1 48.9273 13.3964   1
  -9  -4   0 20.6063 10.1866   1
  -9  -4   1 135.144 30.2465   1
  -9  -4   2  54.133 18.0907   1
  -9  -4   3 34.3325 13.9947   1
  -9  -4   4-4.29391 12.1482   1
  -9  -4   5 17.0825 18.1016   1
  -9  -4   6 177.838 22.0773   1
  -9  -4   7 23.1176 8.69947   1
  -9  -4   8 13.8427 8.17216   1
  -9  -4   9-10.4446 11.1646   1
  -9  -4  10 3.18842 12.2255   1
  -9  -4  12 31.0502 13.4855   1
  -9  -3 -19-30.4695 22.0521   1
  -9  -3 -18 64.6613 26.7138   1
  -9  -3 -17 21.9504 22.9536   1
  -9  -3 -16-1.85663 28.4111   1
  -9  -3 -14 22.7321 11.2664   1
  -9  -3 -13 33.4576 11.7431   1
  -9  -3 -12 153.204 22.0754   1
  -9  -3 -11-0.13951 12.2016   1
  -9  -3 -10 469.135 25.2631   1
  -9  -3  -9 67.2043  15.036   1
  -9  -3  -8 285.444 18.3179   1
  -9  -3  -7 25.4874 8.13118   1
  -9  -3  -6  361.08 22.7374   1
  -9  -3  -5  5.3957 8.72555   1
  -9  -3  -4 366.922 23.4418   1
  -9  -3  -3 28.8645 10.5976   1
  -9  -3  -2 23.3945 8.71892   1
  -9  -3  -1 7.76022 6.63076   1
  -9  -3   0-3.47653 14.1359   1
  -9  -3   1 130.862 14.0525   1
  -9  -3   2 364.955 61.3661   1
  -9  -3   3 32.5826 18.4518   1
  -9  -3   4 394.984 62.6203   1
  -9  -3   5 90.5182 15.8299   1
  -9  -3   6 28.1847   15.87   1
  -9  -3   7 2.23786 7.99115   1
  -9  -3   8-4.97246 18.6894   1
  -9  -3   9 38.6103 17.7888   1
  -9  -3  10 17.3979 16.0984   1
  -9  -3  11  7.6068 10.0132   1
  -9  -3  12 87.7539 20.4656   1
  -9  -3  13 6.90304 10.2797   1
  -9  -3  14 32.1154 12.9023   1
  -9  -3  15 31.8308 16.6901   1
  -9  -3  16 30.9495 15.8739   1
  -9  -2 -20 7.37918 19.4399   1
  -9  -2 -19 32.9526 22.6919   1
  -9  -2 -18 38.8693 22.1183   1
  -9  -2 -17 4.68038 18.7355   1
  -9  -2 -15-15.3457 19.6048   1
  -9  -2 -14 11.6259 5.32128   1
  -9  -2 -13 76.6385 9.32021   1
  -9  -2 -12  6.0856 5.46203   1
  -9  -2 -11-1.99754 14.4465   1
  -9  -2 -10 16.3233 5.80087   1
  -9  -2  -9 21.1656 5.87414   1
  -9  -2  -8 627.482  42.331   1
  -9  -2  -7 44.4833 10.2515   1
  -9  -2  -6 94.0434 8.23205   1
  -9  -2  -5 65.3839 18.9717   1
  -9  -2  -4 72.5052 7.47864   1
  -9  -2  -3 29.7137 10.9534   1
  -9  -2  -2 144.581 10.7359   1
  -9  -2  -1 46.6094  9.2659   1
  -9  -2   0 3.75705 6.60008   1
  -9  -2   1 4.33722 9.63223   1
  -9  -2   2 25.4471 17.5245   1
  -9  -2   3  3.7412 16.9264   1
  -9  -2   4 34.6446 14.2037   1
  -9  -2   5 187.711 16.4683   1
  -9  -2   6 80.2646 17.5114   1
  -9  -2   7 1.15363 19.8405   1
  -9  -2   8 19.8564 23.6991   1
  -9  -2   9 143.127 26.2122   1
  -9  -2  10 26.7276 19.7743   1
  -9  -2  11 25.7554 29.9436   1
  -9  -2  12 5.76657 9.09563   1
  -9  -2  13   37.54 37.2357   1
  -9  -2  14 4.29883 24.4842   1
  -9  -2  15 333.425 27.8819   1
  -9  -1 -21 14.6032 16.9544   1
  -9  -1 -20 12.4576 25.5009   1
  -9  -1 -19 75.5742 23.6552   1
  -9  -1 -18 38.8136 19.6064   1
  -9  -1 -17 5.65517 7.11344   1
  -9  -1 -16 40.8819 11.6981   1
  -9  -1 -15 4.21028 5.50592   1
  -9  -1 -14 0.64983 6.89125   1
  -9  -1 -13 20.2465 8.90124   1
  -9  -1 -12-6.46652 19.8673   1
  -9  -1 -11 17.9263 6.17096   1
  -9  -1 -10 220.268 14.6945   1
  -9  -1  -9 108.761 9.00532   1
  -9  -1  -8 43.2561 6.25181   1
  -9  -1  -7 169.636 10.8399   1
  -9  -1  -6 9.30032 4.71906   1
  -9  -1  -5 15.7867  5.5162   1
  -9  -1  -4 105.792 10.3451   1
  -9  -1  -3   24.32 6.44218   1
  -9  -1  -2 54.7139   7.475   1
  -9  -1  -1-3.55821 15.2543   1
  -9  -1   0 -8.5353 13.0012   1
  -9  -1   1 2.28393 7.66993   1
  -9  -1   2 667.286 53.7529   1
  -9  -1   3 118.443 22.5499   1
  -9  -1   4 52.4465 26.4013   1
  -9  -1   5 140.941 13.9858   1
  -9  -1   6-4.18608 25.9929   1
  -9  -1   7 1.07523 7.67175   1
  -9  -1   8-1.28839  15.639   1
  -9  -1   9 151.966 15.9645   1
  -9  -1  10 45.6617 10.6878   1
  -9  -1  11 52.5542 14.3315   1
  -9  -1  12 133.072  16.583   1
  -9  -1  13-5.14619 12.8582   1
  -9  -1  14 4.02735 10.6316   1
  -9  -1  15 108.015 17.6868   1
  -9  -1  16 6.93879 11.1028   1
  -9  -1  17 12.2697 15.4525   1
  -9  -1  18-7.96101 10.0547   1
  -9   0 -21 0.25431 18.2073   1
  -9   0 -20 9.42994 18.8766   1
  -9   0 -19-2.01899 13.9041   1
  -9   0 -18 106.733 25.5969   1
  -9   0 -17 4.82843 5.70059   1
  -9   0 -16 9.71766 8.80363   1
  -9   0 -15 2.84986 9.28673   1
  -9   0 -14  134.26 23.3229   1
  -9   0 -13  4.9714 6.10845   1
  -9   0 -12 139.168 12.5666   1
  -9   0 -11-11.7908 15.1422   1
  -9   0 -10 75.3881 9.86575   1
  -9   0  -9 7.57977 5.90246   1
  -9   0  -8 2.23031 4.16118   1
  -9   0  -7 13.1201 10.6784   1
  -9   0  -6 719.377 45.8251   1
  -9   0  -5   5.835 5.69581   1
  -9   0  -4 48.4594  14.252   1
  -9   0  -3-0.13864  11.822   1
  -9   0  -2 96.3338 13.9861   1
  -9   0  -1-1.85434 12.2705   1
  -9   0   0 81.5518 40.9145   1
  -9   0   1-8.96711 12.9807   1
  -9   0   2-7.59385  26.996   1
  -9   0   3 1.38041 8.65886   1
  -9   0   4 3.55666 9.01414   1
  -9   0   5 19.5534 17.2597   1
  -9   0   6 1.86765 7.72095   1
  -9   0   7 1.28644 8.68767   1
  -9   0   8 88.5054 22.5809   1
  -9   0   9 13.5215 7.96692   1
  -9   0  10 75.4619  11.979   1
  -9   0  11-4.43341 17.7744   1
  -9   0  12 342.622  24.293   1
  -9   0  13-2.53769 14.6501   1
  -9   0  14  18.889 11.1688   1
  -9   0  15  13.673 11.0694   1
  -9   0  16-6.80809 9.97747   1
  -9   0  18 46.3189 14.1009   1
  -9   0  19 3.43227  11.538   1
  -9   1 -21-0.50342 14.2599   1
  -9   1 -20 24.4121 10.2347   1
  -9   1 -19 92.2142  9.4474   1
  -9   1 -18 1.08856 9.76749   1
  -9   1 -17-3.53867 12.1272   1
  -9   1 -16 31.1159 6.76179   1
  -9   1 -15 2.79616 5.77153   1
  -9   1 -14 7.86548 4.46449   1
  -9   1 -13 18.4736 5.33488   1
  -9   1 -12-3.70145 10.7528   1
  -9   1 -11  23.208 6.37201   1
  -9   1 -10 240.545 13.6354   1
  -9   1  -9 117.459 8.56267   1
  -9   1  -8 28.5551 5.90526   1
  -9   1  -7 161.182 10.4597   1
  -9   1  -6 8.94741 6.44156   1
  -9   1  -5 8.95986 5.96921   1
  -9   1  -4 123.731 12.0739   1
  -9   1  -3 31.3669 11.5644   1
  -9   1  -2 50.7075 10.7816   1
  -9   1  -1-7.76522 17.0291   1
  -9   1   0 5.06515 11.0233   1
  -9   1   1 9.84955 9.69241   1
  -9   1   2 626.545 59.6191   1
  -9   1   3 105.102 11.8196   1
  -9   1   4 49.6322  14.759   1
  -9   1   5 163.665 14.8974   1
  -9   1   6-8.13887 14.6358   1
  -9   1   7 1.25824 8.64636   1
  -9   1   8 2.46661 12.4169   1
  -9   1   9 179.949  17.388   1
  -9   1  10 60.4307 11.4623   1
  -9   1  11 39.9895 11.3301   1
  -9   1  12 124.997   17.11   1
  -9   1  13-5.76746  43.409   1
  -9   1  14 11.6756 14.3006   1
  -9   1  15 107.873 15.4205   1
  -9   1  16 5.39008 13.4537   1
  -9   1  17 4.08987 13.3746   1
  -9   1  18 13.1036  12.336   1
  -9   1  19 2.26407 10.9343   1
  -9   2 -21 12.9574 12.5228   1
  -9   2 -20-11.8109 17.5785   1
  -9   2 -19 31.2582 7.64378   1
  -9   2 -18 66.9214 9.01289   1
  -9   2 -17 7.91899 6.62523   1
  -9   2 -16  83.637 7.82261   1
  -9   2 -15 10.6932 6.18444   1
  -9   2 -14 5.45423 5.67279   1
  -9   2 -13 61.8356 11.0316   1
  -9   2 -12 2.03149 4.93595   1
  -9   2 -11 5.65825 7.80306   1
  -9   2 -10 16.2735 13.5836   1
  -9   2  -9 25.0737 6.77921   1
  -9   2  -8 618.142 36.0034   1
  -9   2  -7 40.3186 12.7153   1
  -9   2  -6 87.7834 7.84457   1
  -9   2  -5  79.607 10.1245   1
  -9   2  -4 70.2086 7.33719   1
  -9   2  -3 30.4278 8.73904   1
  -9   2  -2 179.567 16.8277   1
  -9   2  -1 26.9536 12.2197   1
  -9   2   0-1.82579 13.3373   1
  -9   2   1 29.9604 9.85319   1
  -9   2   2-7.02965 14.9237   1
  -9   2   3-3.04796 12.3284   1
  -9   2   4 39.8629 13.7313   1
  -9   2   5 196.929 26.2106   1
  -9   2   6 88.7619 16.1419   1
  -9   2   7-4.39488 13.7884   1
  -9   2   8 24.1604 12.5179   1
  -9   2   9 191.035 19.8277   1
  -9   2  10 26.0746 9.92153   1
  -9   2  11 34.9748 18.3202   1
  -9   2  12 37.3596 41.9907   1
  -9   2  13 32.2045 16.9763   1
  -9   2  14 14.7904 21.6017   1
  -9   2  15 377.359 29.2572   1
  -9   2  16 -5.4743 24.6213   1
  -9   2  17 60.2185 13.3421   1
  -9   2  18-9.92501  13.341   1
  -9   2  19  12.436 11.5757   1
  -9   3 -18 49.4283 13.9249   1
  -9   3 -17 28.4253 8.32048   1
  -9   3 -16 1.17124 8.33372   1
  -9   3 -15 15.7467 6.97832   1
  -9   3 -14 8.92506 7.19768   1
  -9   3 -13 38.2425 6.77159   1
  -9   3 -12 165.557 12.6269   1
  -9   3 -11-0.98354 12.3238   1
  -9   3 -10 482.965 29.8322   1
  -9   3  -9 59.2523 9.60149   1
  -9   3  -8 287.789 19.1763   1
  -9   3  -7 40.0427 7.85135   1
  -9   3  -6  373.10 24.6673   1
  -9   3  -5 8.22113 6.21674   1
  -9   3  -4 414.801  21.874   1
  -9   3  -3  31.943 6.83133   1
  -9   3  -2  3.9645 15.3555   1
  -9   3  -1 12.3989 10.3527   1
  -9   3   0 4.87884 15.2891   1
  -9   3   1 151.034 27.7838   1
  -9   3   2 333.949 31.4359   1
  -9   3   3 33.3347 10.3777   1
  -9   3   4 381.517 24.0236   1
  -9   3   5 70.3339 11.4066   1
  -9   3   6 29.0726 17.0008   1
  -9   3   7 8.89219 12.3102   1
  -9   3   8-13.3999 28.2901   1
  -9   3   9 10.0216 12.2688   1
  -9   3  10 24.0342 14.5439   1
  -9   3  11-0.86796 16.7811   1
  -9   3  12 104.851 13.3073   1
  -9   3  13 1.45718  14.263   1
  -9   3  14 21.3022 18.4231   1
  -9   3  15 16.3607 11.4506   1
  -9   3  16 21.6744 10.3117   1
  -9   3  17 21.2608 12.0426   1
  -9   4 -17-4.77594 29.5652   1
  -9   4 -16 62.5597 15.1433   1
  -9   4 -15 5.87707 10.6035   1
  -9   4 -14 0.93974 11.6325   1
  -9   4 -13-10.1344 20.4388   1
  -9   4 -12-2.74098 13.2933   1
  -9   4 -11 36.7044 15.3436   1
  -9   4 -10 110.383 14.9291   1
  -9   4  -9 21.9252 9.76535   1
  -9   4  -8 43.0797 8.09265   1
  -9   4  -7 21.8641 9.84359   1
  -9   4  -6 20.9852 11.6603   1
  -9   4  -5 333.754 21.7721   1
  -9   4  -4 2.76113 6.26749   1
  -9   4  -3 117.365 13.3248   1
  -9   4  -2 194.926 32.2865   1
  -9   4  -1 46.7394  11.437   1
  -9   4   0 31.5404 12.8976   1
  -9   4   1 116.648 15.0952   1
  -9   4   2 84.7656   14.37   1
  -9   4   3 44.0313 20.2682   1
  -9   4   4  7.1003 24.9385   1
  -9   4   5 6.04171 10.2051   1
  -9   4   6 155.824 30.0212   1
  -9   4   8 20.1699  21.214   1
  -9   4   9 16.4377 30.4577   1
  -9   4  10 15.8166 16.8208   1
  -9   4  11 21.6726 16.6283   1
  -9   4  12 20.3176  10.131   1
  -9   4  13 1.28166 16.5501   1
  -9   4  14 15.4644  9.7778   1
  -9   4  15 17.5847 31.6345   1
  -9   4  16 12.6133  24.625   1
  -9   4  17 20.9472 16.5997   1
  -9   5 -14 -7.8839  18.646   1
  -9   5 -13 40.2764 20.8493   1
  -9   5 -12  2.5899 16.4141   1
  -9   5 -11  30.259  13.306   1
  -9   5 -10-4.73474 18.3691   1
  -9   5  -9-2.87065 18.1382   1
  -9   5  -8-7.21539 19.2659   1
  -9   5  -7 9.13163 12.9492   1
  -9   5  -6 3.81409 18.0005   1
  -9   5  -5 6.94316  14.541   1
  -9   5  -4 22.7172  9.8296   1
  -9   5  -3 8.19529 8.56659   1
  -9   5  -2 37.6523 15.7377   1
  -9   5  -1 98.1166 20.1069   1
  -9   5   0 10.8316 11.1891   1
  -9   5   1 81.7188 13.7503   1
  -9   5   2 19.2061 20.1229   1
  -9   5   3 39.3931 15.8087   1
  -9   5   4 54.1154 18.8121   1
  -9   5   5-27.5214 21.4552   1
  -9   5   6-4.78399 15.4764   1
  -9   5   7 13.5329 15.6425   1
  -9   5   8-0.09695 22.1577   1
  -9   5   9 128.596 29.3053   1
  -9   5  10 23.2184 23.6449   1
  -9   5  11 27.5996  16.939   1
  -9   5  12 25.9914 15.1383   1
  -9   5  13   20.20 14.3568   1
  -9   5  14 3.72883 23.4146   1
  -9   5  15-2.17803 16.1384   1
  -9   6 -10 36.0288 22.8867   1
  -9   6  -9 72.8187 24.4179   1
  -9   6  -8-16.1624 20.3164   1
  -9   6  -7 2.50469 15.0191   1
  -9   6  -6 1.70817 30.1779   1
  -9   6  -5-13.1888 21.5837   1
  -9   6  -4-7.47002 21.3398   1
  -9   6  -3-2.62792 19.0635   1
  -9   6  -2 13.0679 32.4779   1
  -9   6  -1 5.12294 14.4541   1
  -9   6   0 10.6826 18.5868   1
  -9   6   1-13.2375 18.8748   1
  -9   6   2 35.2127 19.2323   1
  -9   6   3  141.31 26.4112   1
  -9   6   4-15.1334 23.0982   1
  -9   6   5-11.1737 15.2485   1
  -9   6   6-34.1596 27.1725   1
  -9   6   8 168.566 30.1701   1
  -8  -6 -11 27.6315 21.9869   1
  -8  -6 -10 23.3929 29.1911   1
  -8  -6  -9-6.81623 17.8594   1
  -8  -6  -8 17.5694 24.0179   1
  -8  -6  -7-1.51277 15.2376   1
  -8  -6  -6 29.7049 21.5723   1
  -8  -6  -5 15.8323 15.3038   1
  -8  -6  -4 5.20341 17.2158   1
  -8  -6  -3 18.4784 13.0852   1
  -8  -6  -2 50.5925 18.5431   1
  -8  -6  -1 49.1957 13.5104   1
  -8  -6   0-5.56347 9.48373   1
  -8  -6   1 7.57005  9.3129   1
  -8  -6   2 44.0986 13.9332   1
  -8  -6   3 12.2598 10.0416   1
  -8  -5 -15-30.2615 33.1563   1
  -8  -5 -14 11.0154 19.1308   1
  -8  -5 -13 21.9848 19.6863   1
  -8  -5 -12-0.62478 19.3677   1
  -8  -5 -11 25.0231 25.4961   1
  -8  -5 -10-21.2624 17.5089   1
  -8  -5  -9-19.1755 16.2951   1
  -8  -5  -8-14.3874 16.4979   1
  -8  -5  -7 1.19233 21.7314   1
  -8  -5  -6 -20.222 20.6108   1
  -8  -5  -4 105.451 19.3983   1
  -8  -5  -3 35.0144 14.3692   1
  -8  -5  -2  170.82 27.7675   1
  -8  -5  -1 5.66432 15.9663   1
  -8  -5   0  46.564  13.267   1
  -8  -5   1-5.87331  9.1974   1
  -8  -5   2 36.2569 11.4504   1
  -8  -5   3 108.495 16.9779   1
  -8  -5   4  118.76 18.0574   1
  -8  -5   5 1.63709 6.19848   1
  -8  -5   6 8.30921 6.53535   1
  -8  -5   7 40.1409 10.5656   1
  -8  -5   8 1.13405 8.62391   1
  -8  -4 -18 46.0508 26.9336   1
  -8  -4 -17 35.9314 23.6002   1
  -8  -4 -16 37.7635 22.5798   1
  -8  -4 -15-16.1962 20.8555   1
  -8  -4 -14 124.721 27.0329   1
  -8  -4 -13 17.0473  19.984   1
  -8  -4 -12-3.13459  18.289   1
  -8  -4 -11 109.525 22.3358   1
  -8  -4 -10 74.2404 13.9983   1
  -8  -4  -9-2.02702 21.9134   1
  -8  -4  -8  0.1483 10.2704   1
  -8  -4  -7 27.4778  8.3065   1
  -8  -4  -6 427.067 29.3324   1
  -8  -4  -5 2.17954  8.0916   1
  -8  -4  -4 75.7567  24.187   1
  -8  -4  -3 5.08957 8.77242   1
  -8  -4  -2 13.8659 10.4683   1
  -8  -4  -1 267.814 41.6915   1
  -8  -4   0-4.49423 16.2237   1
  -8  -4   1  131.35 15.3765   1
  -8  -4   2-2.08789 14.8443   1
  -8  -4   3 2.46454 10.3489   1
  -8  -4   4 23.9001 18.3958   1
  -8  -4   5 359.232 39.4007   1
  -8  -4   6 8.48696 16.0497   1
  -8  -4   7-4.06344 13.2177   1
  -8  -4   8 22.4693 10.8206   1
  -8  -4   9 9.34937 7.89204   1
  -8  -4  10-4.54652 9.81917   1
  -8  -4  11 14.4637 10.7629   1
  -8  -4  12 65.6574 11.6159   1
  -8  -4  13 12.3182 6.99457   1
  -8  -3 -20 38.8564 22.9318   1
  -8  -3 -19-4.62316 22.3643   1
  -8  -3 -18 9.99594 21.9286   1
  -8  -3 -17 25.6905 20.4118   1
  -8  -3 -16-16.2802 18.5435   1
  -8  -3 -15 5.77735 14.2618   1
  -8  -3 -14 68.6401 17.8418   1
  -8  -3 -13 169.914 33.3127   1
  -8  -3 -12-5.58294 16.5614   1
  -8  -3 -11 -2.3928   13.58   1
  -8  -3 -10 505.545 48.2163   1
  -8  -3  -9-1.78641   13.11   1
  -8  -3  -8 204.484 16.6423   1
  -8  -3  -7 9.35911 8.37925   1
  -8  -3  -6 161.576 16.6832   1
  -8  -3  -5-0.94787 12.8786   1
  -8  -3  -4 100.294 13.9615   1
  -8  -3  -3 84.1312 9.06247   1
  -8  -3  -2  157.15 12.7877   1
  -8  -3  -1 125.422  11.942   1
  -8  -3   0 13.9395 6.77515   1
  -8  -3   1 56.0677 9.00413   1
  -8  -3   2 19.2608 7.10916   1
  -8  -3   3 35.9853 9.25375   1
  -8  -3   4 23.4939 10.8825   1
  -8  -3   5 22.1313 9.76407   1
  -8  -3   6 23.8151 12.9402   1
  -8  -3   7 164.394  16.525   1
  -8  -3   8 139.361 15.8034   1
  -8  -3   9 100.026 13.3057   1
  -8  -3  10  46.301 14.8332   1
  -8  -3  11 59.1312 15.6835   1
  -8  -3  12 7.22534 10.0114   1
  -8  -3  13-5.14009 10.2815   1
  -8  -3  14-0.83667  9.4172   1
  -8  -3  15 25.8775 14.0371   1
  -8  -3  16 144.335  22.214   1
  -8  -2 -21  23.901 30.5077   1
  -8  -2 -20 37.8277 21.2341   1
  -8  -2 -19-5.19631 20.2756   1
  -8  -2 -18 12.9953 19.6763   1
  -8  -2 -17 4.72489 10.6141   1
  -8  -2 -16 13.8051 22.0089   1
  -8  -2 -15-8.96887 15.5712   1
  -8  -2 -14 68.4432 8.81161   1
  -8  -2 -13 7.82593 6.54822   1
  -8  -2 -12  62.207 9.55441   1
  -8  -2 -11 100.407  10.563   1
  -8  -2 -10  69.235 7.90129   1
  -8  -2  -9 202.338 13.6367   1
  -8  -2  -8 38.9803 5.84062   1
  -8  -2  -7 15.2427 5.41833   1
  -8  -2  -6 15.0333 5.29851   1
  -8  -2  -5 34.6109 6.34881   1
  -8  -2  -4-2.75833 11.4551   1
  -8  -2  -3 5.31611 5.49106   1
  -8  -2  -2 131.187 13.7048   1
  -8  -2  -1 82.5068 19.3471   1
  -8  -2   0 34.2988 6.26086   1
  -8  -2   1 584.654 33.2215   1
  -8  -2   2 4.86999 9.15377   1
  -8  -2   3 53.1188 10.0342   1
  -8  -2   4 16.5297  8.2922   1
  -8  -2   5 55.4037 21.5411   1
  -8  -2   6 7.40224 19.8113   1
  -8  -2   7 8.29695 8.22206   1
  -8  -2   8 75.3772 12.9079   1
  -8  -2   9 103.476 14.4251   1
  -8  -2  10 9.16437 11.3807   1
  -8  -2  11 47.9453  19.609   1
  -8  -2  12 37.3522 17.8231   1
  -8  -2  13 235.204 21.3493   1
  -8  -2  14 1.78503 11.7737   1
  -8  -2  15 271.413 29.6355   1
  -8  -2  16  187.85 24.1734   1
  -8  -1 -22 12.8682 17.3072   1
  -8  -1 -21 32.2859 18.6919   1
  -8  -1 -20 29.0218 25.1498   1
  -8  -1 -19 5.20902 18.3775   1
  -8  -1 -18 23.6141 20.2504   1
  -8  -1 -17 28.8762 7.29517   1
  -8  -1 -16 147.803 26.3398   1
  -8  -1 -15 9.45839 7.62718   1
  -8  -1 -14 -0.5878 16.5007   1
  -8  -1 -13 351.299 25.2792   1
  -8  -1 -12 57.0316 8.45665   1
  -8  -1 -11 16.7071 5.30505   1
  -8  -1 -10 2.56557 6.94594   1
  -8  -1  -9   7.783 5.60724   1
  -8  -1  -8 21.9492 7.40896   1
  -8  -1  -7 31.1123 4.84918   1
  -8  -1  -6 62.3034 6.24129   1
  -8  -1  -5 31.4699 4.98331   1
  -8  -1  -4 86.1139 7.52767   1
  -8  -1  -3 11.1959 22.3686   1
  -8  -1  -2-3.24579 12.0217   1
  -8  -1  -1 300.343 22.7755   1
  -8  -1   0 113.462 10.0639   1
  -8  -1   1 2.64951 10.7133   1
  -8  -1   2 626.072 33.2724   1
  -8  -1   3 136.144 19.3435   1
  -8  -1   4 166.824 25.7186   1
  -8  -1   5 152.182 25.5629   1
  -8  -1   6-2.90436 14.8443   1
  -8  -1   7-8.59293 12.3655   1
  -8  -1   8 40.5348 9.47803   1
  -8  -1   9 163.718 17.9677   1
  -8  -1  10 153.243 15.8895   1
  -8  -1  11 44.8119 12.7985   1
  -8  -1  12 84.8411 11.8327   1
  -8  -1  13 109.158 19.7191   1
  -8  -1  14 19.9484  9.0816   1
  -8  -1  15 81.9745 13.8657   1
  -8  -1  16 7.61178 14.3089   1
  -8   0 -22 4.65737 19.3559   1
  -8   0 -21 6.15954  14.262   1
  -8   0 -20 7.83198 16.3015   1
  -8   0 -19 1.51068   7.525   1
  -8   0 -18 117.839 17.3575   1
  -8   0 -17 2.07738 7.17273   1
  -8   0 -16 26.3444 14.0965   1
  -8   0 -15 5.39141 9.81841   1
  -8   0 -14 479.727 29.5167   1
  -8   0 -13-2.37981   11.28   1
  -8   0 -12 162.254 13.1743   1
  -8   0 -11-2.04613 19.0219   1
  -8   0 -10 149.099 16.0652   1
  -8   0  -9-13.5004 10.0244   1
  -8   0  -8 70.5902 7.56676   1
  -8   0  -7-3.69293 13.5473   1
  -8   0  -6 1084.52 62.8255   1
  -8   0  -5 10.3636 7.41674   1
  -8   0  -4 20.5945 7.78332   1
  -8   0  -3-2.16738 14.0701   1
  -8   0  -2 2563.04 129.043   1
  -8   0  -1 14.3832 17.2853   1
  -8   0   1-11.2374 12.6393   1
  -8   0   2 9.22294 12.8824   1
  -8   0   3-9.95198 13.2819   1
  -8   0   4 219.097 16.2939   1
  -8   0   5 13.4424 9.24541   1
  -8   0   6 742.957 42.9591   1
  -8   0   7-2.80394 27.1419   1
  -8   0   8 24.4583 7.74003   1
  -8   0   9 1.03311 7.71371   1
  -8   0  10 12.3262 12.3623   1
  -8   0  11 1.89005 9.40969   1
  -8   0  12 87.6881 14.6354   1
  -8   0  13-0.58159 25.6763   1
  -8   0  14 362.333  30.987   1
  -8   0  15 13.1616 12.7284   1
  -8   0  16  3.1394 11.6132   1
  -8   0  17 4.73119 8.01759   1
  -8   0  18 11.7666 11.0307   1
  -8   0  19-4.00663  6.6088   1
  -8   1 -22-9.50663 24.2113   1
  -8   1 -21 11.4686 12.5671   1
  -8   1 -20 0.20561  7.3298   1
  -8   1 -19 3.78356 7.18416   1
  -8   1 -18 60.0754 10.1437   1
  -8   1 -17 36.6975 6.96465   1
  -8   1 -16 147.843 31.5889   1
  -8   1 -15 2.87283 5.88053   1
  -8   1 -14 5.46535 4.54281   1
  -8   1 -13 314.443 19.4911   1
  -8   1 -12 47.6072 6.59361   1
  -8   1 -11-5.58854 14.7815   1
  -8   1 -10 12.2133 5.21304   1
  -8   1  -9 17.0419 4.78887   1
  -8   1  -8 23.3237  5.2956   1
  -8   1  -7 46.1652 7.50346   1
  -8   1  -6 57.7882 6.02596   1
  -8   1  -5  40.435 6.29099   1
  -8   1  -4 114.596 9.39577   1
  -8   1  -3 23.1286 12.2644   1
  -8   1  -2 1.37771 8.59213   1
  -8   1  -1 278.174 22.3877   1
  -8   1   0 121.297 19.0544   1
  -8   1   1 13.2947 17.0502   1
  -8   1   2 598.478  35.021   1
  -8   1   3 113.422 11.0067   1
  -8   1   4  154.35 12.6989   1
  -8   1   5 126.755 13.2874   1
  -8   1   6 11.5666 7.78896   1
  -8   1   7-9.70064 13.0371   1
  -8   1   8 26.7729 9.20237   1
  -8   1   9  170.21 15.1882   1
  -8   1  10 169.781 19.0521   1
  -8   1  11  48.337 10.4349   1
  -8   1  12 55.0295 14.7153   1
  -8   1  13 100.785 17.5818   1
  -8   1  14 8.97653 12.3816   1
  -8   1  15 87.9253 16.3868   1
  -8   1  16 2.37854 8.13992   1
  -8   1  17 64.5722 15.1082   1
  -8   1  18 17.6943 10.2826   1
  -8   1  19 0.85608 7.81643   1
  -8   2 -21-0.78668 15.8167   1
  -8   2 -20 1.74695    6.24   1
  -8   2 -19-3.31961  15.785   1
  -8   2 -18 1.40931    6.93   1
  -8   2 -17  5.4283 5.12265   1
  -8   2 -16 11.0225 5.61968   1
  -8   2 -15 9.61155 5.49742   1
  -8   2 -14 71.1017 10.4275   1
  -8   2 -13 5.64828 5.93547   1
  -8   2 -12 57.5654 7.07758   1
  -8   2 -11 100.738  8.1522   1
  -8   2 -10  74.737  8.6352   1
  -8   2  -9 217.358 13.3891   1
  -8   2  -8 55.2682 8.02946   1
  -8   2  -7 21.4138 5.85344   1
  -8   2  -6 8.77903 5.75173   1
  -8   2  -5 37.9269 6.78746   1
  -8   2  -4 1.54564 5.84114   1
  -8   2  -3 14.0272 5.52656   1
  -8   2  -2 139.557 11.4035   1
  -8   2  -1 56.8359 12.9408   1
  -8   2   0 25.3918 9.93609   1
  -8   2   1 645.596 35.5413   1
  -8   2   2-2.64797 18.9136   1
  -8   2   3 60.4411 8.82574   1
  -8   2   4 19.1749 10.9547   1
  -8   2   5  46.573 8.29776   1
  -8   2   6  10.479 7.92446   1
  -8   2   7 13.6096 11.4229   1
  -8   2   8 95.1304 12.1161   1
  -8   2   9 104.794 10.9232   1
  -8   2  10 21.9423 15.1856   1
  -8   2  11 63.2769 20.2164   1
  -8   2  12 75.2623 17.8441   1
  -8   2  13 297.255 30.4346   1
  -8   2  14-9.74905 19.8896   1
  -8   2  15 265.638 22.8218   1
  -8   2  16 147.113 17.1333   1
  -8   2  17 48.8993 11.0334   1
  -8   2  18  140.86 17.2295   1
  -8   2  19 191.898 21.5042   1
  -8   3 -20  7.9502 17.3727   1
  -8   3 -19 2.58326 12.1292   1
  -8   3 -18  22.525 6.19387   1
  -8   3 -17 1.56272 7.51484   1
  -8   3 -16  4.7632 8.21091   1
  -8   3 -15 1.48816 7.94943   1
  -8   3 -14  96.715  8.9169   1
  -8   3 -13 147.864 12.1724   1
  -8   3 -12 8.58556 6.48878   1
  -8   3 -11 1.57483 6.38769   1
  -8   3 -10 518.945 29.9053   1
  -8   3  -9 -2.2448  14.831   1
  -8   3  -8  198.20 26.6456   1
  -8   3  -7 9.27049 8.07639   1
  -8   3  -6 176.267  18.659   1
  -8   3  -5 13.8922 7.59613   1
  -8   3  -4 72.5737 7.98538   1
  -8   3  -3 78.4743 13.1948   1
  -8   3  -2 149.835 10.5809   1
  -8   3  -1  135.56 11.2357   1
  -8   3   0-3.28079 11.9153   1
  -8   3   1 64.2448 10.7242   1
  -8   3   2  22.093 25.5873   1
  -8   3   3 44.2646 16.7393   1
  -8   3   4 14.4276  9.1304   1
  -8   3   5-4.69355 11.9324   1
  -8   3   6 24.5605 9.57922   1
  -8   3   7  154.79  14.295   1
  -8   3   8  122.38 36.8822   1
  -8   3   9 97.2481 19.5805   1
  -8   3  10 23.7749 9.97166   1
  -8   3  11 38.6978 14.6129   1
  -8   3  12 18.3742 17.5982   1
  -8   3  13 0.31403 24.3308   1
  -8   3  14-14.5935 13.5902   1
  -8   3  15 8.66189 20.0259   1
  -8   3  16 108.902 20.0114   1
  -8   3  17  36.827  14.221   1
  -8   3  18 24.8355 9.57197   1
  -8   4 -18 107.898 27.8897   1
  -8   4 -17 57.1419 27.6239   1
  -8   4 -16-2.44239 16.7876   1
  -8   4 -15-1.06611 18.5639   1
  -8   4 -14 110.097  13.891   1
  -8   4 -13 0.00158 7.52702   1
  -8   4 -12 33.4554 11.6861   1
  -8   4 -11 102.232 11.5922   1
  -8   4 -10 90.5307 13.2785   1
  -8   4  -9 1.51495 6.98752   1
  -8   4  -8  3.9896 6.46774   1
  -8   4  -7 52.7575 10.4651   1
  -8   4  -6 436.361 25.1101   1
  -8   4  -5 6.31304 6.40138   1
  -8   4  -4  74.621 11.4948   1
  -8   4  -3  22.006 8.51006   1
  -8   4  -2 8.48701 9.23028   1
  -8   4  -1 264.602 18.2912   1
  -8   4   0  8.9705 8.58085   1
  -8   4   1 85.3097 13.8296   1
  -8   4   2-2.12004 16.9617   1
  -8   4   3 16.6657 9.72229   1
  -8   4   4 21.3345 15.9321   1
  -8   4   5 343.166 49.4866   1
  -8   4   6-8.38401 13.0913   1
  -8   4   7-0.74528 16.5042   1
  -8   4   8 40.7197 20.4157   1
  -8   4   9-13.3604 17.1684   1
  -8   4  10 6.13642 11.8615   1
  -8   4  11-14.1484  18.875   1
  -8   4  12  51.119 11.2474   1
  -8   4  13 4.79193 13.8693   1
  -8   4  14-5.72407 19.7442   1
  -8   4  15  106.92 36.9793   1
  -8   4  16 37.1586 17.3762   1
  -8   4  17 48.2247 16.2315   1
  -8   5 -15 7.79156 20.3695   1
  -8   5 -14 30.9638 15.0799   1
  -8   5 -13-7.23631 18.8958   1
  -8   5 -12  25.137  25.688   1
  -8   5 -11 4.77556 12.3209   1
  -8   5 -10 8.15581 14.6027   1
  -8   5  -9-4.42407 18.2187   1
  -8   5  -8 13.7008 10.0488   1
  -8   5  -7 -2.8511 18.0365   1
  -8   5  -6 5.89759  32.161   1
  -8   5  -5  30.989 11.1605   1
  -8   5  -4 81.2848 13.4922   1
  -8   5  -3 50.3513 15.5542   1
  -8   5  -2  210.25 15.0604   1
  -8   5  -1 22.0992 15.6677   1
  -8   5   0 25.2464   9.444   1
  -8   5   1 4.00119 21.7758   1
  -8   5   2 49.4927 15.7247   1
  -8   5   3  136.16 20.5629   1
  -8   5   4  103.13 16.9482   1
  -8   5   5 12.4671 9.90817   1
  -8   5   6-15.4572 19.5835   1
  -8   5   7 56.0598 21.0268   1
  -8   5   8 6.80085 18.5068   1
  -8   5   9-15.3333 17.7324   1
  -8   5  10 18.9301 13.9591   1
  -8   5  11 63.4042 16.0498   1
  -8   5  12 5.30429 17.6948   1
  -8   5  13 24.1223 12.2558   1
  -8   5  14 14.9519  16.199   1
  -8   5  15-29.9741 19.8083   1
  -8   6 -11 15.0139 30.4919   1
  -8   6 -10 37.1487 31.0965   1
  -8   6  -9 38.9702 20.8981   1
  -8   6  -8 29.9405 13.7205   1
  -8   6  -7-10.5712 21.0214   1
  -8   6  -6 44.2876 24.0364   1
  -8   6  -5 8.62378 13.0007   1
  -8   6  -4-5.40621 45.6714   1
  -8   6  -3 3.91887  12.698   1
  -8   6  -2 14.8066 10.9395   1
  -8   6  -1 80.5823 22.9135   1
  -8   6   0-4.95179 17.7043   1
  -8   6   1-26.0372 18.2199   1
  -8   6   2 46.0451 25.9927   1
  -8   6   3 -17.676 15.8128   1
  -8   6   4  32.159 17.5636   1
  -8   6   5  6.1734 21.2794   1
  -8   6   6-19.6309 14.6629   1
  -8   6   7 75.7322 21.8111   1
  -8   6   8 3.61355 25.9326   1
  -8   6   9 3.49782 24.2299   1
  -8   6  10 7.13635 15.2607   1
  -7  -6 -12   57.81 21.4399   1
  -7  -6 -11-3.83611 26.8004   1
  -7  -6  -9-9.26122 24.0012   1
  -7  -6  -8 34.3862 17.6604   1
  -7  -6  -7 9.42819 21.9644   1
  -7  -6  -6 9.25682 14.1877   1
  -7  -6  -5 18.2586 18.8142   1
  -7  -6  -4 1.75358 11.4674   1
  -7  -6  -3 67.5115 15.2212   1
  -7  -6  -2 72.8427 15.0896   1
  -7  -6  -1 9.96243 13.6741   1
  -7  -6   0 22.9127 13.1768   1
  -7  -6   2 3.23052 9.60059   1
  -7  -6   3  14.983  6.4892   1
  -7  -6   4  64.668 10.9623   1
  -7  -5 -16 40.1248 33.8483   1
  -7  -5 -15 2.57875 21.1116   1
  -7  -5 -14 51.6365 22.6344   1
  -7  -5 -13 9.72823 20.9894   1
  -7  -5 -12-12.5826 25.4568   1
  -7  -5 -11  101.79 23.7009   1
  -7  -5 -10-13.9772 16.4251   1
  -7  -5  -9  37.782 24.8333   1
  -7  -5  -8 46.5013 18.1274   1
  -7  -5  -7 3.42873 15.3482   1
  -7  -5  -6 139.351 23.0285   1
  -7  -5  -5 5.06635 19.6836   1
  -7  -5  -4 45.5972 15.8548   1
  -7  -5  -2 33.8247 17.3047   1
  -7  -5  -1 0.54554 15.0659   1
  -7  -5   0-13.8452 10.0771   1
  -7  -5   1 6.93353 9.20848   1
  -7  -5   2 36.2429 13.4393   1
  -7  -5   3 24.0013  8.9185   1
  -7  -5   4 18.5703 7.91567   1
  -7  -5   6 12.5387 5.77723   1
  -7  -5   7 13.0855 5.56973   1
  -7  -5   8 86.5365 8.46215   1
  -7  -5   9 5.77875 5.46579   1
  -7  -5  10 2.26638 4.62267   1
  -7  -4 -18  83.296 27.3136   1
  -7  -4 -17 6.01908 20.1321   1
  -7  -4 -16-17.5658 20.0141   1
  -7  -4 -15 4.52141 18.6335   1
  -7  -4 -14 111.446 25.0448   1
  -7  -4 -13 117.953 25.2635   1
  -7  -4 -12 8.49488 25.2178   1
  -7  -4 -11 5.00812 15.1144   1
  -7  -4 -10 -0.3103 18.8653   1
  -7  -4  -9 3.84623 8.08999   1
  -7  -4  -8 454.074 29.4749   1
  -7  -4  -7 1.06026 11.6164   1
  -7  -4  -6 68.0241 10.3327   1
  -7  -4  -5 206.622 23.8503   1
  -7  -4  -4 28.8943 9.79669   1
  -7  -4  -3 1.94666 7.93417   1
  -7  -4  -2 234.051  16.696   1
  -7  -4  -1  1.9462 7.70484   1
  -7  -4   0 41.5664 12.7139   1
  -7  -4   1 226.785 21.0989   1
  -7  -4   2 33.4766 11.3486   1
  -7  -4   3 3.25715   13.72   1
  -7  -4   4 280.749 35.6133   1
  -7  -4   5 27.2697 19.5148   1
  -7  -4   6-7.25931 13.7578   1
  -7  -4   7 -5.1707 14.0753   1
  -7  -4   8  9.1063 17.3778   1
  -7  -4   9 63.9791 21.7267   1
  -7  -4  10 -1.3529  8.5953   1
  -7  -4  11  17.602 7.35604   1
  -7  -4  12 18.3403 8.70371   1
  -7  -4  13-12.5786  7.8552   1
  -7  -3 -20 45.8326 24.8437   1
  -7  -3 -19 19.6864 23.4325   1
  -7  -3 -18  0.6784  18.047   1
  -7  -3 -17 19.3855 19.3429   1
  -7  -3 -16 24.2244 19.5496   1
  -7  -3 -15 0.25778 10.6039   1
  -7  -3 -14 68.3513 15.9707   1
  -7  -3 -13 0.41522 11.0486   1
  -7  -3 -12 139.108 24.7553   1
  -7  -3 -11 195.906 37.0822   1
  -7  -3 -10  16.183 8.51788   1
  -7  -3  -9 16.4274 11.5602   1
  -7  -3  -8 478.736 29.1412   1
  -7  -3  -7 17.3806 7.85323   1
  -7  -3  -6 260.819 20.8968   1
  -7  -3  -5  19.659 9.29343   1
  -7  -3  -4 87.5426 8.59352   1
  -7  -3  -3 50.7085 12.6194   1
  -7  -3  -2 2.37006 8.23977   1
  -7  -3  -1 36.7774 12.0913   1
  -7  -3   0 10.9962 9.81952   1
  -7  -3   1-7.75727 14.0152   1
  -7  -3   2 158.945 13.2083   1
  -7  -3   3 17.2073 7.03462   1
  -7  -3   4 33.6766 7.82846   1
  -7  -3   5 113.585 14.5008   1
  -7  -3   6  29.489 9.53528   1
  -7  -3   7 38.7729 9.29584   1
  -7  -3   8  664.81 51.6715   1
  -7  -3   9  3.9519 11.1689   1
  -7  -3  10 521.829 53.5212   1
  -7  -3  11 285.942 29.1052   1
  -7  -3  12  299.87 38.8238   1
  -7  -3  13 79.0947 13.8898   1
  -7  -3  14 304.763 41.9205   1
  -7  -3  15 10.4037 9.38596   1
  -7  -3  16 11.5054 9.68093   1
  -7  -3  17 7.99934  8.9811   1
  -7  -2 -22 30.2254 32.1587   1
  -7  -2 -21 22.6354 28.7695   1
  -7  -2 -20 10.5149 28.3828   1
  -7  -2 -19  2.7047 25.9294   1
  -7  -2 -18 17.1317 19.0401   1
  -7  -2 -17-2.67986 20.5078   1
  -7  -2 -16 63.5084 25.3982   1
  -7  -2 -15 23.3086 10.9642   1
  -7  -2 -14 60.6327 12.5599   1
  -7  -2 -13 117.053 12.4582   1
  -7  -2 -12 10.9748 7.57259   1
  -7  -2 -11 12.6861 5.85095   1
  -7  -2 -10 8.28889  5.5351   1
  -7  -2  -9 76.1208 10.7384   1
  -7  -2  -8 33.6683 12.1167   1
  -7  -2  -7  1.1011 7.82447   1
  -7  -2  -6 105.933 9.22327   1
  -7  -2  -5 1.39629 4.77078   1
  -7  -2  -4-9.42862 12.3352   1
  -7  -2  -3 47.0522 6.83301   1
  -7  -2  -2 8.29728 6.60618   1
  -7  -2  -1 18.6533 6.77981   1
  -7  -2   0 249.913 13.9839   1
  -7  -2   1 29.2458 6.07703   1
  -7  -2   2 329.105 26.0081   1
  -7  -2   3 87.2537 11.9371   1
  -7  -2   4 123.521 19.5065   1
  -7  -2   5 61.4073 7.80321   1
  -7  -2   6  160.12 12.7204   1
  -7  -2   7 57.8422 14.5778   1
  -7  -2   8 35.9736 17.5729   1
  -7  -2   9   6.092 8.63235   1
  -7  -2  10 2.40306 7.28362   1
  -7  -2  12 433.044 44.9308   1
  -7  -2  13 45.7366  13.354   1
  -7  -2  14-7.71253  11.011   1
  -7  -2  15 5.50715 11.0739   1
  -7  -2  16 23.3235 12.6297   1
  -7  -2  17  28.847  18.877   1
  -7  -1 -22  19.788 17.7468   1
  -7  -1 -21-0.51863  17.476   1
  -7  -1 -20 39.8517 19.6121   1
  -7  -1 -19 41.3235 25.9516   1
  -7  -1 -18 11.7854  10.227   1
  -7  -1 -17 30.5047  19.435   1
  -7  -1 -16 22.7152 7.26668   1
  -7  -1 -15 35.9657 9.59878   1
  -7  -1 -14 32.6323 18.2006   1
  -7  -1 -13 45.2218 7.48111   1
  -7  -1 -12 232.769 15.7343   1
  -7  -1 -11-5.55654 15.6809   1
  -7  -1 -10 225.647 13.0314   1
  -7  -1  -9 91.4904 9.29402   1
  -7  -1  -8 7.58476 5.56549   1
  -7  -1  -7 447.674 25.0022   1
  -7  -1  -6  1.7171  3.4107   1
  -7  -1  -5 221.586 12.4448   1
  -7  -1  -4 17.3735 7.84556   1
  -7  -1  -3 709.103 34.5593   1
  -7  -1  -2  377.98 20.3274   1
  -7  -1  -1-5.17654 14.2341   1
  -7  -1   0 98.4845 10.9746   1
  -7  -1   1  58.716 18.6815   1
  -7  -1   2 181.437 14.5792   1
  -7  -1   3 55.7777 20.3854   1
  -7  -1   4 75.9438 10.0981   1
  -7  -1   5 190.414 23.5817   1
  -7  -1   6 283.487 20.8665   1
  -7  -1   7-8.36491 11.7088   1
  -7  -1   8 278.566 21.2126   1
  -7  -1   9 225.151 19.2254   1
  -7  -1  10-9.08127 12.2871   1
  -7  -1  11 169.207 17.0281   1
  -7  -1  12 6.42342 10.5709   1
  -7  -1  13 54.5534 11.7699   1
  -7  -1  14 71.2582 12.8239   1
  -7  -1  15 52.5014 11.4734   1
  -7  -1  16 30.7082 14.9021   1
  -7   0 -23 35.6211 19.3433   1
  -7   0 -22 89.2544 22.5463   1
  -7   0 -21-9.82657 15.6414   1
  -7   0 -20 49.1045  12.753   1
  -7   0 -19-5.82976 21.6996   1
  -7   0 -18 22.4536 7.06405   1
  -7   0 -17 23.1373 23.3956   1
  -7   0 -16 7.62912 6.20971   1
  -7   0 -15-0.76574 10.7407   1
  -7   0 -14 165.289 26.1054   1
  -7   0 -13  13.549 21.7576   1
  -7   0 -12 43.5217  11.737   1
  -7   0 -11 6.63869 6.44365   1
  -7   0 -10 314.049 21.4267   1
  -7   0  -9-5.57352 9.18204   1
  -7   0  -8 158.818 13.4685   1
  -7   0  -7  0.6162 8.36613   1
  -7   0  -6 420.951 27.7906   1
  -7   0  -5 1.42012 3.63188   1
  -7   0  -4  52.113 11.9881   1
  -7   0  -3-3.01505 10.8785   1
  -7   0  -2 4165.07 216.745   1
  -7   0  -1-2.92426 12.0353   1
  -7   0   0 789.543 47.9409   1
  -7   0   1-24.4679 16.1804   1
  -7   0   2 1325.27 75.9447   1
  -7   0   3 5.92191 9.67258   1
  -7   0   4 313.135 39.5171   1
  -7   0   5-12.4415 16.7414   1
  -7   0   6-13.5786 15.2122   1
  -7   0   7-3.55504 12.6431   1
  -7   0   8 2077.88 103.121   1
  -7   0   9 1.73389 8.25051   1
  -7   0  10  271.69  20.064   1
  -7   0  11 7.16121 21.7658   1
  -7   0  12  166.67 39.5229   1
  -7   0  13 0.09973 10.1537   1
  -7   0  14  24.425 9.21819   1
  -7   0  15 3.97475 8.05715   1
  -7   0  16  9.7706 10.2524   1
  -7   0  17-7.60318 9.36259   1
  -7   0  18 84.1075 12.9817   1
  -7   1 -22 30.0908 11.0223   1
  -7   1 -21 16.8126 9.39728   1
  -7   1 -20 4.41957 10.6611   1
  -7   1 -19  31.376 7.41845   1
  -7   1 -18 5.08705 5.52461   1
  -7   1 -17  9.2207 6.19906   1
  -7   1 -16 27.5289 8.31758   1
  -7   1 -15 51.7237 6.99028   1
  -7   1 -14  41.834 6.96574   1
  -7   1 -13 28.2243 5.11503   1
  -7   1 -12 230.366 12.2855   1
  -7   1 -11 2.98252 5.78937   1
  -7   1 -10  210.33 20.6065   1
  -7   1  -9 75.1264 10.5855   1
  -7   1  -8 18.1818 5.33649   1
  -7   1  -7 467.703 25.5731   1
  -7   1  -6 1.39203    4.27   1
  -7   1  -5  214.40 12.9818   1
  -7   1  -4 19.2182 4.68514   1
  -7   1  -3 691.374 32.8572   1
  -7   1  -2  363.45 30.9317   1
  -7   1  -1 -3.0454 11.8567   1
  -7   1   0 119.837 30.1997   1
  -7   1   1 68.9016 8.99719   1
  -7   1   2 159.779 29.6455   1
  -7   1   3 57.5175 10.5549   1
  -7   1   4 105.386 16.2599   1
  -7   1   5 203.725 24.0981   1
  -7   1   6 318.871 27.2152   1
  -7   1   7 -1.1856 12.4048   1
  -7   1   8 261.314 34.4496   1
  -7   1   9 229.022 16.4506   1
  -7   1  10 0.51638 6.49195   1
  -7   1  11 193.903 19.1733   1
  -7   1  12-1.08871 15.4918   1
  -7   1  13 59.2126 11.8535   1
  -7   1  14 72.6146 12.2216   1
  -7   1  15 71.4481 13.3069   1
  -7   1  16 13.7593 7.65125   1
  -7   1  17 11.5707 8.95447   1
  -7   1  18 119.059 13.0918   1
  -7   1  19 89.6272 11.0248   1
  -7   2 -22 37.1703 19.2848   1
  -7   2 -21 1.51926 8.33939   1
  -7   2 -20 9.20377 8.06145   1
  -7   2 -19 19.5672  10.277   1
  -7   2 -18 17.8296   5.849   1
  -7   2 -17 1.65919 4.85978   1
  -7   2 -16 63.9989 7.46488   1
  -7   2 -15 16.0095 9.91314   1
  -7   2 -14 73.7646 9.58094   1
  -7   2 -13 131.237 16.2348   1
  -7   2 -12 13.9323 5.80226   1
  -7   2 -11 13.4076 4.98274   1
  -7   2 -10 5.89899 5.73967   1
  -7   2  -9 85.3537 11.0715   1
  -7   2  -8 20.4003 7.50489   1
  -7   2  -7 0.82667 5.08785   1
  -7   2  -6 116.814 16.8688   1
  -7   2  -5 9.68318 9.09219   1
  -7   2  -4  4.7272  6.4761   1
  -7   2  -3 34.3874 9.83858   1
  -7   2  -2 14.6004 6.78754   1
  -7   2  -1 27.3526 5.50105   1
  -7   2   0 225.047 27.3199   1
  -7   2   1 51.1954 9.58967   1
  -7   2   2 386.682 25.8506   1
  -7   2   3 93.0388 16.7326   1
  -7   2   4 131.742 11.6852   1
  -7   2   5 64.4976 16.3453   1
  -7   2   6 140.503 14.7388   1
  -7   2   7 32.8413 13.8337   1
  -7   2   8 47.8211 16.9892   1
  -7   2   9 8.27601 7.60589   1
  -7   2  10-9.80471 18.0684   1
  -7   2  11 74.9182 16.4199   1
  -7   2  12 427.221 30.0369   1
  -7   2  13 30.3668 8.88187   1
  -7   2  14 5.18873 12.0696   1
  -7   2  15 13.5496 19.3022   1
  -7   2  16 29.6216 11.4842   1
  -7   2  17 28.1979 11.3949   1
  -7   2  18 17.3895 9.44618   1
  -7   2  19 28.1405 8.23396   1
  -7   3 -20 35.4186 20.2576   1
  -7   3 -19 14.8027  14.579   1
  -7   3 -18-4.25509  13.475   1
  -7   3 -17 18.8011 7.58268   1
  -7   3 -16 7.23249 7.04906   1
  -7   3 -15 0.66777 5.51513   1
  -7   3 -14 62.9579 9.39335   1
  -7   3 -13 3.14981 7.15597   1
  -7   3 -12 174.954 13.1441   1
  -7   3 -11 193.559 13.8145   1
  -7   3 -10 20.9071 6.87943   1
  -7   3  -9 10.9018 12.1313   1
  -7   3  -8 490.314 28.8138   1
  -7   3  -7 22.0871 14.9049   1
  -7   3  -6  256.30 17.4978   1
  -7   3  -5  9.1319 7.19072   1
  -7   3  -4 73.5377 9.87658   1
  -7   3  -3 39.1582 9.01073   1
  -7   3  -2 16.4369 6.48381   1
  -7   3  -1 19.8496 8.56881   1
  -7   3   0-3.26294 14.2867   1
  -7   3   1  11.477 10.6422   1
  -7   3   2 131.098 21.8729   1
  -7   3   3 27.3603 16.0008   1
  -7   3   4 42.1599  11.643   1
  -7   3   5 95.4314 31.0421   1
  -7   3   6 43.4224 13.7875   1
  -7   3   7 28.1242  14.405   1
  -7   3   8 768.196 52.9302   1
  -7   3   9 4.65339  12.795   1
  -7   3  10 535.494 32.5603   1
  -7   3  11 272.278 42.3216   1
  -7   3  12  356.06 39.1375   1
  -7   3  13 79.4734 11.3294   1
  -7   3  14 291.746  44.701   1
  -7   3  15 31.5417 14.3453   1
  -7   3  16 39.6419 10.8479   1
  -7   3  17 1.90763 8.01631   1
  -7   3  18 22.2557 11.0608   1
  -7   4 -19 48.1266 25.2377   1
  -7   4 -18  40.287 14.6049   1
  -7   4 -17 5.35526 12.3027   1
  -7   4 -16 5.00509 14.8347   1
  -7   4 -15 7.60472   12.00   1
  -7   4 -14 81.8741 16.3914   1
  -7   4 -13 94.9039 10.4881   1
  -7   4 -12 20.3009 7.77321   1
  -7   4 -11 23.7012 7.58779   1
  -7   4 -10 3.69749 7.47159   1
  -7   4  -9 6.50391 6.57352   1
  -7   4  -8 470.993 26.5066   1
  -7   4  -7 1.37612 6.89295   1
  -7   4  -6  51.388 8.63573   1
  -7   4  -5 199.554 15.8215   1
  -7   4  -4  19.027 7.19933   1
  -7   4  -3 3.75926 9.80935   1
  -7   4  -2  235.57 15.7072   1
  -7   4  -1-4.73448 15.6274   1
  -7   4   0 30.4821 10.7596   1
  -7   4   1 210.651 28.2174   1
  -7   4   2 21.1392 16.0781   1
  -7   4   3 10.5187 10.0544   1
  -7   4   4 310.074 23.9239   1
  -7   4   5 42.6753 29.1222   1
  -7   4   6  9.4706 14.1806   1
  -7   4   7-4.01254 15.0785   1
  -7   4   8 18.0515 13.3296   1
  -7   4   9 22.8032 12.7339   1
  -7   4  10-16.9024 15.8087   1
  -7   4  11 27.6415 12.1559   1
  -7   4  12 7.99477 10.7498   1
  -7   4  13-6.30868 22.8026   1
  -7   4  14 5.93516 9.34439   1
  -7   4  15 82.7289 16.2354   1
  -7   4  16 90.0477  12.036   1
  -7   4  17 74.9479 14.6902   1
  -7   5 -16 27.9375 21.6591   1
  -7   5 -15 5.07775 16.6309   1
  -7   5 -14 16.1543 14.1672   1
  -7   5 -13 21.8333  11.903   1
  -7   5 -12 4.81979 14.2337   1
  -7   5 -11 102.857 19.8595   1
  -7   5 -10-1.49688 16.9046   1
  -7   5  -9 28.2796 13.8107   1
  -7   5  -8 49.5012 15.6893   1
  -7   5  -7-1.19728 19.1058   1
  -7   5  -6 135.859 18.7815   1
  -7   5  -5-5.20285  14.796   1
  -7   5  -4 65.8256 17.0645   1
  -7   5  -3 230.882 16.0546   1
  -7   5  -2 42.3966 16.2437   1
  -7   5  -1 16.4976 9.38885   1
  -7   5   0 8.46412 19.6157   1
  -7   5   1-7.39904  46.185   1
  -7   5   2 50.5063  15.792   1
  -7   5   3 10.4233 9.70843   1
  -7   5   4 13.5334 10.1162   1
  -7   5   5 96.8778 16.7847   1
  -7   5   6 43.4631 20.5304   1
  -7   5   7 3.64933 17.0851   1
  -7   5   8 72.9753 21.0506   1
  -7   5   9 -1.0651 16.0223   1
  -7   5  10 12.5839 11.6184   1
  -7   5  11-3.45474  14.751   1
  -7   5  12  48.572 16.8758   1
  -7   5  13-15.6491 14.9163   1
  -7   5  16 18.9503 17.4081   1
  -7   6 -12 46.4471  20.627   1
  -7   6 -11 64.9235  24.243   1
  -7   6 -10 41.7832  31.592   1
  -7   6  -9 12.8562 11.8315   1
  -7   6  -8 14.8319 13.4088   1
  -7   6  -7 34.3562 15.5454   1
  -7   6  -6 3.38644 26.1915   1
  -7   6  -5 40.6708 20.7872   1
  -7   6  -4 7.15449 12.0788   1
  -7   6  -3 30.1731  25.917   1
  -7   6  -2 93.0337 17.3725   1
  -7   6  -1 13.8417 16.3208   1
  -7   6   0 4.59492 22.6904   1
  -7   6   1 57.1818 25.1555   1
  -7   6   2 -9.3577 16.0008   1
  -7   6   3 4.25899 15.9666   1
  -7   6   4 103.408 25.6832   1
  -7   6   5 0.95106 14.2559   1
  -7   6   6 11.2671 14.5823   1
  -7   6   7-11.4765 21.5327   1
  -7   6   8 39.4855 23.5266   1
  -7   6   9-6.65603 16.7207   1
  -7   6  10 0.96445 14.0548   1
  -7   7  -4-16.7543 20.8092   1
  -7   7  -3 27.7171 22.3017   1
  -7   7  -2-18.9907 20.7242   1
  -6  -7  -6 9.29573 12.3939   1
  -6  -7  -5-1.46925  11.774   1
  -6  -6 -13-2.40757 20.7778   1
  -6  -6 -12 2.31443 16.9167   1
  -6  -6 -11 10.3783 16.3508   1
  -6  -6 -10-29.5772  21.996   1
  -6  -6  -9  4.4938 16.1193   1
  -6  -6  -8 128.684 27.9713   1
  -6  -6  -7-22.8442 14.6098   1
  -6  -6  -6  33.189 15.2976   1
  -6  -6  -5 6.31151 18.3248   1
  -6  -6  -4 52.8213 19.8701   1
  -6  -6  -3 7.27784 11.1008   1
  -6  -6  -2-3.30217 9.83076   1
  -6  -6  -1  23.622 10.5204   1
  -6  -6   0-1.67665 11.4105   1
  -6  -6   1-3.80669 10.1233   1
  -6  -6   2-11.5541 7.98527   1
  -6  -6   3 4.26428 6.99188   1
  -6  -6   4 8.64069 6.26851   1
  -6  -5 -17 1.26997 22.8501   1
  -6  -5 -16 -13.459 23.0297   1
  -6  -5 -15-25.4763 20.3438   1
  -6  -5 -14 38.5209 23.3778   1
  -6  -5 -13 60.0534 23.4945   1
  -6  -5 -12 51.3736  21.092   1
  -6  -5 -11 40.5348  18.957   1
  -6  -5 -10 25.3539 17.1369   1
  -6  -5  -9 2.55694 15.9966   1
  -6  -5  -8 3.78628 15.2669   1
  -6  -5  -7 25.4502 15.9328   1
  -6  -5  -6  23.335 15.7245   1
  -6  -5  -5 63.6415 21.6992   1
  -6  -5  -4  90.135 18.2483   1
  -6  -5  -3 1.19973 11.4396   1
  -6  -5  -2-10.8795 14.7585   1
  -6  -5  -1 171.193 17.6817   1
  -6  -5   0 3.10208 11.8766   1
  -6  -5   1 160.846 27.1695   1
  -6  -5   2 70.3151 13.8553   1
  -6  -5   3  29.714 8.21774   1
  -6  -5   4-3.32978 5.64891   1
  -6  -5   5-1.16787 11.7135   1
  -6  -5   6-1.40407 10.3041   1
  -6  -5   7 6.90357 4.65922   1
  -6  -5   8 9.29042 6.22126   1
  -6  -5   9-0.00659 0.91544   1
  -6  -4 -19 10.0665 20.4186   1
  -6  -4 -18-3.25055 22.0335   1
  -6  -4 -17 36.3549 23.8905   1
  -6  -4 -16 0.53934 19.7537   1
  -6  -4 -15-13.0778 27.2977   1
  -6  -4 -14 97.1225 29.5879   1
  -6  -4 -13 228.418 33.2225   1
  -6  -4 -12 3.92585 17.4939   1
  -6  -4 -11 14.1384 11.2919   1
  -6  -4 -10 250.371  24.464   1
  -6  -4  -9  39.874  11.795   1
  -6  -4  -8 8.26373 8.85221   1
  -6  -4  -7 8.89242 10.0868   1
  -6  -4  -6 224.823 28.8555   1
  -6  -4  -5 66.0403 11.4834   1
  -6  -4  -4 6.81597 8.78828   1
  -6  -4  -3 61.5467 21.9111   1
  -6  -4  -2   3.947 9.54863   1
  -6  -4  -1 7.63362 6.53925   1
  -6  -4   0 16.0866 6.97209   1
  -6  -4   1 313.311 32.8583   1
  -6  -4   2 19.6069 12.6012   1
  -6  -4   3 87.4794  20.617   1
  -6  -4   4 7.10152 12.4009   1
  -6  -4   5 202.774 20.3864   1
  -6  -4   6 571.579 39.1027   1
  -6  -4   7  385.57 36.8909   1
  -6  -4   8 3.72859 7.42876   1
  -6  -4   9 48.2719 31.2148   1
  -6  -4  10 1.17521 6.86872   1
  -6  -4  11-0.92201 6.43271   1
  -6  -4  12  12.426 7.08342   1
  -6  -4  13-3.72085 6.36778   1
  -6  -3 -21   54.12 24.1776   1
  -6  -3 -20 109.454 27.5761   1
  -6  -3 -19-4.58054 21.6076   1
  -6  -3 -18-4.57944 19.3494   1
  -6  -3 -17  1.8067  18.292   1
  -6  -3 -16 89.0077   22.98   1
  -6  -3 -15 26.0226 25.9807   1
  -6  -3 -14 103.683 15.5034   1
  -6  -3 -13 73.5656 15.4646   1
  -6  -3 -12  33.617 17.4017   1
  -6  -3 -11 145.579 51.4105   1
  -6  -3 -10  100.25 12.4358   1
  -6  -3  -9 194.872 15.0449   1
  -6  -3  -8 143.246 23.3574   1
  -6  -3  -7 222.546 27.9132   1
  -6  -3  -6 77.5588 9.29321   1
  -6  -3  -5 48.1485 7.73444   1
  -6  -3  -4 22.4279 10.5741   1
  -6  -3  -3 8.05859 7.31534   1
  -6  -3  -2 3.57927 8.03626   1
  -6  -3  -1 85.2095 11.8012   1
  -6  -3   0 484.724 27.2164   1
  -6  -3   1  154.67 13.2726   1
  -6  -3   2 13.4372 7.29485   1
  -6  -3   3 47.4271 12.5772   1
  -6  -3   4 421.727  30.781   1
  -6  -3   5 37.7541 16.8486   1
  -6  -3   6 32.8725  12.591   1
  -6  -3   7 137.455 13.0793   1
  -6  -3   8-8.49347 25.4465   1
  -6  -3   9 56.6225 9.36256   1
  -6  -3  10 21.0203 10.5508   1
  -6  -3  11 189.395 24.4115   1
  -6  -3  12 1018.06 114.233   1
  -6  -3  13 5.80888 11.0259   1
  -6  -3  14 113.605 18.7355   1
  -6  -3  15 117.907 16.3113   1
  -6  -3  16 207.468 24.9009   1
  -6  -3  17  3.5873 12.2566   1
  -6  -2 -22-1.74538 21.1415   1
  -6  -2 -21 77.7982 23.6242   1
  -6  -2 -20  14.878 20.6169   1
  -6  -2 -19 87.7942 24.4212   1
  -6  -2 -18 14.3412 18.7358   1
  -6  -2 -17  5.9433  15.132   1
  -6  -2 -16 135.775 19.6429   1
  -6  -2 -15 5.76968 13.5424   1
  -6  -2 -14  126.13 17.9355   1
  -6  -2 -13 575.247 74.0764   1
  -6  -2 -12 10.4332 10.3481   1
  -6  -2 -11 2.96239 6.17576   1
  -6  -2 -10 60.1578 6.92766   1
  -6  -2  -9 161.006 11.2767   1
  -6  -2  -8  203.00 11.0469   1
  -6  -2  -7 136.099 8.84839   1
  -6  -2  -6 34.2861 5.16534   1
  -6  -2  -5 111.541 8.43111   1
  -6  -2  -4 42.2872 5.97308   1
  -6  -2  -3 235.954 16.3247   1
  -6  -2  -2 1232.95  61.269   1
  -6  -2  -1 7.27939 6.72104   1
  -6  -2   0 8.89349  6.1395   1
  -6  -2   1 533.452  30.162   1
  -6  -2   2 361.909 21.8089   1
  -6  -2   3  1.7251    9.54   1
  -6  -2   4 55.7448  12.507   1
  -6  -2   5 2.18636 6.18169   1
  -6  -2   6 16.5187 10.3337   1
  -6  -2   7-6.24762 9.64914   1
  -6  -2   8-1.64851 14.3061   1
  -6  -2   9  122.34 16.0154   1
  -6  -2  10  8.1216 8.22611   1
  -6  -2  11 260.068 34.8272   1
  -6  -2  12 14.6402 9.58652   1
  -6  -2  13-0.09114 9.14967   1
  -6  -2  15 67.0455 15.7102   1
  -6  -2  16 7.17779 11.1011   1
  -6  -2  17-16.3383 10.3918   1
  -6  -2  18 16.3959 12.3294   1
  -6  -1 -23 6.87496 17.8548   1
  -6  -1 -22 5.14419 17.7553   1
  -6  -1 -21-8.81392 17.8237   1
  -6  -1 -20 2.08433 18.1338   1
  -6  -1 -19 14.4729 18.1462   1
  -6  -1 -18 1.03593 12.1397   1
  -6  -1 -17 32.9558 15.0025   1
  -6  -1 -16 12.0675 12.0221   1
  -6  -1 -15 72.5856 11.7144   1
  -6  -1 -14 126.103 11.3052   1
  -6  -1 -13 47.5198 7.61851   1
  -6  -1 -12 165.919 12.2001   1
  -6  -1 -11 3.61156 7.64436   1
  -6  -1 -10 601.168 46.6738   1
  -6  -1  -9 16.4141 6.82169   1
  -6  -1  -8-1.60138 8.42688   1
  -6  -1  -7 299.303 16.8286   1
  -6  -1  -6 54.0595 16.6828   1
  -6  -1  -5 1092.61 48.0005   1
  -6  -1  -4 75.6665 8.40224   1
  -6  -1  -3 153.326 13.8064   1
  -6  -1  -2 1585.19 61.3683   1
  -6  -1  -1 11.5722 7.22795   1
  -6  -1   0 197.477  13.876   1
  -6  -1   1 8.60134 5.85179   1
  -6  -1   2 465.774 26.0591   1
  -6  -1   3 262.332 31.8837   1
  -6  -1   4 527.849 48.4064   1
  -6  -1   5 538.647 50.4277   1
  -6  -1   6 221.207 18.9699   1
  -6  -1   7 52.1578 12.3548   1
  -6  -1   8 179.158 49.2877   1
  -6  -1   9 13.1182 8.42933   1
  -6  -1  10 75.3796 10.9864   1
  -6  -1  11 96.3183  12.398   1
  -6  -1  12 2.56644 7.91189   1
  -6  -1  13 15.3176  32.768   1
  -6  -1  14 6.11433 9.97223   1
  -6  -1  15-13.7621 12.7877   1
  -6  -1  16 20.4888 13.4162   1
  -6  -1  17 16.5054 17.7966   1
  -6   0 -23 15.6849 25.1646   1
  -6   0 -22 34.0074 16.7904   1
  -6   0 -21 4.80482  11.116   1
  -6   0 -20 37.4101  11.937   1
  -6   0 -19 9.90993 17.7159   1
  -6   0 -18-3.57482 29.4106   1
  -6   0 -17-3.57288 11.4048   1
  -6   0 -16 292.888 22.2956   1
  -6   0 -15 -14.311 14.8468   1
  -6   0 -14 28.3924 6.71917   1
  -6   0 -13 2.53778 5.67635   1
  -6   0 -12 83.5381 9.91178   1
  -6   0 -11-2.49248 8.91314   1
  -6   0 -10 303.642 18.7368   1
  -6   0  -9 9.55735 6.74786   1
  -6   0  -8 14.6199  8.2403   1
  -6   0  -7-6.69076 8.75351   1
  -6   0  -6 494.239 57.4143   1
  -6   0  -5  5.6175 7.45413   1
  -6   0  -4 1026.56 42.9227   1
  -6   0  -3 6.90819 8.71919   1
  -6   0  -2 168.308  11.329   1
  -6   0  -1-18.0279 11.2612   1
  -6   0   0 346.928 62.9498   1
  -6   0   1 4.23886 9.81176   1
  -6   0   2 -0.0654   35.40   1
  -6   0   3 1.08149 8.10312   1
  -6   0   4 23.4773 7.15687   1
  -6   0   5 -3.3323 12.1391   1
  -6   0   6 2646.72 135.692   1
  -6   0   7-9.74069 10.0594   1
  -6   0   8 620.175 36.6576   1
  -6   0   9-1.97344 13.9871   1
  -6   0  10 553.233 39.3075   1
  -6   0  11 4.55729 7.63559   1
  -6   0  12 7.24577 8.98325   1
  -6   0  13 1.64512   29.50   1
  -6   0  14 3.18094 6.81017   1
  -6   0  15-1.63408 14.2099   1
  -6   0  16 108.913 15.2112   1
  -6   1 -23 2.97557 12.1336   1
  -6   1 -22 8.76312 9.65308   1
  -6   1 -21 1.04921 7.97648   1
  -6   1 -20-2.37721 15.7218   1
  -6   1 -19 2.43454 10.4483   1
  -6   1 -18 11.8664  6.7762   1
  -6   1 -17 39.8831 8.17147   1
  -6   1 -16 4.37376 5.36343   1
  -6   1 -15 80.8157 7.55512   1
  -6   1 -14 154.699 11.4335   1
  -6   1 -13 47.3095 6.04519   1
  -6   1 -12 175.613 16.5911   1
  -6   1 -11 2.88651 3.73892   1
  -6   1 -10 558.426 25.9109   1
  -6   1  -9  23.337 5.33121   1
  -6   1  -8  -2.934 8.23571   1
  -6   1  -7 276.559 19.3964   1
  -6   1  -6 50.0204 6.88937   1
  -6   1  -5 1142.98 49.9904   1
  -6   1  -4 70.3926 8.38154   1
  -6   1  -3 171.606 10.0854   1
  -6   1  -2 1577.58  63.061   1
  -6   1  -1 16.7797 10.7039   1
  -6   1   0 189.053  37.879   1
  -6   1   1 8.93903 11.2869   1
  -6   1   2 448.892 36.1486   1
  -6   1   3 250.354 24.4687   1
  -6   1   4 537.368  43.391   1
  -6   1   5 560.222  64.581   1
  -6   1   6 228.409 15.4483   1
  -6   1   7 60.5755 14.2642   1
  -6   1   8 185.176 14.0627   1
  -6   1   9 30.3337 9.50753   1
  -6   1  10 86.7605 9.13308   1
  -6   1  11 108.337 15.5895   1
  -6   1  12 3.78539 6.31761   1
  -6   1  13 0.19684 19.3519   1
  -6   1  14 3.15882 8.18778   1
  -6   1  15-17.0639   8.028   1
  -6   1  16 0.39131 5.42207   1
  -6   1  17-1.51114 7.93265   1
  -6   1  18 11.8991 6.12313   1
  -6   2 -22 17.1972 10.0063   1
  -6   2 -21 49.3478 9.77965   1
  -6   2 -20-4.82025 15.5827   1
  -6   2 -19 115.402 10.5084   1
  -6   2 -18 38.7559 8.59348   1
  -6   2 -17 11.3657 6.13022   1
  -6   2 -16 172.191 12.3768   1
  -6   2 -15-1.97032 12.1191   1
  -6   2 -14 108.956 10.8589   1
  -6   2 -13 567.452 33.2158   1
  -6   2 -12-6.97609 17.1059   1
  -6   2 -11-8.02015 15.8614   1
  -6   2 -10 77.8616  10.521   1
  -6   2  -9 155.252 11.8539   1
  -6   2  -8 191.481 15.3148   1
  -6   2  -7 138.905 12.7929   1
  -6   2  -6 39.2456 12.6046   1
  -6   2  -5  109.56 9.61392   1
  -6   2  -4 56.8353 10.9564   1
  -6   2  -3 240.329 25.4338   1
  -6   2  -2 1328.52 62.9473   1
  -6   2  -1 23.7152 6.20058   1
  -6   2   0 6.62851 8.39446   1
  -6   2   1 476.458 44.7463   1
  -6   2   2 388.969 26.8373   1
  -6   2   3 4.62443 16.7571   1
  -6   2   4 87.4258 14.9069   1
  -6   2   5 5.21077 7.56839   1
  -6   2   6 12.0777 7.58084   1
  -6   2   7 -5.0805  19.864   1
  -6   2   8-5.61814 13.5385   1
  -6   2   9  125.93 23.8791   1
  -6   2  10-1.05624 12.6533   1
  -6   2  11 297.231 18.9107   1
  -6   2  12 21.1165 9.23054   1
  -6   2  13 14.7155 16.8082   1
  -6   2  14 184.137 16.6073   1
  -6   2  15 69.3894 12.2705   1
  -6   2  16 12.5154 6.92817   1
  -6   2  17 3.55852 8.46455   1
  -6   2  18 9.41854 7.81889   1
  -6   2  19 24.6153 6.10858   1
  -6   3 -21 19.4046 15.0314   1
  -6   3 -20 60.5561 16.0416   1
  -6   3 -19 8.27996 10.5279   1
  -6   3 -18 18.3451 7.98034   1
  -6   3 -17 3.58884 5.53087   1
  -6   3 -16 92.5574 10.6532   1
  -6   3 -15 17.5635   8.425   1
  -6   3 -14 128.275 11.5336   1
  -6   3 -13 89.1735 14.5347   1
  -6   3 -12 21.7525 7.70454   1
  -6   3 -11 152.243 20.6401   1
  -6   3 -10 111.058 12.5043   1
  -6   3  -9 203.803 15.4057   1
  -6   3  -8  149.50 14.0955   1
  -6   3  -7 228.217 19.2028   1
  -6   3  -6 77.6448 11.6334   1
  -6   3  -5 50.2471 8.99389   1
  -6   3  -4 20.0318 7.41052   1
  -6   3  -3 14.8165 6.31838   1
  -6   3  -2 4.27579  6.8409   1
  -6   3  -1 94.5985 12.9061   1
  -6   3   0 470.402 24.6616   1
  -6   3   1 172.794 13.3771   1
  -6   3   2-1.92976 12.0666   1
  -6   3   3 63.7922 12.8531   1
  -6   3   4 494.691 31.2353   1
  -6   3   5 24.5598 10.4364   1
  -6   3   6 36.4731 15.8414   1
  -6   3   7 118.718 18.5362   1
  -6   3   8 1.99644 7.56779   1
  -6   3   9 54.6093 12.0962   1
  -6   3  10 37.0361 9.68798   1
  -6   3  11 182.384 17.5623   1
  -6   3  12 1006.86 98.8426   1
  -6   3  13 7.26877 8.54605   1
  -6   3  14 141.984 14.9013   1
  -6   3  15 153.776 19.6039   1
  -6   3  16 216.577 24.2953   1
  -6   3  17 5.92271 10.4651   1
  -6   4 -19-1.24217 14.5016   1
  -6   4 -18 25.6421 13.0591   1
  -6   4 -17-9.05399 19.9241   1
  -6   4 -16 25.8718 21.7952   1
  -6   4 -15 12.2915  9.3823   1
  -6   4 -14 39.3863 8.82195   1
  -6   4 -13 233.186 20.4075   1
  -6   4 -12-6.15004 17.2263   1
  -6   4 -11 26.0244 8.62685   1
  -6   4 -10 237.216  13.733   1
  -6   4  -9 31.4356 6.88395   1
  -6   4  -8 7.84361 10.4164   1
  -6   4  -7 9.24025 8.07667   1
  -6   4  -6 270.312 17.5957   1
  -6   4  -5 62.4469 8.35331   1
  -6   4  -4 0.19282  7.1618   1
  -6   4  -3 78.5748 10.5138   1
  -6   4  -2 8.80243 6.66623   1
  -6   4  -1 12.0857 7.80632   1
  -6   4   0 12.7386 7.60396   1
  -6   4   1  269.49 19.6785   1
  -6   4   2 43.6671 25.9405   1
  -6   4   3 74.4259 14.4908   1
  -6   4   4-5.49096 14.3297   1
  -6   4   5 237.792  21.284   1
  -6   4   6 531.636 74.8771   1
  -6   4   7 355.484 40.1024   1
  -6   4   8 16.6138 24.6832   1
  -6   4   9 57.9234 14.2971   1
  -6   4  10-11.7833 10.2183   1
  -6   4  11 11.3214 10.1625   1
  -6   4  12 4.49179 9.49841   1
  -6   4  13-12.2591 12.3204   1
  -6   4  14 14.9828 12.7657   1
  -6   4  15 1.98805 7.86896   1
  -6   4  16 10.8469 8.60271   1
  -6   4  17-4.63795 12.0386   1
  -6   5 -17 27.3132 21.6147   1
  -6   5 -16  13.245 22.6819   1
  -6   5 -15 -1.4647 20.0121   1
  -6   5 -14 70.5237 17.0107   1
  -6   5 -13 53.9608 15.5971   1
  -6   5 -12 10.3978  14.467   1
  -6   5 -11 35.8579 14.7802   1
  -6   5 -10 8.40436 11.4296   1
  -6   5  -9 31.3327 12.3077   1
  -6   5  -8 1.31127 12.4337   1
  -6   5  -7   3.779 5.82117   1
  -6   5  -6  33.851 12.9764   1
  -6   5  -5 61.6961  14.977   1
  -6   5  -4 103.196 15.7671   1
  -6   5  -3 2.31791 12.3709   1
  -6   5  -2   -3.99 13.7246   1
  -6   5  -1 205.779 15.0599   1
  -6   5   0 10.0819 13.8432   1
  -6   5   1 178.671 27.2138   1
  -6   5   2 45.9184 13.6038   1
  -6   5   3 29.7839 13.8925   1
  -6   5   4-5.53864 22.4177   1
  -6   5   5 5.00779 8.59419   1
  -6   5   6 4.72286 8.49485   1
  -6   5   7 17.2967 12.5864   1
  -6   5   8 5.52357 16.3083   1
  -6   5   9 15.9929 11.4559   1
  -6   5  10 2.39784 14.0943   1
  -6   5  11 11.3881  13.879   1
  -6   5  12 6.71969 13.6903   1
  -6   5  13-4.67345 12.5345   1
  -6   5  16-9.58077 11.6416   1
  -6   6 -13-2.07143 19.1781   1
  -6   6 -12 3.73564 19.4253   1
  -6   6 -11 8.21846 20.3147   1
  -6   6 -10 -0.2916 20.2399   1
  -6   6  -9 6.78265  23.216   1
  -6   6  -8 107.659 20.8717   1
  -6   6  -7-16.5138 29.7771   1
  -6   6  -6 20.0291 14.8773   1
  -6   6  -5 1.57602 10.6917   1
  -6   6  -4  75.902 15.6141   1
  -6   6  -3 9.21955 11.8049   1
  -6   6  -2-0.35346 29.9519   1
  -6   6  -1 0.60594 24.3769   1
  -6   6   0-11.9041 17.8634   1
  -6   6   1-4.15712  22.047   1
  -6   6   2 2.85872 12.1349   1
  -6   6   3 2.06453 21.3377   1
  -6   6   4-0.49712 14.4163   1
  -6   6   5  3.7018 19.3829   1
  -6   6   6  32.885 20.0594   1
  -6   6   7 149.716 26.0318   1
  -6   6   8 179.307 30.1695   1
  -6   6   9  42.282 15.8434   1
  -6   6  10  27.404 18.9678   1
  -6   7  -6-12.9065 20.4042   1
  -6   7  -5-11.4473  20.984   1
  -6   7  -4 1.37237 19.9894   1
  -6   7  -3 81.5172 24.7244   1
  -6   7  -2 0.29645 19.9599   1
  -6   7  -1-2.94139 18.1239   1
  -6   7   0 67.0279 21.7403   1
  -6   7   1-0.47433 17.4557   1
  -5  -7  -6 1.76118 11.1424   1
  -5  -7  -5 23.9487 11.8629   1
  -5  -6 -13-4.15315  17.603   1
  -5  -6 -12 85.9167 22.3013   1
  -5  -6 -11 50.7285  24.199   1
  -5  -6  -9 71.5352 24.5937   1
  -5  -6  -8-13.1618  21.015   1
  -5  -6  -7 101.752 21.3123   1
  -5  -6  -6 135.755 22.7072   1
  -5  -6  -5 54.3532 15.1801   1
  -5  -6  -4-4.32062 15.4194   1
  -5  -6  -3 74.0079 18.3883   1
  -5  -6  -2 32.7441 11.0308   1
  -5  -6  -1-0.09124 8.16105   1
  -5  -6   0  23.507 11.0364   1
  -5  -6   1 12.9634 9.06691   1
  -5  -6   2 8.84249 7.56571   1
  -5  -6   3-6.54411  6.2944   1
  -5  -6   4 54.9292 9.64308   1
  -5  -5 -17 25.9409 31.8923   1
  -5  -5 -16  53.956 24.3037   1
  -5  -5 -15  72.719 23.1379   1
  -5  -5 -14 29.2999 20.6033   1
  -5  -5 -13-10.6147 17.5233   1
  -5  -5 -12 27.3404 27.5955   1
  -5  -5 -11 34.7179 19.5992   1
  -5  -5 -10-23.0292 16.3039   1
  -5  -5  -9 64.3429 19.2571   1
  -5  -5  -8 121.428 23.8218   1
  -5  -5  -7-3.49515 19.4491   1
  -5  -5  -6 2.72711 13.6423   1
  -5  -5  -5 18.3305 17.9648   1
  -5  -5  -4 27.2738   13.03   1
  -5  -5  -3-5.64816  25.468   1
  -5  -5  -2 106.502 14.9652   1
  -5  -5  -1  23.612 25.4276   1
  -5  -5   0 22.1081 16.4946   1
  -5  -5   1 389.274 30.1211   1
  -5  -5   2-4.94468 18.5853   1
  -5  -5   3 3.75758 7.89402   1
  -5  -5   4 30.4217 8.62456   1
  -5  -5   5 5.71313 4.45921   1
  -5  -5   6 82.5603 7.33769   1
  -5  -4 -19 110.467 28.1856   1
  -5  -4 -18-6.17705 19.9165   1
  -5  -4 -17 43.8005 29.7276   1
  -5  -4 -16 16.2359 28.0554   1
  -5  -4 -15  49.356 21.6377   1
  -5  -4 -14 25.3356  19.684   1
  -5  -4 -13 5.22582 17.7828   1
  -5  -4 -12  33.604 24.7923   1
  -5  -4 -11 16.4091 9.27871   1
  -5  -4 -10  24.142 9.01086   1
  -5  -4  -9 0.41392 9.81349   1
  -5  -4  -8 6.82165 7.77418   1
  -5  -4  -7 13.9464 9.91068   1
  -5  -4  -6 5.46181 8.49977   1
  -5  -4  -5 27.4049  12.268   1
  -5  -4  -4 12.3413 7.67913   1
  -5  -4  -3  98.134 10.8666   1
  -5  -4  -2 59.9576  10.012   1
  -5  -4  -1 85.2479 11.2616   1
  -5  -4   0 44.1952 11.0878   1
  -5  -4   1 290.096   22.32   1
  -5  -4   2 40.4612   8.688   1
  -5  -4   3 218.041 41.7027   1
  -5  -4   4 96.6245  14.218   1
  -5  -4   5 381.702 42.3161   1
  -5  -4   6 57.0281 8.54037   1
  -5  -4   7 128.447 12.5166   1
  -5  -4   8 553.913 42.2357   1
  -5  -4   9 83.8823 28.9275   1
  -5  -4  10 141.984 14.6603   1
  -5  -4  11 303.724 30.5358   1
  -5  -4  12  41.234 7.66983   1
  -5  -4  13 56.9527 9.08185   1
  -5  -4  14 2.72949 3.61035   1
  -5  -3 -21 31.6554  22.615   1
  -5  -3 -20 5.64241 20.6372   1
  -5  -3 -19 19.9751 21.2244   1
  -5  -3 -18-25.3533 26.6425   1
  -5  -3 -17 7.22701 27.4249   1
  -5  -3 -16  68.611 21.4487   1
  -5  -3 -15-7.50884 16.9323   1
  -5  -3 -14   2.599 8.30966   1
  -5  -3 -13 0.49682 20.6604   1
  -5  -3 -12 35.9111 10.0586   1
  -5  -3 -11 167.439 20.7164   1
  -5  -3 -10 512.618  30.151   1
  -5  -3  -9  52.011 9.50412   1
  -5  -3  -8 57.4285 9.13377   1
  -5  -3  -7 54.5885 11.9845   1
  -5  -3  -6 208.663 25.6479   1
  -5  -3  -5-1.06665 11.5323   1
  -5  -3  -4 192.633 13.8854   1
  -5  -3  -3 275.169 26.7919   1
  -5  -3  -2  49.602 8.15874   1
  -5  -3  -1 36.8657  9.2433   1
  -5  -3   0 403.393 27.6941   1
  -5  -3   1  98.939 11.3139   1
  -5  -3   2-3.90515 9.68537   1
  -5  -3   3 2.87238 15.4153   1
  -5  -3   4 88.2894 23.2444   1
  -5  -3   5 11.1249 16.2698   1
  -5  -3   6-8.39054 11.0801   1
  -5  -3   7 123.774 13.8083   1
  -5  -3   8 24.9629 7.59509   1
  -5  -3   9 13.8881  7.3281   1
  -5  -3  10 5.52986 12.3086   1
  -5  -3  11 57.4957  11.659   1
  -5  -3  12 387.411 43.3107   1
  -5  -3  14 28.2302 8.63172   1
  -5  -3  15 13.8012 8.04093   1
  -5  -3  16 11.3503 8.26571   1
  -5  -3  17 6.00217 11.8878   1
  -5  -2 -23  5.8411 21.3788   1
  -5  -2 -22  1.5746 21.0408   1
  -5  -2 -21 11.6249 19.8721   1
  -5  -2 -20  94.743 25.4007   1
  -5  -2 -19 43.5653 21.6699   1
  -5  -2 -18 24.2559 19.5783   1
  -5  -2 -17 0.51183 17.3064   1
  -5  -2 -16 29.3109 11.6263   1
  -5  -2 -15 662.923  64.812   1
  -5  -2 -14 12.4274 10.5068   1
  -5  -2 -13 -9.9521 13.7208   1
  -5  -2 -12 579.691 106.793   1
  -5  -2 -11 105.856 17.9092   1
  -5  -2 -10 58.0175 10.8914   1
  -5  -2  -9 154.958  12.426   1
  -5  -2  -8-2.43345 10.4211   1
  -5  -2  -7 107.354   9.849   1
  -5  -2  -6 124.237  8.6492   1
  -5  -2  -5 88.4576 8.13775   1
  -5  -2  -4 38.3997 10.8371   1
  -5  -2  -3  380.18 25.8951   1
  -5  -2  -2 289.521 20.9842   1
  -5  -2  -1 14.4536 7.05886   1
  -5  -2   0 186.747 13.4095   1
  -5  -2   1 184.608  16.457   1
  -5  -2   2-6.33874 12.4403   1
  -5  -2   3 204.964 23.2092   1
  -5  -2   4 20.7228 8.13715   1
  -5  -2   5 1099.89 54.3223   1
  -5  -2   6 620.337 42.4748   1
  -5  -2   7   21.31 17.2175   1
  -5  -2   8 515.765 48.4601   1
  -5  -2   9  37.084 11.9431   1
  -5  -2  10 18.2742 11.0631   1
  -5  -2  11 172.302 27.0453   1
  -5  -2  12  30.425 9.88343   1
  -5  -2  13 12.5846 8.86813   1
  -5  -2  14 36.1045  11.247   1
  -5  -2  15 70.1986 14.5033   1
  -5  -2  16 183.427 23.9468   1
  -5  -2  17 20.7872 12.2426   1
  -5  -2  18-17.0136 15.5937   1
  -5  -2  19 14.3538   12.56   1
  -5  -1 -23 45.4664 27.6827   1
  -5  -1 -22 17.2647 25.6864   1
  -5  -1 -21 114.191 30.6738   1
  -5  -1 -20 14.9881 26.8214   1
  -5  -1 -19 265.463 24.2816   1
  -5  -1 -18 76.2252 12.2989   1
  -5  -1 -17 200.549 39.5538   1
  -5  -1 -16 9.78233 8.54746   1
  -5  -1 -15 33.2783 19.5482   1
  -5  -1 -14 200.035 22.2028   1
  -5  -1 -13 10.9396 6.00892   1
  -5  -1 -12 16.8693 5.86809   1
  -5  -1 -11 168.883 18.3405   1
  -5  -1 -10 2.70814  8.4476   1
  -5  -1  -9 208.048 13.4072   1
  -5  -1  -8 8.93416 7.19657   1
  -5  -1  -7 52.8829 6.36804   1
  -5  -1  -6 1745.02 99.2613   1
  -5  -1  -5 493.238 26.1434   1
  -5  -1  -4 186.213 16.3031   1
  -5  -1  -3 135.868 15.3371   1
  -5  -1  -2 976.062 42.3082   1
  -5  -1  -1 344.003  17.447   1
  -5  -1   0-1.43746 8.56306   1
  -5  -1   1 1337.00 58.6267   1
  -5  -1   2 1231.04 84.5337   1
  -5  -1   3 1161.32 53.1303   1
  -5  -1   4 1124.05 51.4361   1
  -5  -1   5 866.516 55.0299   1
  -5  -1   6  16.973 10.4424   1
  -5  -1   7 5.53157 13.6409   1
  -5  -1   8 17.5549 9.62026   1
  -5  -1   9 436.982 33.3668   1
  -5  -1  10 21.4113 15.8201   1
  -5  -1  11 7.20376 6.26814   1
  -5  -1  12   12.07 7.25486   1
  -5  -1  13 199.822 20.1939   1
  -5  -1  14 18.4253 12.1681   1
  -5  -1  15-6.83714 15.1433   1
  -5  -1  16 7.68712  11.512   1
  -5  -1  17 122.196 22.6891   1
  -5   0 -24 24.0267 18.7771   1
  -5   0 -23 16.3188 17.2915   1
  -5   0 -22-5.55551 15.4981   1
  -5   0 -21 29.1753 17.2432   1
  -5   0 -20 45.5665 19.9802   1
  -5   0 -19 4.87784 10.2065   1
  -5   0 -18 148.169 15.8584   1
  -5   0 -17 0.51846 9.34774   1
  -5   0 -16 614.717 36.3417   1
  -5   0 -15-1.10176 9.93688   1
  -5   0 -14 126.592 18.8194   1
  -5   0 -13  9.2892 8.75243   1
  -5   0 -12-4.66794 11.4245   1
  -5   0 -11-5.65857 9.45292   1
  -5   0 -10 920.749 47.8183   1
  -5   0  -9 4.15361 4.69536   1
  -5   0  -8 120.877 12.4563   1
  -5   0  -7 4.91438 7.21367   1
  -5   0  -6 480.026 34.4663   1
  -5   0  -5-11.4183 18.8776   1
  -5   0  -4 525.019 31.5649   1
  -5   0  -3-1.41338 25.6271   1
  -5   0  -2 572.168  29.516   1
  -5   0  -1-5.01989 10.5245   1
  -5   0   0 1768.70 79.1152   1
  -5   0   1 9.49441 12.3693   1
  -5   0   2 349.119 24.9133   1
  -5   0   3-2.87729  11.826   1
  -5   0   4 5.73117 6.95958   1
  -5   0   5-4.17641 24.3636   1
  -5   0   6  573.09 63.9653   1
  -5   0   7-3.06855 11.6571   1
  -5   0   8 30.1155 9.95805   1
  -5   0   9-7.01854 8.78033   1
  -5   0  10-0.26485 10.0852   1
  -5   0  11 0.33792 6.16107   1
  -5   0  12 2.07595 8.53317   1
  -5   0  13-2.04677 11.6089   1
  -5   0  14 172.067  14.925   1
  -5   0  15 9.07572 9.36973   1
  -5   0  16 73.5948 17.2281   1
  -5   1 -23 0.63253  10.288   1
  -5   1 -22 4.85536 8.17371   1
  -5   1 -21 105.172  16.141   1
  -5   1 -20-5.37545 14.5879   1
  -5   1 -19 246.053 30.1447   1
  -5   1 -18 99.5568 11.9708   1
  -5   1 -17 209.223 12.3508   1
  -5   1 -16 15.6773 4.92941   1
  -5   1 -15  51.221 13.5046   1
  -5   1 -14 228.645 15.0825   1
  -5   1 -13 7.34924 5.45213   1
  -5   1 -12 21.8737 4.83598   1
  -5   1 -11 149.593  10.068   1
  -5   1 -10 -4.5861 9.15764   1
  -5   1  -9 194.539 10.5906   1
  -5   1  -8 3.28387 4.10709   1
  -5   1  -7 49.6491 7.98431   1
  -5   1  -6 1698.27 80.3329   1
  -5   1  -5 508.555 25.9727   1
  -5   1  -4 186.287 12.0421   1
  -5   1  -3 142.996 11.2571   1
  -5   1  -2 938.495 40.7334   1
  -5   1  -1 347.546 22.1479   1
  -5   1   0 21.1336 16.7116   1
  -5   1   1 1400.37 60.0053   1
  -5   1   2 1267.32 57.5347   1
  -5   1   3 1023.00 57.8207   1
  -5   1   4 1063.18 57.1251   1
  -5   1   5  892.61 47.8259   1
  -5   1   6  24.169 14.7313   1
  -5   1   7 3.45101 18.2111   1
  -5   1   8 31.2755 9.32238   1
  -5   1   9 387.269 24.0427   1
  -5   1  10 24.2401 9.51113   1
  -5   1  11 12.9568 7.55396   1
  -5   1  12 15.8425  6.9121   1
  -5   1  13 223.055 18.6334   1
  -5   1  14 42.0908 20.9306   1
  -5   1  15 3.43255  7.3148   1
  -5   1  16 18.8452 6.01999   1
  -5   1  17 135.728 12.8086   1
  -5   2 -23-0.37066 13.7702   1
  -5   2 -22 9.55562  7.6042   1
  -5   2 -21-2.05977  14.936   1
  -5   2 -20 65.8548  10.492   1
  -5   2 -19 5.22492 9.84258   1
  -5   2 -18 23.0481 10.5361   1
  -5   2 -17 2.45157 8.01286   1
  -5   2 -16 31.4535 11.2164   1
  -5   2 -15 638.249 42.5957   1
  -5   2 -14 7.37002 6.42419   1
  -5   2 -13 9.34605 8.38185   1
  -5   2 -12 596.117 34.2032   1
  -5   2 -11 81.1607 12.1178   1
  -5   2 -10 72.2068 7.60518   1
  -5   2  -9  162.15 16.1943   1
  -5   2  -8 9.33765 6.35019   1
  -5   2  -7 124.679 18.8544   1
  -5   2  -6 117.713 14.5078   1
  -5   2  -5 83.6981 11.6509   1
  -5   2  -4 34.5913 8.02058   1
  -5   2  -3 387.116 22.5919   1
  -5   2  -2 304.472 17.5184   1
  -5   2  -1  13.174 8.01983   1
  -5   2   0 202.272 11.9678   1
  -5   2   1 180.031 16.8113   1
  -5   2   2-0.55549 15.1099   1
  -5   2   3 185.012 23.4106   1
  -5   2   4 14.4572 18.8941   1
  -5   2   5 1116.13 73.1903   1
  -5   2   6 641.548 89.6459   1
  -5   2   7 25.2778  8.9177   1
  -5   2   8 526.059 78.8047   1
  -5   2   9 34.7411  13.091   1
  -5   2  10 14.6887 12.8862   1
  -5   2  11 181.916 16.4269   1
  -5   2  12 31.3745 11.8056   1
  -5   2  13 24.7947 15.8955   1
  -5   2  14 19.9773 9.55187   1
  -5   2  15 81.4739 12.6525   1
  -5   2  16 163.648 17.6455   1
  -5   2  17  31.841 8.26537   1
  -5   2  18 1.64965 4.89309   1
  -5   3 -21 62.3851 18.5676   1
  -5   3 -20-1.68579 14.3853   1
  -5   3 -19 13.7864 7.81012   1
  -5   3 -18 4.36621 7.49713   1
  -5   3 -17 7.02721 9.67705   1
  -5   3 -16 48.1306 8.93899   1
  -5   3 -15-7.48902  14.035   1
  -5   3 -14 4.24152 18.0072   1
  -5   3 -13 2.31294 12.2044   1
  -5   3 -12 25.5629 14.6592   1
  -5   3 -11 140.424 12.4853   1
  -5   3 -10 469.868 28.3398   1
  -5   3  -9  52.585 8.17862   1
  -5   3  -8 39.7779 28.9269   1
  -5   3  -7  38.758 14.4091   1
  -5   3  -6 182.737 38.2117   1
  -5   3  -5-3.59188 10.8126   1
  -5   3  -4 156.294 15.6347   1
  -5   3  -3 260.246 15.4607   1
  -5   3  -2 70.6189 7.35551   1
  -5   3  -1 40.3656  7.2573   1
  -5   3   0 381.352 20.4518   1
  -5   3   1 97.8463 14.7542   1
  -5   3   2-3.64394 33.6116   1
  -5   3   3-5.30106 12.8675   1
  -5   3   4 81.2089 12.4976   1
  -5   3   5-8.70486 19.2355   1
  -5   3   6 7.59092 14.4872   1
  -5   3   7 169.398 15.3971   1
  -5   3   8 43.3882 18.3003   1
  -5   3   9 20.5876 13.7368   1
  -5   3  10 12.1605 8.23495   1
  -5   3  11 56.0643 11.3647   1
  -5   3  12 361.855 38.4095   1
  -5   3  13 31.8684 10.5485   1
  -5   3  14 33.9837 20.8171   1
  -5   3  15 27.8655  9.1711   1
  -5   3  16-9.64842 9.44874   1
  -5   3  17 24.7804  9.8951   1
  -5   3  18    0.00 7.59627   1
  -5   4 -20 0.66681 22.7383   1
  -5   4 -19 152.245 25.0589   1
  -5   4 -18-22.2264 18.7608   1
  -5   4 -17-7.20398 28.5609   1
  -5   4 -16 11.1204  13.117   1
  -5   4 -15-14.1093 30.5542   1
  -5   4 -14 16.7006 13.0671   1
  -5   4 -13 10.0186  8.4766   1
  -5   4 -12   29.17 7.81191   1
  -5   4 -11-10.1114 30.4536   1
  -5   4 -10 21.8339 6.50903   1
  -5   4  -9 0.55355 6.10623   1
  -5   4  -8 0.29518 4.80364   1
  -5   4  -7 3.01865 6.41838   1
  -5   4  -6 13.7605  7.0871   1
  -5   4  -5 20.9031 7.82229   1
  -5   4  -4 13.7181 7.04422   1
  -5   4  -3  86.962 9.33336   1
  -5   4  -2 33.2256  7.9647   1
  -5   4  -1  95.651 8.82988   1
  -5   4   0 52.1653 16.9434   1
  -5   4   1 314.549 23.1865   1
  -5   4   2 55.7755 9.59642   1
  -5   4   3 208.731 18.8527   1
  -5   4   4  110.99 12.6753   1
  -5   4   5 396.962 41.7999   1
  -5   4   6 64.8876 10.6895   1
  -5   4   7 83.8216 14.9755   1
  -5   4   8 627.842 46.2353   1
  -5   4   9 84.5165 18.2466   1
  -5   4  10  156.15 20.8047   1
  -5   4  11 279.039 30.3533   1
  -5   4  12 35.9549 13.3807   1
  -5   4  13   72.41 14.6404   1
  -5   4  14 3.83587 9.95173   1
  -5   4  15 39.6595  10.546   1
  -5   4  16 10.7561 12.9203   1
  -5   4  17 7.49387 11.7675   1
  -5   5 -16  112.75 32.3585   1
  -5   5 -15 49.4688 19.0237   1
  -5   5 -14 35.7861   15.86   1
  -5   5 -13-1.56904 21.1267   1
  -5   5 -12-2.62711 16.2392   1
  -5   5 -11   31.03 12.7245   1
  -5   5 -10 5.45216  33.695   1
  -5   5  -9 44.9654 15.0785   1
  -5   5  -8  171.15 20.1589   1
  -5   5  -7 9.20154 12.6272   1
  -5   5  -6 15.4499 11.2583   1
  -5   5  -5 15.9378 8.09998   1
  -5   5  -4 4.24493 9.91033   1
  -5   5  -3 4.41948 7.14749   1
  -5   5  -2 126.098 15.0218   1
  -5   5  -1  18.589 7.52718   1
  -5   5   0 7.92753 8.65509   1
  -5   5   1 398.241 36.5534   1
  -5   5   2-4.89002 14.4292   1
  -5   5   3 4.04776  14.025   1
  -5   5   4 17.9834  20.381   1
  -5   5   5 11.5998 19.5118   1
  -5   5   6 108.902 23.5928   1
  -5   5   7 27.7984 10.7732   1
  -5   5   8 25.6188 12.0822   1
  -5   5   9 20.3898 11.1252   1
  -5   5  10-11.6154 12.5467   1
  -5   5  11 21.9863 9.75636   1
  -5   5  12 15.6876   11.73   1
  -5   5  13 50.8944 12.7628   1
  -5   6 -13-12.8434 19.2005   1
  -5   6 -12 146.314 27.7073   1
  -5   6 -11 6.26491 11.6221   1
  -5   6 -10  49.031 14.6713   1
  -5   6  -9 43.0228  23.849   1
  -5   6  -8-2.21231 18.0127   1
  -5   6  -7 118.253  28.088   1
  -5   6  -6 214.639  38.861   1
  -5   6  -5 54.0672 14.8912   1
  -5   6  -4 1.79703 12.4391   1
  -5   6  -3 76.4657 21.6371   1
  -5   6  -2 18.5179 12.6665   1
  -5   6  -1-7.59256 23.1045   1
  -5   6   0 25.3759 10.9155   1
  -5   6   1 25.2673 16.3589   1
  -5   6   2-6.49345 20.8172   1
  -5   6   3-4.81399 17.2638   1
  -5   6   4 61.5033 22.6347   1
  -5   6   5 0.79805 13.1618   1
  -5   6   6  20.954 13.1818   1
  -5   6   7 2.40414 11.4675   1
  -5   6   8-9.07296 17.4531   1
  -5   6   9 10.9787 16.5844   1
  -5   6  10 0.09685 16.3409   1
  -5   7  -7 11.1753 22.7261   1
  -5   7  -6-21.7769 21.2443   1
  -5   7  -5 15.1713 20.4228   1
  -5   7  -4-14.2443 19.6326   1
  -5   7  -3 2.51241 13.0554   1
  -5   7  -2 10.1649 16.0697   1
  -5   7  -1 42.4305 18.8925   1
  -5   7   0 26.8457 18.3556   1
  -5   7   1 52.5413 39.3254   1
  -5   7   2 17.4993  15.995   1
  -5   7   3 18.8744 16.6433   1
  -5   7   4 76.1903 20.3576   1
  -4  -7  -8 2.11754  19.284   1
  -4  -7  -7-6.66466 12.3849   1
  -4  -7  -6 19.7068 11.9916   1
  -4  -7  -5 3.77098 15.6257   1
  -4  -7  -4 8.96078  10.278   1
  -4  -6 -14-9.71792 18.1037   1
  -4  -6 -13-1.94757  16.648   1
  -4  -6 -12 68.6062 25.7044   1
  -4  -6 -11-6.76581 15.8727   1
  -4  -6 -10-15.1597 15.0467   1
  -4  -6  -9 -31.473 20.6093   1
  -4  -6  -8 16.9319 15.9189   1
  -4  -6  -7 59.1241 17.5344   1
  -4  -6  -6 31.6759  14.556   1
  -4  -6  -5 20.1548  12.907   1
  -4  -6  -4 9.68191 11.1298   1
  -4  -6  -3 12.7093 14.5563   1
  -4  -6  -2 132.098  18.172   1
  -4  -6  -1 9.38257 11.0303   1
  -4  -6   0 11.1861   9.684   1
  -4  -6   1 36.3726 9.82036   1
  -4  -6   2 2.49879 7.22394   1
  -4  -6   3 59.3027 10.2799   1
  -4  -5 -18 9.83227  20.941   1
  -4  -5 -17 20.5312 24.7223   1
  -4  -5 -16-1.00174 20.0323   1
  -4  -5 -15 15.1898 18.8076   1
  -4  -5 -14-14.7946 19.1738   1
  -4  -5 -13 10.2025 17.7858   1
  -4  -5 -12 21.5211 19.0699   1
  -4  -5 -11-2.76283 24.1907   1
  -4  -5 -10 124.639 24.3056   1
  -4  -5  -9 3.53597 22.3144   1
  -4  -5  -8 92.1816 20.5657   1
  -4  -5  -7 60.4566 18.1202   1
  -4  -5  -6  70.846 21.8427   1
  -4  -5  -5 171.773 22.6358   1
  -4  -5  -4 12.6568 12.4943   1
  -4  -5  -3 233.178 30.8508   1
  -4  -5  -2 15.3357 12.5447   1
  -4  -5  -1   5.124 23.7995   1
  -4  -5   0 103.036 13.4211   1
  -4  -5   1 3.81361  14.834   1
  -4  -5   2 257.413 22.2411   1
  -4  -5   3 436.426 31.6413   1
  -4  -5   4 166.276 17.6631   1
  -4  -5   5 55.8837  6.8602   1
  -4  -4 -20 34.1678  22.485   1
  -4  -4 -19-27.3221 20.8953   1
  -4  -4 -18-21.1524 28.5767   1
  -4  -4 -17 28.0976 21.3686   1
  -4  -4 -16 19.1147 20.0975   1
  -4  -4 -15 83.8836 23.6536   1
  -4  -4 -14 147.944 28.2213   1
  -4  -4 -13  27.915 19.1596   1
  -4  -4 -12 5.37869 17.4499   1
  -4  -4 -11  8.9444 26.8929   1
  -4  -4 -10 37.1976 45.5276   1
  -4  -4  -9 80.9579 14.6603   1
  -4  -4  -8 49.2299 11.2211   1
  -4  -4  -7 64.7807 9.51015   1
  -4  -4  -6 6.40184 8.08851   1
  -4  -4  -5 16.6713 8.44474   1
  -4  -4  -4 5.13671 9.71973   1
  -4  -4  -3 5.34588  6.3612   1
  -4  -4  -2 36.7613 10.0535   1
  -4  -4  -1  177.76 36.2634   1
  -4  -4   0 9.50068   11.26   1
  -4  -4   1 4.38157 7.20859   1
  -4  -4   2 31.1004 7.79703   1
  -4  -4   3-1.62459 10.5964   1
  -4  -4   4 7.83428 6.08444   1
  -4  -4   5 113.588  8.5917   1
  -4  -4   6 70.8691 7.06222   1
  -4  -4   7 60.0216 8.89739   1
  -4  -4   8 17.9662 7.35007   1
  -4  -4   9 66.3984 9.55203   1
  -4  -4  10 36.7318 8.13755   1
  -4  -4  11 120.458 12.3827   1
  -4  -4  12 82.8083 11.1645   1
  -4  -3 -22  27.185 22.3675   1
  -4  -3 -21-34.1932 20.7133   1
  -4  -3 -20-18.9674 29.5487   1
  -4  -3 -19 9.74143 20.4664   1
  -4  -3 -18-15.1607 18.5063   1
  -4  -3 -17 -8.7724 18.8014   1
  -4  -3 -16 8.01637  19.081   1
  -4  -3 -15 1.52298 18.0568   1
  -4  -3 -14 37.2671 28.9025   1
  -4  -3 -13  55.789 15.0901   1
  -4  -3 -12 37.4426 12.9665   1
  -4  -3 -11 47.1699 11.6217   1
  -4  -3 -10 112.406 13.1417   1
  -4  -3  -9 37.0252 10.8253   1
  -4  -3  -8 19.8721 9.00358   1
  -4  -3  -7 177.436 22.2343   1
  -4  -3  -6 166.991   21.27   1
  -4  -3  -5 18.7019 17.4245   1
  -4  -3  -4 81.2775 14.5215   1
  -4  -3  -3 109.429 10.2824   1
  -4  -3  -2 531.771 29.4915   1
  -4  -3  -1 129.651 16.4855   1
  -4  -3   0 230.035 30.3014   1
  -4  -3   1 3.36969 7.07626   1
  -4  -3   2 187.666 20.6032   1
  -4  -3   3 17.6637 7.81524   1
  -4  -3   4 58.7649 26.1696   1
  -4  -3   5 74.5996 11.7822   1
  -4  -3   6 100.618   10.77   1
  -4  -3   7 8.92751 18.2742   1
  -4  -3   8  124.20 13.5122   1
  -4  -3   9 47.8412 7.53336   1
  -4  -3  10 9.82323 6.62712   1
  -4  -3  11 382.168 36.5533   1
  -4  -3  12 392.345 42.7935   1
  -4  -3  13 53.0558 11.0042   1
  -4  -3  14 64.0242 10.3591   1
  -4  -3  15 37.7445 9.32207   1
  -4  -3  16 42.5955 12.8534   1
  -4  -3  17 69.5572 11.8989   1
  -4  -2 -23 27.4984 21.2432   1
  -4  -2 -22 15.8521 19.7394   1
  -4  -2 -21-2.88268 27.6403   1
  -4  -2 -20 10.4416 28.4037   1
  -4  -2 -19 126.246 34.4542   1
  -4  -2 -18 4.37485 18.7642   1
  -4  -2 -17  20.555 19.8656   1
  -4  -2 -16 44.7498 20.1069   1
  -4  -2 -15 37.0623 18.2858   1
  -4  -2 -14 88.6738 20.9245   1
  -4  -2 -13 308.955 24.2776   1
  -4  -2 -12  9.7682 22.3074   1
  -4  -2 -11 713.468 113.847   1
  -4  -2 -10 291.428 33.5131   1
  -4  -2  -9 252.879 21.0768   1
  -4  -2  -8  170.86 40.6475   1
  -4  -2  -7 227.125 15.0175   1
  -4  -2  -6 412.141 22.4598   1
  -4  -2  -5 337.647  20.669   1
  -4  -2  -4 334.653 23.0166   1
  -4  -2  -3 1243.70 50.7452   1
  -4  -2  -2 220.841 16.0614   1
  -4  -2  -1 898.976  55.781   1
  -4  -2   0 1005.44 72.3088   1
  -4  -2   1 58.5205 13.6034   1
  -4  -2   2 443.318 30.3395   1
  -4  -2   3 68.8881 22.8543   1
  -4  -2   4 8.47847 6.31738   1
  -4  -2   5 153.756 39.8487   1
  -4  -2   6 163.814 15.3361   1
  -4  -2   7 1334.14 85.7688   1
  -4  -2   8 551.417 79.4117   1
  -4  -2   9  919.82 86.7514   1
  -4  -2  10-7.56166 9.46719   1
  -4  -2  11 48.8758 10.2215   1
  -4  -2  12  68.003  13.898   1
  -4  -2  13-5.91683 10.8534   1
  -4  -2  14 106.456 15.1548   1
  -4  -2  15  18.138 9.69219   1
  -4  -2  16 31.4039  14.715   1
  -4  -2  17 29.2289 12.1126   1
  -4  -2  18 2.16436 10.8405   1
  -4  -2  19 35.6164 16.7331   1
  -4  -1 -24 57.3639 21.3699   1
  -4  -1 -23 35.1708 20.3235   1
  -4  -1 -22 65.4529 21.5961   1
  -4  -1 -21 26.5688 19.4432   1
  -4  -1 -20 19.2269 18.6779   1
  -4  -1 -19 57.9996 21.6138   1
  -4  -1 -18-5.00302 11.5668   1
  -4  -1 -17 422.608 33.1156   1
  -4  -1 -16 335.841 37.6819   1
  -4  -1 -15 111.206 12.9597   1
  -4  -1 -14 19.1601 11.6823   1
  -4  -1 -13 16.3509 8.42813   1
  -4  -1 -12 2.11124  10.884   1
  -4  -1 -11  52.421 8.66152   1
  -4  -1 -10 32.6846 8.29039   1
  -4  -1  -9 215.005  15.741   1
  -4  -1  -8-3.88536 11.6951   1
  -4  -1  -7 424.294 23.9066   1
  -4  -1  -6 13.6647 5.26567   1
  -4  -1  -5 50.9094 5.73167   1
  -4  -1  -4 208.108 12.6062   1
  -4  -1  -3 1060.81 44.8885   1
  -4  -1  -2 102.661 7.29171   1
  -4  -1  -1 23.4253 5.43038   1
  -4  -1   0 632.672 27.8912   1
  -4  -1   1 77.7781 14.7887   1
  -4  -1   2 208.249 14.6737   1
  -4  -1   3 29.7707 9.45535   1
  -4  -1   4 1091.24 49.4561   1
  -4  -1   5 237.889  18.528   1
  -4  -1   6 28.4334 10.4561   1
  -4  -1   7 612.508 46.1471   1
  -4  -1   8 214.243 20.1969   1
  -4  -1   9 182.431 14.9611   1
  -4  -1  10 164.052 17.6267   1
  -4  -1  11 3.60778 8.89348   1
  -4  -1  12  86.376 14.0545   1
  -4  -1  13 11.8688 10.3012   1
  -4  -1  14 9.16768 14.4117   1
  -4  -1  15 -20.147 10.2655   1
  -4  -1  16 0.26412 15.6322   1
  -4  -1  17 90.0891 17.8318   1
  -4  -1  18  46.697 14.5216   1
  -4   0 -24 45.5735 25.7285   1
  -4   0 -23-22.2255  34.268   1
  -4   0 -22 39.5121 17.9722   1
  -4   0 -21-6.38681 12.5844   1
  -4   0 -20-5.36726 14.1924   1
  -4   0 -19 5.57341 14.6762   1
  -4   0 -18 114.447 14.9154   1
  -4   0 -17 6.37754 10.2964   1
  -4   0 -16 197.689 40.9622   1
  -4   0 -15 6.14358 13.0258   1
  -4   0 -14 166.006 12.1356   1
  -4   0 -13-0.24485 22.8234   1
  -4   0 -12 45.6695  6.7646   1
  -4   0 -11-0.95431 7.71874   1
  -4   0 -10 17.1472 5.99997   1
  -4   0  -9-4.17503 10.4884   1
  -4   0  -8 39.3081 9.92914   1
  -4   0  -7 16.5369 7.52123   1
  -4   0  -6 2192.83 150.035   1
  -4   0  -5 -1.2728 9.34301   1
  -4   0  -4 21.1802  7.1309   1
  -4   0  -3-1.30476 26.8238   1
  -4   0  -2 2883.71 309.141   1
  -4   0  -1 1.10357 5.50182   1
  -4   0   0 18.6869 7.44513   1
  -4   0   1 24.2519 11.2585   1
  -4   0   2 535.948   28.92   1
  -4   0   3-7.13097 9.99397   1
  -4   0   4 2662.08 148.212   1
  -4   0   5 5.95297 5.56342   1
  -4   0   6 40.5349 7.06628   1
  -4   0   7-7.14589 8.61562   1
  -4   0   8 17.4552  9.4888   1
  -4   0   9-4.64059 8.71567   1
  -4   0  10 9.23266 6.18167   1
  -4   0  11-3.71953 14.0245   1
  -4   0  12-2.66194 10.9153   1
  -4   0  13  0.6266 6.24138   1
  -4   0  14 225.626  18.051   1
  -4   0  15-10.1515 10.9347   1
  -4   0  17 11.3236 13.0975   1
  -4   1 -24 30.9362 20.3271   1
  -4   1 -23 46.1453 23.0176   1
  -4   1 -22   70.85 11.7325   1
  -4   1 -21  27.444 8.69244   1
  -4   1 -20 28.3425 10.2971   1
  -4   1 -19 55.4755  12.397   1
  -4   1 -18 6.21198 4.86009   1
  -4   1 -17 523.777 39.1735   1
  -4   1 -16 308.922  19.969   1
  -4   1 -15 114.041 19.9024   1
  -4   1 -14 18.5675 5.93195   1
  -4   1 -13 14.2633 7.49524   1
  -4   1 -12-0.53887 8.94973   1
  -4   1 -11 64.2923 12.2973   1
  -4   1 -10 36.0305 7.81029   1
  -4   1  -9 206.576 19.1788   1
  -4   1  -8-1.35547 7.75933   1
  -4   1  -7 418.298 39.1894   1
  -4   1  -6 9.76035 5.15474   1
  -4   1  -5 50.5267 6.06495   1
  -4   1  -4 191.689  14.905   1
  -4   1  -3 1049.87 48.5494   1
  -4   1  -2 97.3119 10.0778   1
  -4   1  -1 25.9018 6.52839   1
  -4   1   0  590.60 30.3773   1
  -4   1   1 90.1363 10.0437   1
  -4   1   2 173.064 15.7424   1
  -4   1   3 21.8291 7.45707   1
  -4   1   4 1163.28 53.8308   1
  -4   1   5 255.569  16.261   1
  -4   1   6 31.9163 7.55091   1
  -4   1   7 542.546 38.6872   1
  -4   1   8 235.708 31.4173   1
  -4   1   9 175.116 21.8338   1
  -4   1  10 149.094 12.6204   1
  -4   1  11 17.7219 6.15176   1
  -4   1  12 86.7766 11.4671   1
  -4   1  13 15.6359 6.95906   1
  -4   1  14 16.3835 7.01669   1
  -4   1  15-3.23857 9.63823   1
  -4   2 -23 19.8663 10.6294   1
  -4   2 -22-3.23258 17.0298   1
  -4   2 -21 17.8978 14.9263   1
  -4   2 -20-2.58229 16.5758   1
  -4   2 -19 169.436 15.8842   1
  -4   2 -18 14.7945 10.2505   1
  -4   2 -17 3.20131 7.50608   1
  -4   2 -16 54.1559 7.96715   1
  -4   2 -15  8.7448  6.5902   1
  -4   2 -14 87.9111 14.8635   1
  -4   2 -13  286.67 45.9864   1
  -4   2 -12 6.60422 11.2571   1
  -4   2 -11 709.532 49.9537   1
  -4   2 -10 248.892 16.6412   1
  -4   2  -9 270.169 21.2604   1
  -4   2  -8 166.304 11.5159   1
  -4   2  -7  200.87  19.191   1
  -4   2  -6 446.703 30.3608   1
  -4   2  -5 322.405 34.7856   1
  -4   2  -4 379.681 22.1139   1
  -4   2  -3 1201.18 56.5777   1
  -4   2  -2 204.089  14.737   1
  -4   2  -1 900.756 40.4767   1
  -4   2   0 961.628 49.5155   1
  -4   2   1 74.9879 7.97314   1
  -4   2   2 460.279 32.8198   1
  -4   2   3 62.2659 9.10868   1
  -4   2   4 6.02023 21.3767   1
  -4   2   5 142.602 22.9807   1
  -4   2   6 172.515 15.7653   1
  -4   2   7 1366.79 82.5806   1
  -4   2   8 540.812 78.4882   1
  -4   2   9 813.775 71.1192   1
  -4   2  10-1.35147 9.83768   1
  -4   2  11   79.09  10.764   1
  -4   2  12 57.4719 9.83405   1
  -4   2  13 3.05608 8.93725   1
  -4   2  14 122.012 13.4182   1
  -4   2  16 6.75023 6.09603   1
  -4   2  17 18.2092 5.43398   1
  -4   3 -22 3.82407 14.9119   1
  -4   3 -21 1.39981 15.1935   1
  -4   3 -20 6.69269 21.0942   1
  -4   3 -19 5.07538 12.3648   1
  -4   3 -18-6.30714 15.5141   1
  -4   3 -17-0.64877 11.8668   1
  -4   3 -16 0.84126 7.28936   1
  -4   3 -15 22.4988 14.7856   1
  -4   3 -14 35.0365 9.20368   1
  -4   3 -13 65.0282 16.3668   1
  -4   3 -12 46.7076 12.4308   1
  -4   3 -11 38.8773   10.51   1
  -4   3 -10 100.218 21.6663   1
  -4   3  -9 42.1986 7.94906   1
  -4   3  -8 24.6148 8.89729   1
  -4   3  -7 171.262 37.5903   1
  -4   3  -6 152.269 11.6495   1
  -4   3  -5 6.58739  9.3245   1
  -4   3  -4 66.9434 16.1459   1
  -4   3  -3  107.04  9.0016   1
  -4   3  -2 542.928 27.2711   1
  -4   3  -1 129.443  9.6397   1
  -4   3   0 199.928 17.0473   1
  -4   3   1-1.14609 13.6647   1
  -4   3   2 170.201 15.2087   1
  -4   3   3 13.3505  7.5808   1
  -4   3   4 65.6062 10.4095   1
  -4   3   5 79.8314 12.9477   1
  -4   3   6 107.418 11.9274   1
  -4   3   7 7.74082 8.83898   1
  -4   3   8 135.671 21.1521   1
  -4   3   9 35.2802 11.7505   1
  -4   3  10-1.41056 18.1602   1
  -4   3  11 353.438 30.0696   1
  -4   3  12 435.647 72.7058   1
  -4   3  14  40.875 10.8015   1
  -4   3  15 43.8083 9.56615   1
  -4   3  16 77.2638  10.546   1
  -4   3  17 70.2218 11.3195   1
  -4   3  18 86.8204 11.7328   1
  -4   4 -20 29.8986 23.8153   1
  -4   4 -19 8.49122 15.9299   1
  -4   4 -18  1.6754 11.2239   1
  -4   4 -17 28.7068 20.0472   1
  -4   4 -16 14.9576 16.9274   1
  -4   4 -15 52.1207 31.8694   1
  -4   4 -14  127.12 11.9784   1
  -4   4 -13 2.49871 8.37107   1
  -4   4 -12 8.29339 6.45505   1
  -4   4 -11 6.20818 7.27783   1
  -4   4 -10 37.0857 13.1949   1
  -4   4  -9 63.9987 12.5461   1
  -4   4  -8 59.8745 17.7451   1
  -4   4  -7 53.1962  6.1308   1
  -4   4  -6-6.76262 12.9106   1
  -4   4  -5 28.4344 11.1969   1
  -4   4  -4  1.2671 8.38952   1
  -4   4  -3 6.03357 8.48874   1
  -4   4  -2 26.5196 17.1695   1
  -4   4  -1 166.682 15.7513   1
  -4   4   0 3.85811 7.66858   1
  -4   4   1 2.21064 7.97349   1
  -4   4   2 32.7553 9.44274   1
  -4   4   3-5.20815  11.693   1
  -4   4   4 -0.0467 16.7893   1
  -4   4   5 105.755 14.4233   1
  -4   4   6 85.7283 14.5377   1
  -4   4   7 71.9574  14.328   1
  -4   4   8 17.3831 9.80081   1
  -4   4   9  69.215 11.3121   1
  -4   4  10 29.6016 9.81506   1
  -4   4  11 129.834   17.75   1
  -4   4  12 113.372 15.3051   1
  -4   4  13 34.2658 10.1793   1
  -4   4  14 88.9671 13.4106   1
  -4   4  17 3.59915 7.56875   1
  -4   5 -18 61.5163 32.7637   1
  -4   5 -17  85.679 24.3187   1
  -4   5 -16 14.6386 18.1429   1
  -4   5 -15 7.73666 13.1439   1
  -4   5 -14 17.9593 37.5786   1
  -4   5 -13 25.0482 24.3202   1
  -4   5 -12 9.51192 15.4582   1
  -4   5 -11 16.6538 14.8126   1
  -4   5 -10  135.99  49.531   1
  -4   5  -9 11.5341 17.3403   1
  -4   5  -8 86.7746 17.5012   1
  -4   5  -7 75.3958  14.398   1
  -4   5  -6 55.2066 17.5403   1
  -4   5  -5 141.589 17.8795   1
  -4   5  -4  29.836 9.51443   1
  -4   5  -3 257.878 23.3337   1
  -4   5  -2 45.1053 22.4204   1
  -4   5  -1 4.97088 6.93317   1
  -4   5   0 119.259 18.9828   1
  -4   5   1 21.1562 10.0232   1
  -4   5   2 245.111 18.0344   1
  -4   5   3 483.079 29.5708   1
  -4   5   4 160.495 15.5217   1
  -4   5   5 83.5742 13.5629   1
  -4   5   6 81.5735 14.4033   1
  -4   5   8  16.658 10.5271   1
  -4   5   9 6.97855 12.8646   1
  -4   5  10 16.7813 8.91389   1
  -4   5  12 10.9037 12.1548   1
  -4   5  13 4.28567 10.5508   1
  -4   6 -14   60.27 32.3829   1
  -4   6 -13-2.73713 19.4701   1
  -4   6 -12 23.2357 16.7673   1
  -4   6 -11 13.4049 19.6528   1
  -4   6 -10-13.1223 26.7959   1
  -4   6  -9 10.0565 15.6774   1
  -4   6  -8 16.4994 20.7742   1
  -4   6  -7 42.8579 16.4125   1
  -4   6  -6 33.5731 14.2469   1
  -4   6  -5 31.7512 16.3939   1
  -4   6  -4 12.4081 12.0943   1
  -4   6  -3 7.47176 12.2758   1
  -4   6  -2 151.542 15.8404   1
  -4   6  -1 5.91414 17.5949   1
  -4   6   0 12.7523 13.8649   1
  -4   6   1 9.09018 32.4283   1
  -4   6   2-2.22755  20.124   1
  -4   6   3 57.4425 31.5719   1
  -4   6   4 12.4053 10.8279   1
  -4   6   5 29.9548 11.3982   1
  -4   6   6-9.01441 22.5912   1
  -4   6   7-3.62145  15.394   1
  -4   6   8 6.20458 11.0887   1
  -4   6   9 6.63074 13.7538   1
  -4   6  10 25.2562 15.3021   1
  -4   7  -8 -0.1959  21.831   1
  -4   7  -7-22.7383 22.9729   1
  -4   7  -6-11.8299 20.6035   1
  -4   7  -5-15.3603 19.5917   1
  -4   7  -4 26.6808 16.6286   1
  -4   7  -3-6.27337 18.5746   1
  -4   7  -2 52.7995 16.6187   1
  -4   7  -1 14.0174 13.7066   1
  -4   7   0   14.48 35.5315   1
  -4   7   1-5.62441 18.4777   1
  -4   7   2  25.723 15.3166   1
  -4   7   3-14.3209 18.8119   1
  -4   7   4 143.183 23.1989   1
  -4   7   5-16.2258  18.936   1
  -3  -7  -8 13.9504 18.3438   1
  -3  -7  -7 69.0764  15.808   1
  -3  -7  -6 27.6352 13.0087   1
  -3  -7  -5  1.1316 15.9372   1
  -3  -6 -14-28.7498  30.305   1
  -3  -6 -13 5.93704 17.5329   1
  -3  -6 -12 13.5843 16.4793   1
  -3  -6 -11 21.7973 17.1853   1
  -3  -6 -10 102.895 27.5878   1
  -3  -6  -9-16.9996 21.7019   1
  -3  -6  -8  32.937 16.5043   1
  -3  -6  -7 8.17293 13.5346   1
  -3  -6  -6 5.11978 18.0315   1
  -3  -6  -5 50.1787 18.7212   1
  -3  -6  -4 2.21126 10.4655   1
  -3  -6  -3  188.34 23.9067   1
  -3  -6  -2 234.299 25.4324   1
  -3  -6  -1 8.95388  8.1406   1
  -3  -6   0 83.7506 14.0672   1
  -3  -6   1 29.2805 8.56206   1
  -3  -6   2 36.1338 7.38262   1
  -3  -5 -18-1.01375 23.6398   1
  -3  -5 -17 23.7552 20.8152   1
  -3  -5 -16 1.28267 19.3677   1
  -3  -5 -15 18.7602 19.3202   1
  -3  -5 -14-20.4671 18.7618   1
  -3  -5 -13-5.22062 18.6799   1
  -3  -5 -12 17.3678 17.8607   1
  -3  -5 -11-6.89397 23.1324   1
  -3  -5 -10-11.9903   15.96   1
  -3  -5  -9 8.47887 15.6042   1
  -3  -5  -8 3.04365 20.1896   1
  -3  -5  -7 74.8941 18.0771   1
  -3  -5  -6 139.827 22.6397   1
  -3  -5  -5 37.7387  14.075   1
  -3  -5  -4 7.56022 11.8592   1
  -3  -5  -3 33.8397 29.2812   1
  -3  -5  -2 118.855 13.4787   1
  -3  -5  -1   60.28 21.3658   1
  -3  -5   0 25.6487 11.3754   1
  -3  -5   1 271.019 24.8551   1
  -3  -5   2 25.1671 9.62722   1
  -3  -5   3 87.2802 11.4999   1
  -3  -5   4 43.3869 3.72991   1
  -3  -4 -20 3.22233 20.9451   1
  -3  -4 -19 18.5796 31.1339   1
  -3  -4 -18 7.92272 19.7112   1
  -3  -4 -17-2.33594 18.4367   1
  -3  -4 -16 41.2103 21.0071   1
  -3  -4 -15 20.6718   20.44   1
  -3  -4 -14 9.16127 18.7036   1
  -3  -4 -13 6.54411 18.2587   1
  -3  -4 -12 220.008  32.283   1
  -3  -4 -11 5.48345 15.7131   1
  -3  -4 -10 142.122 15.6489   1
  -3  -4  -9  0.7849 17.8493   1
  -3  -4  -8 74.3259  20.154   1
  -3  -4  -7 5.48077 9.29996   1
  -3  -4  -6 231.084 27.6226   1
  -3  -4  -5 65.1315 12.2054   1
  -3  -4  -4 12.3845 17.6059   1
  -3  -4  -3 86.3663 13.3996   1
  -3  -4  -2-8.73116 14.4351   1
  -3  -4  -1-7.04471 17.3112   1
  -3  -4   0 56.6115 8.84244   1
  -3  -4   1 2.85608  11.201   1
  -3  -4   2 0.55808 6.89212   1
  -3  -4   3 10.6443 6.07035   1
  -3  -4   4  105.03 10.2673   1
  -3  -4   5 34.0971  5.8942   1
  -3  -4   6 50.7541 11.3278   1
  -3  -4   7 96.5845 14.9904   1
  -3  -4   8 59.1228  30.574   1
  -3  -4   9 139.618 26.8376   1
  -3  -4  10 6.64914 17.7066   1
  -3  -3 -22   20.03 30.5275   1
  -3  -3 -21 27.0772 22.3941   1
  -3  -3 -20 23.9949 20.0162   1
  -3  -3 -19 56.0444 22.1826   1
  -3  -3 -18 57.3126  30.914   1
  -3  -3 -17-41.6155 26.3273   1
  -3  -3 -16 32.9833  19.798   1
  -3  -3 -15 9.61678 18.3636   1
  -3  -3 -14 22.7356 11.9654   1
  -3  -3 -13 22.0605 18.8943   1
  -3  -3 -12  9.6666 10.3018   1
  -3  -3 -11 7.09761 7.84455   1
  -3  -3 -10 -3.8283 12.1444   1
  -3  -3  -9 7.91493  8.7513   1
  -3  -3  -8 14.6573  8.0826   1
  -3  -3  -7 6.83434  8.3632   1
  -3  -3  -6 206.444 18.5537   1
  -3  -3  -5 12.2002 7.26427   1
  -3  -3  -4 30.5412 10.2651   1
  -3  -3  -3 342.917 21.4622   1
  -3  -3  -2-8.63811 10.3527   1
  -3  -3  -1 25.1747  9.6316   1
  -3  -3   0 220.911 16.1543   1
  -3  -3   1 84.3792 10.8013   1
  -3  -3   2 92.4619 12.9749   1
  -3  -3   3 8.07214 7.62967   1
  -3  -3   4 126.503 14.0385   1
  -3  -3   5 2.59502 6.40615   1
  -3  -3   6 476.691 34.0664   1
  -3  -3   7 46.5238 7.87608   1
  -3  -3   8 45.0714  7.7591   1
  -3  -3   9 4.60415 6.05612   1
  -3  -3  10 144.121 14.0809   1
  -3  -3  11 212.795 21.1229   1
  -3  -3  12 2.52952 6.81106   1
  -3  -3  13 117.796 15.6755   1
  -3  -3  14 3.20007 5.81002   1
  -3  -3  15 18.7957 7.15606   1
  -3  -3  16 61.5081 12.1685   1
  -3  -3  17 109.869 16.1741   1
  -3  -3  18 2.62224 10.5243   1
  -3  -2 -23 19.5796 32.0943   1
  -3  -2 -22 27.9371 21.1895   1
  -3  -2 -21 10.4162 20.5489   1
  -3  -2 -20-1.74858 20.8272   1
  -3  -2 -19 39.4484 22.0475   1
  -3  -2 -18 119.308 25.3427   1
  -3  -2 -17-7.91522 25.9515   1
  -3  -2 -16-18.5663 24.6494   1
  -3  -2 -15 50.3879 20.5235   1
  -3  -2 -14-10.4847 15.8284   1
  -3  -2 -13 30.2746 16.1231   1
  -3  -2 -12-5.37709  14.625   1
  -3  -2 -11  4.3717 8.91049   1
  -3  -2 -10 275.994 23.9681   1
  -3  -2  -9 47.3297 14.3599   1
  -3  -2  -8 0.48478 13.6877   1
  -3  -2  -7 45.6604 8.94828   1
  -3  -2  -6 6.76663 7.20084   1
  -3  -2  -5 16.2783 6.93342   1
  -3  -2  -4 64.2083 17.9009   1
  -3  -2  -3 1271.28 67.9463   1
  -3  -2  -2 110.507 9.76092   1
  -3  -2  -1 611.338  37.786   1
  -3  -2   0 292.493 20.8202   1
  -3  -2   1 770.887 46.1192   1
  -3  -2   2 87.5609   10.83   1
  -3  -2   3 195.104 33.5861   1
  -3  -2   4 119.029 22.9603   1
  -3  -2   5 2.83122 10.3049   1
  -3  -2   6 37.7046 12.0599   1
  -3  -2   7 717.666 50.6026   1
  -3  -2   8 2114.87 208.369   1
  -3  -2   9 1611.12 178.257   1
  -3  -2  10  35.551  8.3181   1
  -3  -2  11 325.276 29.9761   1
  -3  -2  12 15.3958 9.57686   1
  -3  -2  13 7.73345 7.49416   1
  -3  -2  14 150.015 19.4622   1
  -3  -2  15 7.80384  8.9867   1
  -3  -2  16 12.6667 13.7167   1
  -3  -2  17 77.7751  14.864   1
  -3  -2  18 8.71138 10.4157   1
  -3  -2  19 1.78407 10.4544   1
  -3  -2  20-2.82186 10.1731   1
  -3  -1 -24  30.701  20.741   1
  -3  -1 -23 104.717 30.6664   1
  -3  -1 -22-7.39289 24.3929   1
  -3  -1 -21-19.2316 24.2142   1
  -3  -1 -20 42.5211 20.3908   1
  -3  -1 -19 409.525 30.7605   1
  -3  -1 -18-5.09009 11.8976   1
  -3  -1 -17 37.4095 10.2985   1
  -3  -1 -16 169.246  22.302   1
  -3  -1 -15 82.1437 24.7218   1
  -3  -1 -14 35.7584 10.5335   1
  -3  -1 -13  76.979  12.388   1
  -3  -1 -12 21.8449 10.1694   1
  -3  -1 -11 105.715  13.076   1
  -3  -1 -10 293.283 29.6126   1
  -3  -1  -9  5.1582 4.84237   1
  -3  -1  -8 160.954 11.0694   1
  -3  -1  -7 40.4793 6.77524   1
  -3  -1  -6 158.287 10.1379   1
  -3  -1  -5 1.47812 4.23126   1
  -3  -1  -4 1487.44 71.5199   1
  -3  -1  -3 3.55989 7.69956   1
  -3  -1  -2 95.7218 8.58487   1
  -3  -1  -1 2004.14 70.2303   1
  -3  -1   0 0.53497 4.38871   1
  -3  -1   1 47.9716 6.42046   1
  -3  -1   2-0.35164 9.85198   1
  -3  -1   3 2239.52 131.583   1
  -3  -1   4 330.752 18.9019   1
  -3  -1   5-3.39858 9.07952   1
  -3  -1   6 259.062 25.0623   1
  -3  -1   7 75.3927 8.30603   1
  -3  -1   8 28.6494 8.11633   1
  -3  -1   9 411.837 46.3269   1
  -3  -1  10  9.6184 8.09054   1
  -3  -1  11 372.344 39.4982   1
  -3  -1  12 24.3889  13.225   1
  -3  -1  13 0.67706 8.67668   1
  -3  -1  14 50.5684 16.6119   1
  -3  -1  15 270.743 31.0933   1
  -3  -1  16  -10.00 10.2495   1
  -3  -1  17 49.1183 18.0911   1
  -3  -1  18 27.5509 17.5923   1
  -3   0 -24 58.3565 21.6078   1
  -3   0 -23 2.22035 11.4789   1
  -3   0 -22 530.343 55.9618   1
  -3   0 -21 8.24321 20.5949   1
  -3   0 -20  152.97 16.1045   1
  -3   0 -19-20.9763 15.4702   1
  -3   0 -18  6.7508  15.533   1
  -3   0 -17  2.0147  13.741   1
  -3   0 -16 20.1843 15.0972   1
  -3   0 -15 6.79212 19.5058   1
  -3   0 -14 83.7422 17.1637   1
  -3   0 -13 7.66791 12.3374   1
  -3   0 -12 112.771 18.2872   1
  -3   0 -11 5.32461 10.9494   1
  -3   0 -10 83.7974 10.6501   1
  -3   0  -9  7.0576 6.31775   1
  -3   0  -8 180.588 27.0483   1
  -3   0  -7 8.09492 5.79146   1
  -3   0  -6 196.783 12.2896   1
  -3   0  -5 -2.7418 20.9242   1
  -3   0  -4-3.63218 8.92386   1
  -3   0  -3 0.22321 10.4185   1
  -3   0  -2 48.5039 14.0496   1
  -3   0  -1 11.2756 6.65151   1
  -3   0   0 2325.42 101.275   1
  -3   0   1 0.45504 5.64156   1
  -3   0   2 526.082 27.4145   1
  -3   0   3 26.9224 13.5641   1
  -3   0   4 780.842 48.1384   1
  -3   0   5-1.80909 19.5762   1
  -3   0   6 645.333 45.9811   1
  -3   0   7-1.10396 19.0295   1
  -3   0   8-2.44272 9.20018   1
  -3   0   9  17.407 9.99112   1
  -3   0  10 93.9607  10.536   1
  -3   0  11 0.31411 9.31064   1
  -3   0  12 69.6635 11.2299   1
  -3   0  13 0.24798 10.3164   1
  -3   0  14 394.784 43.1047   1
  -3   0  15 5.70724 12.1986   1
  -3   0  16 54.3094 15.7553   1
  -3   0  17-3.23574 17.9326   1
  -3   1 -24 30.8571 22.2036   1
  -3   1 -23  47.315 12.0916   1
  -3   1 -22 11.0162 9.08454   1
  -3   1 -21 10.3757 30.3816   1
  -3   1 -20 66.3615 13.0297   1
  -3   1 -19 346.341 41.7671   1
  -3   1 -18 15.0494 12.1563   1
  -3   1 -17 32.5787 5.80491   1
  -3   1 -16 187.564 14.0963   1
  -3   1 -15 60.6442 8.81506   1
  -3   1 -14 26.8905 9.18315   1
  -3   1 -13 81.0772 10.0481   1
  -3   1 -12 10.7625 8.52633   1
  -3   1 -11 111.896 17.5398   1
  -3   1 -10 318.136 22.6836   1
  -3   1  -9 13.1525 6.12801   1
  -3   1  -8 173.669 11.5864   1
  -3   1  -7 47.0144 7.66689   1
  -3   1  -6 144.255 29.2617   1
  -3   1  -5 0.36937  5.7178   1
  -3   1  -4 1380.90 78.7763   1
  -3   1  -3 6.71584 4.36835   1
  -3   1  -2 114.936 7.93714   1
  -3   1  -1 2017.02 76.6372   1
  -3   1   0-3.92966 9.19222   1
  -3   1   1 45.8124 21.8019   1
  -3   1   2 20.2292  6.5332   1
  -3   1   3 2177.67 101.413   1
  -3   1   4 344.501 22.7001   1
  -3   1   5 0.01166 9.40466   1
  -3   1   6 270.621 22.3779   1
  -3   1   7 77.7934 18.8384   1
  -3   1   8 48.7597 8.93567   1
  -3   1   9 467.966 35.9715   1
  -3   1  10 14.6721 14.9723   1
  -3   1  11 360.435 45.6317   1
  -3   1  12 24.9584 5.77718   1
  -3   1  13 1.92304  11.017   1
  -3   1  14 52.8905 12.4942   1
  -3   1  15  310.94 36.1687   1
  -3   2 -23 49.9647 18.7084   1
  -3   2 -22 20.6005 9.03559   1
  -3   2 -21-0.99265 16.9656   1
  -3   2 -20 11.4015 15.4215   1
  -3   2 -19 54.3862 11.1411   1
  -3   2 -18 104.111 14.4596   1
  -3   2 -17 1.99331 10.4294   1
  -3   2 -16  0.3664 9.27005   1
  -3   2 -15 57.8232 9.81778   1
  -3   2 -14 4.01527 7.02738   1
  -3   2 -13-3.62122 12.3759   1
  -3   2 -12-5.98922 10.3991   1
  -3   2 -11 2.78573 9.17697   1
  -3   2 -10 315.718 35.8165   1
  -3   2  -9 29.5875 6.82651   1
  -3   2  -8  6.6731 4.85379   1
  -3   2  -7 35.2897 6.66127   1
  -3   2  -6 12.5766 10.2622   1
  -3   2  -5  15.578 10.5374   1
  -3   2  -4 66.6874  9.0408   1
  -3   2  -3 1356.91 67.9375   1
  -3   2  -2 107.865 15.2078   1
  -3   2  -1 649.623  35.215   1
  -3   2   0 287.814 15.3483   1
  -3   2   1 830.076  36.391   1
  -3   2   2 69.0981 10.5828   1
  -3   2   3 203.366 15.5333   1
  -3   2   4  116.82 17.7122   1
  -3   2   5 5.77392 9.38404   1
  -3   2   6 32.6018 8.54832   1
  -3   2   7 726.327 50.2677   1
  -3   2   8 2032.10 128.578   1
  -3   2   9 1666.33 99.7739   1
  -3   2  10 25.8108 12.1538   1
  -3   2  11 330.856 35.3278   1
  -3   2  12 10.1667 6.91118   1
  -3   2  13 4.34217 13.4731   1
  -3   2  14 159.196 16.2825   1
  -3   2  15 10.2361 6.04707   1
  -3   3 -22-4.45342 15.8035   1
  -3   3 -21 -5.8509  15.133   1
  -3   3 -20 5.33043 10.9638   1
  -3   3 -19 14.4824 8.39368   1
  -3   3 -18 129.926 12.6728   1
  -3   3 -17 3.46591 9.18651   1
  -3   3 -16 35.4295 19.3456   1
  -3   3 -15 10.6048 8.13802   1
  -3   3 -14 14.9688 9.70171   1
  -3   3 -13 6.21312 6.78547   1
  -3   3 -12-0.44623 26.5586   1
  -3   3 -11  3.1586 10.8689   1
  -3   3 -10 12.4665 8.94188   1
  -3   3  -9 6.96251 9.21456   1
  -3   3  -8 1.00028 5.38564   1
  -3   3  -7 4.01327  7.4514   1
  -3   3  -6 193.013 21.3609   1
  -3   3  -5 30.7748 10.0815   1
  -3   3  -4  22.868 6.08458   1
  -3   3  -3  357.81 21.1675   1
  -3   3  -2 2.51579 5.65614   1
  -3   3  -1 4.87208 8.12395   1
  -3   3   0 194.635 18.2377   1
  -3   3   1 82.7664  10.846   1
  -3   3   2 94.6485 8.38736   1
  -3   3   3 4.37348 10.0492   1
  -3   3   4 120.618 11.9156   1
  -3   3   5 12.3672 7.84897   1
  -3   3   6 575.357 36.9653   1
  -3   3   7 41.7323 12.3396   1
  -3   3   8   41.59 11.6808   1
  -3   3   9 13.5829 7.28904   1
  -3   3  10 131.522 13.2927   1
  -3   3  11 197.335 24.7498   1
  -3   3  12-6.40431 10.5238   1
  -3   3  16 58.6497 9.05129   1
  -3   3  17 112.322  34.877   1
  -3   3  18 4.65036 5.47301   1
  -3   4 -20-19.6757 23.8018   1
  -3   4 -19 14.7588 31.5475   1
  -3   4 -18  0.7338 15.8514   1
  -3   4 -17 15.7283 16.4235   1
  -3   4 -16-2.04843 15.6911   1
  -3   4 -15 22.5126 13.6295   1
  -3   4 -14 22.1586 13.4288   1
  -3   4 -13-20.8836 17.8942   1
  -3   4 -12 253.371 23.3083   1
  -3   4 -11 11.4957 13.2204   1
  -3   4 -10 149.202  18.405   1
  -3   4  -9 8.77357 11.9977   1
  -3   4  -8 59.8379 19.7404   1
  -3   4  -7-13.8956 13.7809   1
  -3   4  -6 240.507 21.1011   1
  -3   4  -5 43.3091 14.8526   1
  -3   4  -4 9.26306 7.47209   1
  -3   4  -3 92.3066 10.3001   1
  -3   4  -2-2.20942 15.5437   1
  -3   4  -1  3.7282 6.27875   1
  -3   4   0 64.3745 7.53893   1
  -3   4   1 4.12873  6.3379   1
  -3   4   2 6.86317 7.73738   1
  -3   4   3  8.7042 18.0793   1
  -3   4   4 82.8098 10.8716   1
  -3   4   5 52.5007 10.1123   1
  -3   4   6 54.7164 12.8123   1
  -3   4   7  103.92 21.1171   1
  -3   4   8 59.9501 9.53119   1
  -3   4   9 156.336  16.922   1
  -3   4  10-7.30511 11.1136   1
  -3   4  13 9.06411 8.62883   1
  -3   5 -18 21.8685  29.657   1
  -3   5 -17 0.56676 21.3694   1
  -3   5 -16 4.82261 16.5472   1
  -3   5 -15 10.5463 45.2803   1
  -3   5 -14 1.83115 15.4713   1
  -3   5 -13 15.9524 13.0833   1
  -3   5 -12 13.0136 27.2799   1
  -3   5 -11-1.89564 17.0561   1
  -3   5 -10-3.67454 16.2492   1
  -3   5  -9 7.79342  11.452   1
  -3   5  -8-2.17424 16.2575   1
  -3   5  -7 83.9959 22.9734   1
  -3   5  -6 133.385 24.7181   1
  -3   5  -5 19.1555 12.3724   1
  -3   5  -4-0.10999 16.2383   1
  -3   5  -3  46.092 14.7299   1
  -3   5  -2 100.673 21.4748   1
  -3   5  -1 38.5183 11.1067   1
  -3   5   0 40.4066 8.71205   1
  -3   5   1  268.42 18.0956   1
  -3   5   2 12.6212 16.3176   1
  -3   5   3 112.373 15.8786   1
  -3   5   4 65.3741 19.2506   1
  -3   5   5 51.9568 11.1261   1
  -3   5   6 175.345 23.6259   1
  -3   5   7 42.4207 11.8163   1
  -3   5   8 189.439 17.5399   1
  -3   5   9 22.8877 12.0098   1
  -3   5  10 -2.1176 9.90016   1
  -3   5  11-1.40081 9.84204   1
  -3   5  12 25.6346 10.4464   1
  -3   5  13 52.6026  10.597   1
  -3   6 -14 20.5924 33.7741   1
  -3   6 -13 13.9968 21.9823   1
  -3   6 -12-4.88293 18.0895   1
  -3   6 -11 45.4924 34.0987   1
  -3   6 -10 107.918 28.3511   1
  -3   6  -9 2.94935 16.2104   1
  -3   6  -8 0.93022 14.9788   1
  -3   6  -7 9.64576 18.5165   1
  -3   6  -6 9.80736 17.2986   1
  -3   6  -5 89.2186 21.7665   1
  -3   6  -4 4.80384 17.8391   1
  -3   6  -3 146.316 29.7638   1
  -3   6  -2 261.071 44.5191   1
  -3   6  -1 23.5335 12.7823   1
  -3   6   0 118.898  15.525   1
  -3   6   1 43.2798 14.1974   1
  -3   6   2 47.6348 14.0665   1
  -3   6   3-8.27741 17.8933   1
  -3   6   4 5.00606 10.2392   1
  -3   6   5 87.0857 22.5054   1
  -3   6   6-2.02837 23.1598   1
  -3   6   7 1.58016 10.3928   1
  -3   6   8 9.99584 14.2253   1
  -3   6   9 12.9116 13.1078   1
  -3   6  10-4.96389   8.443   1
  -3   7  -9 27.1368  22.438   1
  -3   7  -8 23.1665 33.9044   1
  -3   7  -6 74.3399 24.4132   1
  -3   7  -5 37.4099 15.2391   1
  -3   7  -4-14.9874 20.8918   1
  -3   7  -3 6.99405 25.0219   1
  -3   7  -2 17.3338 13.3081   1
  -3   7  -1 15.1893 11.7201   1
  -3   7   0 15.7125 13.9601   1
  -3   7   1-2.35624 25.3825   1
  -3   7   2 11.4615 15.5337   1
  -3   7   3-24.3402 20.8547   1
  -3   7   4  19.411 15.0723   1
  -3   7   5 0.95676 11.9346   1
  -3   7   6 50.5151 14.6877   1
  -2  -7  -9 41.4069 25.6478   1
  -2  -7  -8-22.1479 23.6667   1
  -2  -7  -7 3.49616  14.238   1
  -2  -7  -6 -5.4033 17.7761   1
  -2  -7  -5-7.02182 11.5629   1
  -2  -7  -4 7.14988 10.4858   1
  -2  -6 -15 15.1104 28.1266   1
  -2  -6 -14 40.2558 22.3315   1
  -2  -6 -13-10.0735 18.4745   1
  -2  -6 -12 -33.815 18.1631   1
  -2  -6 -11 17.7753 23.6969   1
  -2  -6 -10  12.437 22.2344   1
  -2  -6  -9 39.8025  23.161   1
  -2  -6  -8 62.8238 23.6241   1
  -2  -6  -7  44.928  22.298   1
  -2  -6  -6 150.776 23.9233   1
  -2  -6  -5 12.4519 12.6528   1
  -2  -6  -4 14.4418 15.2722   1
  -2  -6  -3 -15.755 13.0885   1
  -2  -6  -2 28.8507 13.2759   1
  -2  -6   0 197.794 25.8555   1
  -2  -6   1 213.623 22.1987   1
  -2  -6   2-4.48389 4.76151   1
  -2  -5 -18 63.0293 25.2326   1
  -2  -5 -17 91.9564 27.0825   1
  -2  -5 -16 46.3882 30.0064   1
  -2  -5 -15 17.4379 19.1321   1
  -2  -5 -14 31.4592 26.2679   1
  -2  -5 -13  6.5241 17.7339   1
  -2  -5 -12 5.52386 17.6898   1
  -2  -5 -11 87.7164 27.6215   1
  -2  -5 -10 107.206 22.2065   1
  -2  -5  -9 24.2612 16.8654   1
  -2  -5  -8 24.3033 15.4742   1
  -2  -5  -7 27.4047 19.7497   1
  -2  -5  -5 29.0059 17.0561   1
  -2  -5  -4 5.33158 12.0617   1
  -2  -5  -3-2.48134 11.8335   1
  -2  -5  -2-11.4921 15.7165   1
  -2  -5  -1 47.6759 25.0451   1
  -2  -5   0 13.2346 8.92442   1
  -2  -5   1  111.43 13.5531   1
  -2  -5   2 1.56491 9.88431   1
  -2  -5   3 211.743 19.5534   1
  -2  -5   4-14.9416 13.5684   1
  -2  -4 -20-41.2844  21.812   1
  -2  -4 -19-12.5846  19.529   1
  -2  -4 -18-25.7384 28.0023   1
  -2  -4 -17 62.8967 23.0063   1
  -2  -4 -16 17.1489 19.8726   1
  -2  -4 -15-6.42946 18.6355   1
  -2  -4 -14 23.0833 19.9559   1
  -2  -4 -12 94.4853 22.7115   1
  -2  -4 -11 60.3413 15.6182   1
  -2  -4 -10-3.84805 16.2793   1
  -2  -4  -9 11.5449 8.80293   1
  -2  -4  -8 31.2342 8.71106   1
  -2  -4  -7 4.29932 7.17024   1
  -2  -4  -6 5.38063 8.72677   1
  -2  -4  -5-3.98116 13.2588   1
  -2  -4  -4 93.0242 12.0651   1
  -2  -4  -3 114.143 16.1857   1
  -2  -4  -2 0.40907 6.09408   1
  -2  -4  -1 1.50041 8.15634   1
  -2  -4   0  317.90 33.2683   1
  -2  -4   1 0.33278 6.91803   1
  -2  -4   2  42.357 11.1616   1
  -2  -4   3 221.689 16.4131   1
  -2  -4   4 9.72055 8.56355   1
  -2  -4   5 18.6565 22.6681   1
  -2  -4   6 59.6945 12.8223   1
  -2  -4   7 51.0683 12.6147   1
  -2  -4   8 436.693 48.6643   1
  -2  -4   9-5.56352 12.6025   1
  -2  -4  10 8.20716 13.2229   1
  -2  -4  11 229.637  29.086   1
  -2  -3 -22 65.7784 26.3495   1
  -2  -3 -21-8.70897 21.5088   1
  -2  -3 -20 44.8131 31.0377   1
  -2  -3 -19 23.2865 20.0058   1
  -2  -3 -18-10.5027 18.6042   1
  -2  -3 -17 36.6519 20.0795   1
  -2  -3 -16 59.7579 28.1156   1
  -2  -3 -15 10.2042 18.4824   1
  -2  -3 -14 345.823  41.561   1
  -2  -3 -13  26.623 13.7469   1
  -2  -3 -12 14.9657 14.0075   1
  -2  -3 -11 155.761   40.31   1
  -2  -3 -10 64.2657 13.7056   1
  -2  -3  -9 9.44761 8.60046   1
  -2  -3  -8 40.6182 7.99438   1
  -2  -3  -7  23.733 10.5123   1
  -2  -3  -6 9.07246 7.45102   1
  -2  -3  -5 279.134 18.1914   1
  -2  -3  -4 368.907 22.4052   1
  -2  -3  -3 29.0872 6.70771   1
  -2  -3  -2 179.902 16.3043   1
  -2  -3  -1 283.406 19.8938   1
  -2  -3   0 60.2645 7.96405   1
  -2  -3   1 9.03007 6.91292   1
  -2  -3   2 0.93366 7.17996   1
  -2  -3   3 60.4103 6.98647   1
  -2  -3   4 186.262 11.1795   1
  -2  -3   5 29.8217 10.8408   1
  -2  -3   6 13.8946 8.34429   1
  -2  -3   7 4.70629 5.32776   1
  -2  -3   8 96.2552 10.0442   1
  -2  -3   9-8.84356 10.8427   1
  -2  -3  10 38.4398  18.443   1
  -2  -3  11 6.46446 5.32622   1
  -2  -3  12 134.908 16.6392   1
  -2  -3  13 49.7859 8.18714   1
  -2  -3  14 76.1438 10.8957   1
  -2  -3  15 7.62679 8.30947   1
  -2  -3  17 126.487 18.7794   1
  -2  -2 -23-11.6902 21.4089   1
  -2  -2 -22 18.6677 20.0453   1
  -2  -2 -21 28.1829 29.5711   1
  -2  -2 -20-37.4347 27.5955   1
  -2  -2 -19 31.5763 21.5073   1
  -2  -2 -18 23.9251 19.6826   1
  -2  -2 -17-3.43683 18.1107   1
  -2  -2 -16-23.1143 23.9368   1
  -2  -2 -15-4.41106 15.5534   1
  -2  -2 -14-5.10057 15.8474   1
  -2  -2 -13 43.8497 18.1088   1
  -2  -2 -12 112.014 20.8954   1
  -2  -2 -11 87.6795 18.3168   1
  -2  -2 -10 -0.6886 11.6302   1
  -2  -2  -9 78.0442 12.8588   1
  -2  -2  -8 367.519 32.7939   1
  -2  -2  -7 4.29381 16.3709   1
  -2  -2  -6 35.9592 16.2718   1
  -2  -2  -5 124.921 10.3811   1
  -2  -2  -4 22.5535  6.2741   1
  -2  -2  -3 1201.05 57.4055   1
  -2  -2  -2 115.371 11.5852   1
  -2  -2  -1 298.212 18.2855   1
  -2  -2   0 1229.84 60.2921   1
  -2  -2   1 14.6782 9.99681   1
  -2  -2   2 169.569 22.0752   1
  -2  -2   3 33.6267 7.70797   1
  -2  -2   4 1.01763 6.18005   1
  -2  -2   5-7.07007 14.5861   1
  -2  -2   6 4.63052 7.84986   1
  -2  -2   7 2098.96 125.646   1
  -2  -2   8-4.88807 6.60388   1
  -2  -2   9 298.462 26.9922   1
  -2  -2  10 13.6006  6.3717   1
  -2  -2  11-2.51382 8.60298   1
  -2  -2  12 93.2858 12.9318   1
  -2  -2  13 475.474 49.4491   1
  -2  -2  14 4.68158 10.6525   1
  -2  -2  15-16.3823 11.4122   1
  -2  -2  16 82.8924 14.4971   1
  -2  -2  17 133.049  21.935   1
  -2  -2  18 8.79509 9.86036   1
  -2  -2  19 14.9836 11.5245   1
  -2  -2  20  41.106 16.8283   1
  -2  -1 -24-13.8021  19.046   1
  -2  -1 -23 27.6803 19.9739   1
  -2  -1 -22-8.81332 17.3045   1
  -2  -1 -21 28.3866  19.026   1
  -2  -1 -20 34.5608 28.0063   1
  -2  -1 -19  28.404 24.7831   1
  -2  -1 -18 36.3617 18.6498   1
  -2  -1 -17 3.51983 8.47302   1
  -2  -1 -16 14.5553 8.85737   1
  -2  -1 -15  48.942  15.107   1
  -2  -1 -14-1.48696 11.1036   1
  -2  -1 -13 17.2147  7.7818   1
  -2  -1 -12-3.47995 12.6831   1
  -2  -1 -11 53.1235 14.6974   1
  -2  -1 -10 35.8321 7.51401   1
  -2  -1  -9 44.8158 8.00729   1
  -2  -1  -8 418.627 61.9036   1
  -2  -1  -7 194.871 14.8203   1
  -2  -1  -6  23.255 4.69119   1
  -2  -1  -5 26.0037 5.96194   1
  -2  -1  -4 39.3397 4.54333   1
  -2  -1  -3 160.122 10.8671   1
  -2  -1  -2 1.32268 4.78804   1
  -2  -1  -1 189.471 18.7891   1
  -2  -1   0 212.377 13.4476   1
  -2  -1   1 663.591 35.0082   1
  -2  -1   2 645.959 35.7496   1
  -2  -1   3 9303.59 454.865   1
  -2  -1   4 8518.69 532.091   1
  -2  -1   5 330.944 24.0172   1
  -2  -1   6 40.0921 8.63568   1
  -2  -1   7 19.4428 9.97446   1
  -2  -1   8 241.867 24.0915   1
  -2  -1   9 599.723 58.9876   1
  -2  -1  10 73.5178 12.5594   1
  -2  -1  11  141.13 16.8181   1
  -2  -1  12 233.795 24.1553   1
  -2  -1  13 36.8065 14.2819   1
  -2  -1  14 11.1582  9.8992   1
  -2  -1  15 231.237 26.4755   1
  -2  -1  16-5.14709 10.5877   1
  -2  -1  17 31.1422 12.6306   1
  -2  -1  18 1.14321 11.3482   1
  -2   0 -24 69.1826 26.7313   1
  -2   0 -23-6.89647 23.8717   1
  -2   0 -22 2.07042 16.8893   1
  -2   0 -21-9.69611 15.4757   1
  -2   0 -20 654.799 47.7762   1
  -2   0 -19  17.143 15.8906   1
  -2   0 -18 20.7159 15.4731   1
  -2   0 -17 15.2461 14.5998   1
  -2   0 -16  36.585 15.8967   1
  -2   0 -15 -3.8328 13.3712   1
  -2   0 -14-9.97123 12.8778   1
  -2   0 -13 3.18482 11.8551   1
  -2   0 -12 466.033 42.1087   1
  -2   0 -11-11.9402 20.8835   1
  -2   0 -10 89.7175 8.95889   1
  -2   0  -9  18.908 14.9999   1
  -2   0  -8 489.914 31.4748   1
  -2   0  -7 -1.0387 11.2773   1
  -2   0  -6-11.3144 13.6773   1
  -2   0  -5  5.6606 9.95172   1
  -2   0  -4 523.052  41.788   1
  -2   0  -3 -4.5713 9.30469   1
  -2   0  -2 58.3139 7.79526   1
  -2   0  -1-0.53305 8.00777   1
  -2   0   1 3.37228 4.74699   1
  -2   0   2 2248.52 114.372   1
  -2   0   3  2.4707 4.82396   1
  -2   0   4 6521.08 351.905   1
  -2   0   5 0.44634 5.32334   1
  -2   0   6 144.183 10.7762   1
  -2   0   7-10.1573 10.8792   1
  -2   0   8 22.5831 7.31111   1
  -2   0   9-4.79678 10.8595   1
  -2   0  10 2.24459 8.72376   1
  -2   0  11-8.27058 9.18208   1
  -2   0  12-5.29575 13.6095   1
  -2   0  13-4.01488 14.2898   1
  -2   0  14 1138.62 103.792   1
  -2   0  15 17.4492 11.7719   1
  -2   0  16 60.2719 16.1353   1
  -2   0  17 3.19272 11.7694   1
  -2   1 -24 7.78705 11.3144   1
  -2   1 -23 14.2535 11.1341   1
  -2   1 -22 -0.8492 15.5399   1
  -2   1 -21 34.1688 12.0506   1
  -2   1 -20 10.9523 13.4843   1
  -2   1 -19 17.9925 14.7049   1
  -2   1 -18 28.4817 12.3717   1
  -2   1 -17-13.1832 14.8964   1
  -2   1 -16 14.4929 6.18288   1
  -2   1 -15  26.432 5.90349   1
  -2   1 -14 3.96249  4.4715   1
  -2   1 -13 27.2487 12.2408   1
  -2   1 -12-1.41869 9.17348   1
  -2   1 -11 43.5149 9.41786   1
  -2   1 -10 27.0234 7.43628   1
  -2   1  -9  53.136  7.8717   1
  -2   1  -8 426.075 28.3767   1
  -2   1  -7 187.229 15.1832   1
  -2   1  -6 19.7912 5.67812   1
  -2   1  -5 30.4585 8.37206   1
  -2   1  -4 49.0942 12.4485   1
  -2   1  -3 169.154 13.1178   1
  -2   1  -2   15.88  5.7072   1
  -2   1  -1 175.044 15.6437   1
  -2   1   0  227.86 15.7334   1
  -2   1   1 720.357 38.0773   1
  -2   1   2 729.347 43.6408   1
  -2   1   3 8745.94 592.126   1
  -2   1   4 9518.70  650.81   1
  -2   1   5  323.46 28.2104   1
  -2   1   6 47.1926 7.72905   1
  -2   1   7 15.3785 13.8403   1
  -2   1   8 261.052 20.8953   1
  -2   1   9  609.33 72.2423   1
  -2   1  10 101.469 9.53607   1
  -2   1  11 142.408 16.8162   1
  -2   1  12 232.482 17.0869   1
  -2   1  13 26.4375 13.2176   1
  -2   1  14 8.70247 12.0582   1
  -2   1  15 221.235 28.5233   1
  -2   1  16 9.03972 13.8026   1
  -2   2 -23 15.6081 14.9356   1
  -2   2 -22-1.30796 18.3538   1
  -2   2 -21-4.07671 17.7919   1
  -2   2 -20 6.11652 8.41012   1
  -2   2 -19 4.88437  7.6952   1
  -2   2 -18 15.0569 7.55559   1
  -2   2 -17-3.78763 17.2246   1
  -2   2 -16 4.55555 7.97074   1
  -2   2 -15 10.9334 8.53498   1
  -2   2 -14 23.8072 8.31321   1
  -2   2 -13   41.49 21.2021   1
  -2   2 -12 90.6056 13.1606   1
  -2   2 -11 90.2085 12.2825   1
  -2   2 -10 7.32228 5.53203   1
  -2   2  -9 95.7912 8.59753   1
  -2   2  -8 319.658 20.7276   1
  -2   2  -7 2.28028 5.09975   1
  -2   2  -6 13.9286 5.32587   1
  -2   2  -5 117.227 12.1403   1
  -2   2  -4 41.3996 8.16396   1
  -2   2  -3 1179.23 75.1754   1
  -2   2  -2 107.499 9.83405   1
  -2   2  -1 287.086 29.2806   1
  -2   2   0 1186.28 57.8731   1
  -2   2   1 1.50341 4.64582   1
  -2   2   2 154.044 11.4008   1
  -2   2   3 16.3139 5.80604   1
  -2   2   4 2.60056 5.63444   1
  -2   2   5 1.68366 7.32103   1
  -2   2   6 5.51361 7.99735   1
  -2   2   7 2088.07 167.166   1
  -2   2   8 7.36359 16.3825   1
  -2   2   9  242.24 19.9736   1
  -2   2  10 12.1076 8.36897   1
  -2   2  11 23.8707 12.4871   1
  -2   2  12 98.1869 17.8004   1
  -2   2  13 439.041 31.9218   1
  -2   2  14-1.29503 9.47362   1
  -2   2  15 2.00431 2.72933   1
  -2   3 -21-6.39765 33.4745   1
  -2   3 -20 12.0323 35.0367   1
  -2   3 -19-5.62676 17.0417   1
  -2   3 -18 13.3162 8.54066   1
  -2   3 -17 10.7386 5.97393   1
  -2   3 -16 1.65425 7.10884   1
  -2   3 -15 14.6361 9.87905   1
  -2   3 -14 363.714 24.1097   1
  -2   3 -13  27.437 7.63734   1
  -2   3 -12 18.0772 11.7449   1
  -2   3 -11 171.014 21.0395   1
  -2   3 -10 28.3856 20.2933   1
  -2   3  -9 10.7696 6.04394   1
  -2   3  -8 47.9619  12.491   1
  -2   3  -7  29.092 6.14235   1
  -2   3  -6 10.5743 17.4974   1
  -2   3  -5 279.156 21.5584   1
  -2   3  -4 349.313 21.5224   1
  -2   3  -3 26.9368 10.3606   1
  -2   3  -2 166.467 16.6246   1
  -2   3  -1 270.611 38.1751   1
  -2   3   0 33.8975  8.5799   1
  -2   3   1 0.41043 8.49344   1
  -2   3   2 0.70274 5.20438   1
  -2   3   3 48.6281 7.24855   1
  -2   3   4 208.885  15.547   1
  -2   3   5 40.8199 8.88201   1
  -2   3   6 15.3819 9.40405   1
  -2   3   7 4.98135 6.54738   1
  -2   3   8 85.6519 11.4714   1
  -2   3   9 3.19357 7.51617   1
  -2   3  10 20.7705 7.49887   1
  -2   3  11 5.76502 16.1618   1
  -2   3  12 145.534 23.0527   1
  -2   3  15-4.13194 5.18152   1
  -2   3  16  24.211 5.84441   1
  -2   3  17 128.794 16.0262   1
  -2   3  18 89.5047 7.08579   1
  -2   4 -21-3.49868 24.0138   1
  -2   4 -20 6.39125 17.2774   1
  -2   4 -19 -1.1126 20.1654   1
  -2   4 -18 9.16694 11.4111   1
  -2   4 -17 23.0425 14.8569   1
  -2   4 -16-4.52039 16.6652   1
  -2   4 -15 8.30431 13.8005   1
  -2   4 -14 -1.1665  18.889   1
  -2   4 -13 127.233  30.642   1
  -2   4 -12  77.943 15.9185   1
  -2   4 -11 75.5674 21.4562   1
  -2   4 -10 8.97421 16.5526   1
  -2   4  -9 13.7521 14.0772   1
  -2   4  -8 20.3866 23.9391   1
  -2   4  -7-4.56437 36.9684   1
  -2   4  -6-8.78146 13.3163   1
  -2   4  -5 14.6834  9.7086   1
  -2   4  -4 95.2246 19.6955   1
  -2   4  -3 136.625 24.3878   1
  -2   4  -2 0.65094 9.36368   1
  -2   4  -1 11.5242  6.5825   1
  -2   4   0 292.319 19.6776   1
  -2   4   1 9.80667 7.99354   1
  -2   4   2 29.9725 7.67345   1
  -2   4   3 240.953 17.3939   1
  -2   4   4  12.496 12.8382   1
  -2   4   5 4.84574 7.94034   1
  -2   4   6 61.5746 9.17425   1
  -2   4   7 30.9677 8.94526   1
  -2   4   8  479.71   44.98   1
  -2   4   9 1.72269 11.8915   1
  -2   4  10 37.0491 18.2143   1
  -2   4  11 218.228 24.2549   1
  -2   4  15-4.81931 7.30875   1
  -2   4  16-2.10799 6.53792   1
  -2   5 -18  31.377   21.20   1
  -2   5 -17 102.313 25.6927   1
  -2   5 -16 14.2822 19.8211   1
  -2   5 -15 27.9911 35.1917   1
  -2   5 -14-13.2346 22.6696   1
  -2   5 -13 29.9619 25.4979   1
  -2   5 -12 35.6133 16.8556   1
  -2   5 -11 85.1022 15.8801   1
  -2   5 -10 60.4364 35.1812   1
  -2   5  -9 30.7458 39.8225   1
  -2   5  -8 27.9261 18.6461   1
  -2   5  -7 20.5414 12.5238   1
  -2   5  -5  3.9092 14.5425   1
  -2   5  -4 1.49977 19.0145   1
  -2   5  -3 16.7357 11.6863   1
  -2   5  -2-18.4433 38.4563   1
  -2   5  -1 33.2305 47.1393   1
  -2   5   0 16.9644 9.69627   1
  -2   5   1 112.425 13.9313   1
  -2   5   2-4.38486 16.5905   1
  -2   5   3  278.22  22.849   1
  -2   5   4 8.17371 12.2242   1
  -2   5   5 75.8343 25.7197   1
  -2   5   6 1.29366 11.2707   1
  -2   5   7 136.487 22.3444   1
  -2   5   8 -6.1947 9.79124   1
  -2   5   9 1.44035 9.13124   1
  -2   5  10 34.5018  8.4577   1
  -2   5  11 22.1272 7.90372   1
  -2   5  12 38.7129 8.14186   1
  -2   5  13  4.1424 3.40393   1
  -2   6 -15  15.278 24.6386   1
  -2   6 -14 31.8002 24.6621   1
  -2   6 -13-17.7308 20.3165   1
  -2   6 -12 5.12543 18.8899   1
  -2   6 -11 20.0237 21.7492   1
  -2   6 -10-9.59373 22.9366   1
  -2   6  -9-1.37774 18.2133   1
  -2   6  -8  28.757 19.8998   1
  -2   6  -5  26.223 13.6314   1
  -2   6  -4 15.2999 24.5087   1
  -2   6  -3-12.6278  21.664   1
  -2   6  -2 64.8455 40.0518   1
  -2   6  -1 23.2947 23.7248   1
  -2   6   0 199.578 19.4438   1
  -2   6   1 170.267 32.3703   1
  -2   6   2-18.3825 16.2608   1
  -2   6   3-14.4377 43.4519   1
  -2   6   4 74.9509 11.4931   1
  -2   6   5 5.77648 7.86731   1
  -2   6   6 9.66214  9.6907   1
  -2   6   7 7.31236 15.1381   1
  -2   6   8-2.85878 12.3726   1
  -2   6   9-1.63258 11.2788   1
  -2   6  10 23.7912 10.4802   1
  -2   7  -9  52.815 24.5846   1
  -2   7  -8 23.8797 22.5598   1
  -2   7  -5 36.8966 20.8546   1
  -2   7  -4  3.3507 18.8237   1
  -2   7  -3-4.40872 18.3823   1
  -2   7  -2 43.2071 23.0154   1
  -2   7  -1 19.4917 33.6069   1
  -2   7   0 48.5303 13.9162   1
  -2   7   2-4.95909 21.0157   1
  -2   7   3 8.04913 23.3098   1
  -2   7   4 75.8134  17.226   1
  -2   7   5-14.7886 16.2145   1
  -2   7   6 24.1416 16.7834   1
  -1  -7  -9 42.4164 19.0555   1
  -1  -7  -8 12.0104 23.4235   1
  -1  -7  -7-12.6766  14.238   1
  -1  -7  -6  66.717 16.3953   1
  -1  -7  -5 23.5235 17.3052   1
  -1  -7  -4 19.7146 11.0448   1
  -1  -6 -15 31.4707 20.8791   1
  -1  -6 -14-13.9412 21.1449   1
  -1  -6 -13 13.3026 16.8885   1
  -1  -6 -12 36.9092 26.1465   1
  -1  -6 -11 17.3927 24.5641   1
  -1  -6 -10-9.62878 21.2402   1
  -1  -6  -9 10.3083 22.2454   1
  -1  -6  -8-8.85794 14.1739   1
  -1  -6  -7-1.39162 13.1019   1
  -1  -6  -6 -11.136 17.2062   1
  -1  -6  -5 16.4714 11.8971   1
  -1  -6  -4 30.6947 16.1135   1
  -1  -6  -3  77.012 17.9676   1
  -1  -6  -2-0.09344 7.82706   1
  -1  -6  -1 32.5456 8.46978   1
  -1  -6   0 78.6333 11.7001   1
  -1  -5 -18-2.50601  21.124   1
  -1  -5 -17-8.41714 26.8331   1
  -1  -5 -16-16.8725 19.3992   1
  -1  -5 -15 47.4764 29.9927   1
  -1  -5 -14-2.93741 19.1979   1
  -1  -5 -13 73.0459 22.7504   1
  -1  -5 -12 61.0415 21.0396   1
  -1  -5 -11 39.2822 25.7995   1
  -1  -5 -10 34.9124 18.3492   1
  -1  -5  -9-11.4441 15.3329   1
  -1  -5  -8 20.5215 15.4124   1
  -1  -5  -6 2.59375 18.1366   1
  -1  -5  -5 49.5866 13.2091   1
  -1  -5  -4  267.30 36.4818   1
  -1  -5  -3 148.514 22.6119   1
  -1  -5  -2  61.969 11.7906   1
  -1  -5  -1 4.05768 7.57551   1
  -1  -5   0 3.03455 13.3868   1
  -1  -5   1  16.399 9.32619   1
  -1  -5   2 35.8647 8.65403   1
  -1  -5   3 1.78408 13.4828   1
  -1  -5   4 127.508 21.6607   1
  -1  -5   5 43.6073 15.5592   1
  -1  -4 -20 5.70264 23.8248   1
  -1  -4 -19-46.3536  30.409   1
  -1  -4 -18 44.3244 23.2079   1
  -1  -4 -17-12.9338 28.2923   1
  -1  -4 -16  7.4257  19.381   1
  -1  -4 -15-12.3905 27.0543   1
  -1  -4 -14  34.401  20.073   1
  -1  -4 -13 16.5477 24.7274   1
  -1  -4 -12-1.00295 16.6676   1
  -1  -4 -11 3.33073 18.9695   1
  -1  -4 -10 17.3484 12.9444   1
  -1  -4  -9 460.233 30.9683   1
  -1  -4  -8 37.4463 8.69734   1
  -1  -4  -7 141.443 19.5811   1
  -1  -4  -6 126.266 16.9198   1
  -1  -4  -5 95.1476  14.775   1
  -1  -4  -4 317.775  32.841   1
  -1  -4  -3-0.85926  10.984   1
  -1  -4  -2  5.6051 6.91253   1
  -1  -4  -1 219.682  16.438   1
  -1  -4   0 20.9206  9.1081   1
  -1  -4   1 38.8366  13.635   1
  -1  -4   2 188.515 14.3635   1
  -1  -4   3 259.319 18.5227   1
  -1  -4   4-4.17804 11.4911   1
  -1  -4   5  74.039 16.5095   1
  -1  -4   6 182.893 16.5243   1
  -1  -4   7 226.055 19.9972   1
  -1  -4   8 389.494  30.243   1
  -1  -4   9 34.9612 15.1663   1
  -1  -4  10 22.8468 13.7775   1
  -1  -4  11 126.727   21.83   1
  -1  -3 -22 22.4243 23.1947   1
  -1  -3 -21 -13.435 30.5968   1
  -1  -3 -20 29.8809 22.3184   1
  -1  -3 -19-10.6948 19.6115   1
  -1  -3 -18 24.0979  20.275   1
  -1  -3 -17 32.4318 20.2172   1
  -1  -3 -16 181.971 34.3848   1
  -1  -3 -15 56.7872 21.5347   1
  -1  -3 -14-2.05201 16.0531   1
  -1  -3 -13  2.3751 19.4584   1
  -1  -3 -12 27.3667 14.6625   1
  -1  -3 -11 80.4812 13.1312   1
  -1  -3 -10 39.9197 9.68441   1
  -1  -3  -9 48.1303 11.0194   1
  -1  -3  -8 709.122 43.2378   1
  -1  -3  -7  6.7655 6.49857   1
  -1  -3  -6  105.77 12.4087   1
  -1  -3  -5 9.84663  7.2183   1
  -1  -3  -4 1050.13 59.2654   1
  -1  -3  -3 27.0473 17.7717   1
  -1  -3  -2 9.80891 10.3065   1
  -1  -3  -1 5.93505 7.75798   1
  -1  -3   0 57.6526 25.8508   1
  -1  -3   1 67.9101 8.25348   1
  -1  -3   2 260.292 19.7352   1
  -1  -3   3 259.419 17.3451   1
  -1  -3   4 11.9485 7.72358   1
  -1  -3   5 66.3809 17.5859   1
  -1  -3   6 287.355  21.819   1
  -1  -3   7 64.6161 25.8763   1
  -1  -3   8 272.484 29.9833   1
  -1  -3   9 27.4954 22.5765   1
  -1  -3  10 42.3037 13.9466   1
  -1  -2 -24-4.28291 22.0849   1
  -1  -2 -23 22.8223 29.8173   1
  -1  -2 -22 29.9693 22.4117   1
  -1  -2 -21 -13.386 21.7381   1
  -1  -2 -20 1.15992 19.2932   1
  -1  -2 -19 47.1411 29.1653   1
  -1  -2 -18 5.88852 18.3414   1
  -1  -2 -16 14.8753 23.6236   1
  -1  -2 -15 2.20298 15.2767   1
  -1  -2 -14 52.8891 18.8717   1
  -1  -2 -13-8.23826 20.7654   1
  -1  -2 -12 45.0853 17.0189   1
  -1  -2 -11 19.4141 14.1665   1
  -1  -2  -9 34.3046 16.5822   1
  -1  -2  -8 39.0256 9.24783   1
  -1  -2  -7 250.788 69.0528   1
  -1  -2  -6 1211.85 84.7861   1
  -1  -2  -5 81.2848 8.66581   1
  -1  -2  -4 72.6625 8.85272   1
  -1  -2  -3 101.062  13.448   1
  -1  -2  -2 342.869 20.0606   1
  -1  -2  -1 48.8975 7.06812   1
  -1  -2   0  185.90 18.8737   1
  -1  -2   1 292.856 22.4327   1
  -1  -2   2 72.7311 9.73966   1
  -1  -2   3  572.49 62.3041   1
  -1  -2   4 558.128 58.2248   1
  -1  -2   5  28.734 5.57426   1
  -1  -2   6 306.937  21.864   1
  -1  -2   7 14.5604 5.77565   1
  -1  -2   8 103.082 12.9401   1
  -1  -2   9 376.562 38.3713   1
  -1  -2  10  373.73 37.5327   1
  -1  -2  11 427.897 48.0266   1
  -1  -2  12  53.261  9.9091   1
  -1  -2  13 59.6679 10.4986   1
  -1  -2  14  16.408 10.8729   1
  -1  -2  15 0.88582 7.76184   1
  -1  -2  16 31.3673  10.536   1
  -1  -2  17 5.46445 9.22652   1
  -1  -2  18   31.76 15.7351   1
  -1  -2  20 46.9619 13.7958   1
  -1  -1 -24 61.3712 22.3512   1
  -1  -1 -23 4.99532 24.4831   1
  -1  -1 -22 -7.8677 18.1752   1
  -1  -1 -21-20.9423 17.9976   1
  -1  -1 -20 17.3974 18.7729   1
  -1  -1 -19 17.0812 13.1278   1
  -1  -1 -18-2.83127 12.5851   1
  -1  -1 -17 62.6321 10.8835   1
  -1  -1 -16 39.5423  14.296   1
  -1  -1 -15  8.6477  11.119   1
  -1  -1 -14-2.69078 14.1787   1
  -1  -1 -13 46.1492 8.86657   1
  -1  -1 -12 10.6131 16.1362   1
  -1  -1 -11 30.7256 9.76647   1
  -1  -1 -10 99.7997 10.8627   1
  -1  -1  -9 359.864 45.0739   1
  -1  -1  -8 901.866 56.8596   1
  -1  -1  -7 990.872 92.3394   1
  -1  -1  -6-10.4927  11.071   1
  -1  -1  -5 214.345 24.6418   1
  -1  -1  -4 560.141 44.1618   1
  -1  -1  -3 343.858 21.0958   1
  -1  -1  -2 332.696 24.4686   1
  -1  -1  -1 99.3302 7.08385   1
  -1  -1   0 2719.71 126.154   1
  -1  -1   1 1117.62 50.9665   1
  -1  -1   2 92.7605 19.6989   1
  -1  -1   3 68.1393 7.00942   1
  -1  -1   4 7118.41 482.006   1
  -1  -1   5 8887.19 830.523   1
  -1  -1   6 795.986 62.5847   1
  -1  -1   7 649.053 53.8158   1
  -1  -1   8 2476.20 218.755   1
  -1  -1   9 106.809 14.5752   1
  -1  -1  10 442.414 44.3717   1
  -1  -1  11 127.369 16.4841   1
  -1  -1  12 76.7956 14.1748   1
  -1  -1  13 42.5772 11.1824   1
  -1  -1  14-3.28706  8.8221   1
  -1  -1  15 105.109 16.5837   1
  -1  -1  16 27.1227 12.1071   1
  -1  -1  17-4.42167 10.4163   1
  -1  -1  18-8.34361 16.3884   1
  -1  -1  19-0.17508 17.8037   1
  -1   0 -24  6.7372 16.9145   1
  -1   0 -23-19.4777 16.0779   1
  -1   0 -22 15.4869 23.1675   1
  -1   0 -21-13.3619 16.8614   1
  -1   0 -20 129.543 15.8762   1
  -1   0 -19 2.26073 9.77486   1
  -1   0 -18 67.0981 13.0438   1
  -1   0 -17-38.8773 19.7961   1
  -1   0 -16-4.67738 19.2514   1
  -1   0 -15 28.8138 14.2547   1
  -1   0 -14  15.595 12.3314   1
  -1   0 -13 -1.1256 10.9913   1
  -1   0 -12 128.142 22.1448   1
  -1   0 -11-19.0905 10.7379   1
  -1   0 -10 53.5827 13.5623   1
  -1   0  -9 9.76145 9.90153   1
  -1   0  -8 465.786 35.6482   1
  -1   0  -7-5.47204 11.5199   1
  -1   0  -6 39.1244 5.75523   1
  -1   0  -5-2.80316 9.31792   1
  -1   0  -4 8904.03  714.51   1
  -1   0  -3 3.61403 3.21721   1
  -1   0   2 282.892  24.083   1
  -1   0   3 7.31577  3.5037   1
  -1   0   4 2408.15 201.221   1
  -1   0   5 5.58482 7.04107   1
  -1   0   6 641.964 64.8936   1
  -1   0   7-0.25511 8.41263   1
  -1   0   8 22.8312 12.7324   1
  -1   0   9-1.62502  9.1354   1
  -1   0  10  11.938 9.79567   1
  -1   0  11 12.9102 10.0821   1
  -1   0  12  378.08  38.025   1
  -1   0  13 2.01322 10.6315   1
  -1   0  14 136.982 19.4877   1
  -1   0  15-9.52283 15.2283   1
  -1   0  16 11.5729 11.5396   1
  -1   0  17 5.11317  11.688   1
  -1   1 -24 72.5291 20.2511   1
  -1   1 -23  9.7757 11.5225   1
  -1   1 -22 21.9698 14.0162   1
  -1   1 -21 26.8297 13.7233   1
  -1   1 -20  6.2366 22.0199   1
  -1   1 -19 17.9052 16.1994   1
  -1   1 -18 3.36432 9.66528   1
  -1   1 -17 47.5712 16.8353   1
  -1   1 -16 59.8854 13.1044   1
  -1   1 -15  8.1734 5.70648   1
  -1   1 -14 4.56259  6.3415   1
  -1   1 -13 40.2996 11.8369   1
  -1   1 -12 15.6047 10.0545   1
  -1   1 -11 38.5869 18.0562   1
  -1   1 -10 105.531 18.3574   1
  -1   1  -9 337.454 24.8516   1
  -1   1  -8 926.885 54.4829   1
  -1   1  -7 1024.47 82.7599   1
  -1   1  -6 8.16943 7.69645   1
  -1   1  -5 213.331 22.3036   1
  -1   1  -4  510.20 26.3211   1
  -1   1  -3  286.82 20.7799   1
  -1   1  -2 293.423 21.6581   1
  -1   1  -1 82.0601 9.33693   1
  -1   1   0 2526.39 103.353   1
  -1   1   1 994.397  39.622   1
  -1   1   2 83.0048 8.25194   1
  -1   1   3  61.755 7.33129   1
  -1   1   4 6877.90 315.744   1
  -1   1   5 8716.29 538.433   1
  -1   1   6 739.726 50.1841   1
  -1   1   7 722.644 58.8387   1
  -1   1   8 2554.26 217.989   1
  -1   1   9 120.259  16.929   1
  -1   1  10 427.317 36.3167   1
  -1   1  11 143.524 18.9999   1
  -1   1  12 105.287 17.1143   1
  -1   1  13 44.7495 13.4602   1
  -1   1  14-5.58848 16.7544   1
  -1   1  15 90.6156 18.0512   1
  -1   1  16 7.59318  13.244   1
  -1   2 -24 55.4772  20.192   1
  -1   2 -23 10.3636 18.7911   1
  -1   2 -22 56.9158 13.7108   1
  -1   2 -21 2.33869 9.52362   1
  -1   2 -20 4.50058  9.5902   1
  -1   2 -19 25.7264 14.9581   1
  -1   2 -18 1.17653 6.21317   1
  -1   2 -16-2.00557 17.5709   1
  -1   2 -15 11.5752 5.96542   1
  -1   2 -14 75.4518 12.0277   1
  -1   2 -13-3.45211 13.6394   1
  -1   2 -12 46.7229 7.88952   1
  -1   2 -11 8.63023 13.5248   1
  -1   2 -10 65.0474 9.24996   1
  -1   2  -9 19.1497 8.83979   1
  -1   2  -8  22.232 6.77392   1
  -1   2  -7 254.416 16.0648   1
  -1   2  -6 1276.35  63.173   1
  -1   2  -5 84.6654 12.7245   1
  -1   2  -4 75.5954 5.90273   1
  -1   2  -3 90.6493 8.76914   1
  -1   2  -2 355.054 19.8098   1
  -1   2  -1  59.741 7.62966   1
  -1   2   0  161.82 11.6036   1
  -1   2   1 282.961 16.4086   1
  -1   2   2 55.9512 8.19703   1
  -1   2   3 498.891 39.6609   1
  -1   2   4 530.997 40.4737   1
  -1   2   5  25.904  12.984   1
  -1   2   6 299.543 21.4537   1
  -1   2   7 13.7933 10.5673   1
  -1   2   8 140.548 12.3495   1
  -1   2   9 390.379 38.3169   1
  -1   2  10 372.406 41.3927   1
  -1   2  11 514.391 51.6042   1
  -1   2  13 44.5254 10.6537   1
  -1   2  14 16.0123 5.03854   1
  -1   3 -22 5.27536 18.0141   1
  -1   3 -21 4.16184 11.9692   1
  -1   3 -20-8.38887 16.4753   1
  -1   3 -19-4.07488 14.4506   1
  -1   3 -18 56.6612 11.5348   1
  -1   3 -17  8.8811 12.4997   1
  -1   3 -16 153.647 23.6369   1
  -1   3 -15 69.1835 8.32425   1
  -1   3 -14 20.6377 8.81406   1
  -1   3 -13 4.33292 6.40655   1
  -1   3 -12 13.5645  6.6487   1
  -1   3 -11 89.4491 11.7603   1
  -1   3 -10 22.8109 7.00662   1
  -1   3  -9 33.7519 9.60624   1
  -1   3  -8 702.873 95.1509   1
  -1   3  -7   -0.67 21.9014   1
  -1   3  -6 111.567 22.5805   1
  -1   3  -5-7.90367 11.6837   1
  -1   3  -4 1182.71   65.67   1
  -1   3  -3 24.0826 8.94789   1
  -1   3  -2-5.98669 10.0178   1
  -1   3  -1 5.92333 18.0949   1
  -1   3   0 49.4489  7.5982   1
  -1   3   1 56.0393 8.15524   1
  -1   3   2  234.65 16.3329   1
  -1   3   3 250.161 18.2704   1
  -1   3   4 26.5502 14.1964   1
  -1   3   5 26.9869 7.83094   1
  -1   3   6 250.323 25.6014   1
  -1   3   7 47.9631 11.9535   1
  -1   3   8 249.942 21.1886   1
  -1   3   9 27.3481 7.08296   1
  -1   3  10 40.0761  7.8552   1
  -1   3  11 40.1255 14.2212   1
  -1   3  12 20.5593 13.4613   1
  -1   3  14 10.1003 8.04642   1
  -1   3  15 7.92315 7.01267   1
  -1   3  16 99.4786 12.3472   1
  -1   3  17 40.3113 8.58086   1
  -1   4 -21 19.2576 17.7004   1
  -1   4 -20 1.58129 18.8219   1
  -1   4 -19 16.9308 23.8137   1
  -1   4 -18 45.3251 32.6239   1
  -1   4 -17-2.84766 16.4986   1
  -1   4 -16 29.4918 16.2818   1
  -1   4 -15-7.87594 17.2565   1
  -1   4 -14  8.4406 9.71292   1
  -1   4 -13 22.5114 11.3184   1
  -1   4 -12 15.6433 18.5982   1
  -1   4 -11 21.1167 19.2592   1
  -1   4 -10 19.0012 41.5927   1
  -1   4  -9 466.769 39.1113   1
  -1   4  -8 54.8286 23.1657   1
  -1   4  -7 135.992 29.0094   1
  -1   4  -6 169.421 29.4551   1
  -1   4  -5 93.4332 18.7247   1
  -1   4  -4 322.911 34.8795   1
  -1   4  -3-1.01969 13.5545   1
  -1   4  -2 4.28226 19.0873   1
  -1   4  -1 226.005 16.9093   1
  -1   4   0 45.4273 13.0775   1
  -1   4   1 29.8663 7.92329   1
  -1   4   2 191.628 14.9105   1
  -1   4   3 303.734 25.6975   1
  -1   4   4 1.27574 8.42771   1
  -1   4   5 68.7707 10.1592   1
  -1   4   6 132.579 26.6569   1
  -1   4   7 231.996 40.7999   1
  -1   4   8  379.40 74.9666   1
  -1   4   9 17.3294 22.5553   1
  -1   4  10 0.34836 12.2965   1
  -1   4  11 110.877 14.0412   1
  -1   4  13 88.0446 14.2393   1
  -1   4  14  62.467 14.5189   1
  -1   4  15  13.848 10.7488   1
  -1   4  16 49.7954 11.5484   1
  -1   5 -18-34.5061 19.0201   1
  -1   5 -17-10.1957 23.4108   1
  -1   5 -16 10.8223 14.1299   1
  -1   5 -15-16.5065 27.3911   1
  -1   5 -14  6.8539 14.8707   1
  -1   5 -13  94.667 18.7688   1
  -1   5 -12 9.08112   27.60   1
  -1   5 -11 16.0725 12.3571   1
  -1   5 -10 23.6134 18.3918   1
  -1   5  -9 3.77265 12.3882   1
  -1   5  -8 39.1563 13.3206   1
  -1   5  -7 37.7964 17.0015   1
  -1   5  -6 27.0898 24.5953   1
  -1   5  -5 70.9301 31.8061   1
  -1   5  -4 291.707 26.5944   1
  -1   5  -3 163.569  57.503   1
  -1   5  -2 67.7995 50.8558   1
  -1   5  -1 22.5961 25.5138   1
  -1   5   0 8.89374 15.6712   1
  -1   5   1 27.9244 22.6351   1
  -1   5   2 42.6705 9.78414   1
  -1   5   3 20.4947 14.8721   1
  -1   5   4 112.559  12.219   1
  -1   5   5 28.2856 12.2219   1
  -1   5   6 22.9361 8.94051   1
  -1   5   7-2.18254 11.1033   1
  -1   5   8 13.4213 9.24203   1
  -1   5   9 19.3406  8.8987   1
  -1   5  10 16.9183 7.62703   1
  -1   5  11 23.6959 8.01463   1
  -1   5  12 18.8793 3.37989   1
  -1   5  13 44.7721 13.4677   1
  -1   5  14 24.5579 11.3531   1
  -1   6 -15-18.0282 32.2172   1
  -1   6 -14-2.92872 20.9867   1
  -1   6 -13-20.5351 26.0806   1
  -1   6 -12-3.65691 18.8796   1
  -1   6 -11 15.3788  19.185   1
  -1   6 -10 18.0681 27.8251   1
  -1   6  -9 20.2417 14.2696   1
  -1   6  -8 2.12421 13.0164   1
  -1   6  -7 8.45406 12.5626   1
  -1   6  -6-6.73137 22.2812   1
  -1   6  -5 36.4673 30.0401   1
  -1   6  -4 22.2464 41.5082   1
  -1   6  -3 116.247 24.2475   1
  -1   6  -2 6.56165 15.9499   1
  -1   6  -1 30.5548  14.262   1
  -1   6   0  67.912   20.22   1
  -1   6   1 43.6232 17.4404   1
  -1   6   2 33.8596 21.2986   1
  -1   6   3 83.4809 30.7831   1
  -1   6   4 25.0276 15.7942   1
  -1   6   5-2.85937 16.0214   1
  -1   6   6  79.696 11.5754   1
  -1   6   7 7.29296 9.67582   1
  -1   6   8  7.6446 8.82302   1
  -1   6   9 8.58797  10.129   1
  -1   7  -9 46.4248 26.4596   1
  -1   7  -8 20.3232 25.3637   1
  -1   7  -7  3.3127 20.9461   1
  -1   7  -6 85.2277 25.7225   1
  -1   7  -5 30.6048 23.0348   1
  -1   7  -4 23.7783 22.3955   1
  -1   7  -3 15.8082 14.6407   1
  -1   7  -2 24.2761 14.6914   1
  -1   7  -1 10.0284 10.9382   1
  -1   7   0 53.0171 33.1067   1
  -1   7   1 36.5741  20.597   1
  -1   7   2 120.322 18.0282   1
  -1   7   3  6.7085 14.7242   1
  -1   7   4 48.1736 15.0531   1
  -1   7   5 37.4368 13.7041   1
  -1   7   6-10.3911 9.90498   1
   0  -7  -9 29.8693 26.1103   1
   0  -7  -8 9.80556  16.489   1
   0  -7  -7-13.1568 19.8993   1
   0  -7  -6 61.7644 16.1485   1
   0  -7  -5 17.8475 12.6368   1
   0  -7  -4-14.5195 14.7819   1
   0  -6 -15 35.3531  21.778   1
   0  -6 -14 49.4732 30.1035   1
   0  -6 -13 25.1403 30.5673   1
   0  -6 -12 53.3359 31.5727   1
   0  -6 -11-27.4452 24.9142   1
   0  -6 -10 24.3389 24.1494   1
   0  -6  -9 14.6913  17.357   1
   0  -6  -8 23.6238 16.6421   1
   0  -6  -7 44.3836 21.8455   1
   0  -6  -6-0.18928 12.4941   1
   0  -6  -5-5.76146 16.2579   1
   0  -6  -4 74.7469 18.5491   1
   0  -6  -3 18.8109 10.7763   1
   0  -6   0 401.374  43.349   1
   0  -5 -18-57.8427 34.9978   1
   0  -5 -17 68.2104 24.4703   1
   0  -5 -16 28.1324 20.0266   1
   0  -5 -15 9.06023 18.9147   1
   0  -5 -14 3.41022 17.3455   1
   0  -5 -13-9.84948 18.2599   1
   0  -5 -12 7.29304 17.8232   1
   0  -5 -11 12.6451 23.4028   1
   0  -5 -10 28.2313 23.2656   1
   0  -5  -9  100.70  25.283   1
   0  -5  -8 69.0484 24.4054   1
   0  -5  -7  15.614 13.9805   1
   0  -5  -6 1.09309 12.6928   1
   0  -5  -5 1.06651 11.2294   1
   0  -5  -4 115.532 21.2123   1
   0  -5  -3 30.2868 11.3023   1
   0  -5  -2 273.823 48.5197   1
   0  -5  -1 118.899 16.4653   1
   0  -5   0-4.68803 20.4033   1
   0  -5   1 129.193 13.7037   1
   0  -5   2 265.491 47.9768   1
   0  -5   3  39.734 15.3809   1
   0  -5   5 11.7786 19.3316   1
   0  -5   6  7.6573 19.5467   1
   0  -4 -21 60.8436 23.5927   1
   0  -4 -20 97.9513 26.5765   1
   0  -4 -19-11.0149 21.3111   1
   0  -4 -18-12.0614 20.5487   1
   0  -4 -17 77.0437 24.8882   1
   0  -4 -16  55.397  22.785   1
   0  -4 -15  40.141 30.8374   1
   0  -4 -14 16.2715 21.0305   1
   0  -4 -13 33.3488 20.6584   1
   0  -4 -12 109.854 29.5193   1
   0  -4 -11 57.0181 15.0991   1
   0  -4 -10  5.8817  13.771   1
   0  -4  -9  25.278 12.4337   1
   0  -4  -8  191.59 15.1254   1
   0  -4  -7-8.22256 14.0801   1
   0  -4  -6 50.0498 9.94444   1
   0  -4  -5 23.9497 8.46643   1
   0  -4  -4 35.8439 13.9862   1
   0  -4  -3 4.49227 10.2105   1
   0  -4  -2 6.20388 11.5718   1
   0  -4  -1-6.16217 14.2071   1
   0  -4   0 157.522 12.3961   1
   0  -4   1 11.6801 7.14681   1
   0  -4   2 1.05666 6.78125   1
   0  -4   3-5.20498 11.1184   1
   0  -4   4 49.0362 18.5432   1
   0  -4   5 26.8587 13.8376   1
   0  -4   6 25.6169 13.4218   1
   0  -4   7 16.1249 9.25417   1
   0  -4   8 186.726 18.1027   1
   0  -4   9 27.6169 10.4137   1
   0  -4  10 0.18518 12.7994   1
   0  -4  11 48.3083 16.0421   1
   0  -3 -22-17.6108 21.3493   1
   0  -3 -21-1.95107 21.2136   1
   0  -3 -20 32.5455 30.1735   1
   0  -3 -19 25.0476 20.8216   1
   0  -3 -18-1.02366 28.3419   1
   0  -3 -17-6.27409 20.7263   1
   0  -3 -16 325.335 43.3281   1
   0  -3 -15 34.5052 19.5314   1
   0  -3 -14 49.4195 25.0726   1
   0  -3 -13 18.0034 16.9219   1
   0  -3 -12-1.09415 12.9011   1
   0  -3 -11  95.808 16.7744   1
   0  -3 -10 -5.2776 12.7294   1
   0  -3  -9 67.1837 10.5467   1
   0  -3  -8   38.34 8.54694   1
   0  -3  -7 117.159 17.5334   1
   0  -3  -6 496.365 43.5419   1
   0  -3  -5 44.6568 17.0287   1
   0  -3  -4 869.855 48.5125   1
   0  -3  -3 106.124 17.4133   1
   0  -3  -2 20.9934 7.62609   1
   0  -3  -1 690.659 35.8671   1
   0  -3   0-8.16576 14.1383   1
   0  -3   1 687.017 51.6904   1
   0  -3   2 14.3417 9.39646   1
   0  -3   3 123.038 19.3893   1
   0  -3   4 906.206 80.9278   1
   0  -3   5 58.5728 11.2756   1
   0  -3   6 497.463 36.7647   1
   0  -3   7 104.821 35.8993   1
   0  -3   8 13.6387 11.8138   1
   0  -3   9  67.367 14.8934   1
   0  -3  10 16.7497 11.8231   1
   0  -2 -24 25.3538 23.7068   1
   0  -2 -23  11.731  22.662   1
   0  -2 -22-25.0571 19.2038   1
   0  -2 -21 25.0146 22.2899   1
   0  -2 -20-7.68302 19.3228   1
   0  -2 -19-28.7158 28.0596   1
   0  -2 -18 38.7304 21.3354   1
   0  -2 -17 53.9334 21.8093   1
   0  -2 -16   72.59 26.4084   1
   0  -2 -14-15.5339 21.0817   1
   0  -2 -13 262.312 31.5523   1
   0  -2 -12 156.367 23.7817   1
   0  -2 -11 87.1783 18.0858   1
   0  -2 -10 6.19215 12.6614   1
   0  -2  -9 1.24255 11.9132   1
   0  -2  -8 423.156 37.3198   1
   0  -2  -7 118.152 13.4426   1
   0  -2  -6 74.1184 16.7324   1
   0  -2  -5 359.004 24.5904   1
   0  -2  -4 0.55124 21.5042   1
   0  -2  -3 186.615 13.2682   1
   0  -2  -2 178.786 18.8649   1
   0  -2  -1 7.33195 7.62939   1
   0  -2   0  245.25  14.343   1
   0  -2   1 4.73657 4.98569   1
   0  -2   2 190.899 15.6178   1
   0  -2   3 183.175 15.1813   1
   0  -2   4 13.6017 13.5917   1
   0  -2   5 345.673 24.2567   1
   0  -2   6 48.5428 22.3871   1
   0  -2   7  79.087 17.1712   1
   0  -2   8  367.39  46.148   1
   0  -2   9  5.5916 5.05051   1
   0  -2  10 2.31392 5.18289   1
   0  -2  11 101.825 12.4457   1
   0  -2  12 160.284 22.0516   1
   0  -2  13 261.876 31.2968   1
   0  -2  15 120.516  17.639   1
   0  -1 -24  41.589 22.4361   1
   0  -1 -23-9.84898 17.9248   1
   0  -1 -22 54.5946 28.1248   1
   0  -1 -21 16.1598 19.6995   1
   0  -1 -20 13.1274 18.7801   1
   0  -1 -19 0.49772 13.8167   1
   0  -1 -18  44.605 11.3477   1
   0  -1 -17-0.78619 19.2098   1
   0  -1 -16 2.87302 11.8026   1
   0  -1 -15 26.8364 9.01746   1
   0  -1 -14 94.4966 11.6666   1
   0  -1 -13 15.5241 10.3859   1
   0  -1 -12 50.3257 14.5442   1
   0  -1 -11 256.727 42.9728   1
   0  -1 -10 232.772 21.7012   1
   0  -1  -9 392.644 28.4168   1
   0  -1  -8-9.36573 11.5046   1
   0  -1  -7 0.72505 5.97157   1
   0  -1  -6 1.71599 10.2099   1
   0  -1  -5 43.5794 11.4238   1
   0  -1  -4 1291.92 96.6516   1
   0  -1  -3 577.112 38.3135   1
   0  -1  -2 125.716  10.252   1
   0  -1  -1 2499.18 142.888   1
   0  -1   0-0.36835 17.6973   1
   0  -1   1 2568.30 144.766   1
   0  -1   2  128.66 18.4131   1
   0  -1   3 676.539 57.9989   1
   0  -1   4 1374.53 73.5419   1
   0  -1   5 37.6942 9.34468   1
   0  -1   6-2.59685 7.60978   1
   0  -1   7 5.93395 6.03469   1
   0  -1   8 3.61905 6.53776   1
   0  -1   9 438.737 37.4737   1
   0  -1  10 233.756 25.4799   1
   0  -1  11 233.984 23.8561   1
   0  -1  12 62.0879 11.6846   1
   0  -1  13-6.33032 8.12329   1
   0  -1  14 121.643 18.4802   1
   0  -1  15 11.0287 10.3874   1
   0  -1  16 11.2565 11.2462   1
   0  -1  17 20.9823 16.1143   1
   0  -1  18 54.4028  15.239   1
   0  -1  19 0.18318 12.7807   1
   0   0 -24 13.9327 17.6053   1
   0   0 -23-2.96522 17.0475   1
   0   0 -22  6.5327 24.1171   1
   0   0 -21 12.5861  23.715   1
   0   0 -20 47.7323 12.2729   1
   0   0 -19-2.55971 14.5127   1
   0   0 -18  58.089 18.0131   1
   0   0 -17-0.34671 13.2858   1
   0   0 -16 4.58832 12.2947   1
   0   0 -15-2.84373 24.3559   1
   0   0 -14 28.4804 13.4102   1
   0   0 -13 3.21391 11.3505   1
   0   0 -12 879.342 90.7601   1
   0   0 -11-4.00078 10.0521   1
   0   0 -10 22.4492 10.8562   1
   0   0  -9 10.9622 14.0528   1
   0   0  -8 297.402 27.9584   1
   0   0  -7 8.44759 9.08437   1
   0   0  -6 955.439 64.3489   1
   0   0  -5-0.30382 5.71363   1
   0   0  -4 408.722 26.8028   1
   0   0  -3-1.03966 5.09003   1
   0   0  -2-0.63901 0.52111   1
   0   0   2  -2.034  2.6383   1
   0   0   3 7.97031 7.24876   1
   0   0   4 460.221 37.8806   1
   0   0   5-6.05019 7.60859   1
   0   0   6 974.932 82.8276   1
   0   0   7-7.94793 8.74262   1
   0   0   8 276.728 27.7006   1
   0   0   9-4.77162 8.98859   1
   0   0  10 38.0215 10.6972   1
   0   0  11 16.6487 9.81909   1
   0   0  12 892.727 92.3514   1
   0   0  13 0.77655 10.0071   1
   0   0  14 16.2619 11.5559   1
   0   0  15 2.49383 10.8984   1
   0   0  16 7.09706 11.4994   1
   0   0  17-18.6953 11.8649   1
   0   1 -24 35.5627 17.9052   1
   0   1 -23 28.9915   14.18   1
   0   1 -22 37.5615 15.0255   1
   0   1 -21  12.547 10.8146   1
   0   1 -20-2.48608 16.5474   1
   0   1 -19 1.22863 10.4491   1
   0   1 -18 30.7567 15.3429   1
   0   1 -17-8.28556 32.6461   1
   0   1 -16 1.84392 7.46703   1
   0   1 -15 25.0368 17.2834   1
   0   1 -14 94.5076  9.9276   1
   0   1 -13  0.3993 5.29279   1
   0   1 -12  57.386 7.23802   1
   0   1 -11 227.069 24.7819   1
   0   1 -10 245.726 16.0164   1
   0   1  -9 416.577 25.2679   1
   0   1  -8 0.31764 20.1594   1
   0   1  -7-5.51119 11.4875   1
   0   1  -6  1.1428 5.50421   1
   0   1  -5 46.8641 7.20361   1
   0   1  -4 1354.14 56.1635   1
   0   1  -3 644.476 30.3789   1
   0   1  -2 132.145 10.4948   1
   0   1  -1 2545.16 230.992   1
   0   1   0 0.07579   4.033   1
   0   1   1 2451.36 182.662   1
   0   1   2 113.679 18.4191   1
   0   1   3 617.999 50.7526   1
   0   1   4 1296.54  106.93   1
   0   1   5 72.2333 11.8045   1
   0   1   6 1.40002 13.7193   1
   0   1   7-6.24168 9.63469   1
   0   1   8 2.48292 7.29125   1
   0   1   9 392.216 29.2802   1
   0   1  10 247.556 26.1471   1
   0   1  11 210.373 27.6608   1
   0   1  12 27.8368 12.6517   1
   0   1  13-15.4379 15.5072   1
   0   1  14 67.7514 16.8716   1
   0   1  15 14.9402 13.2592   1
   0   1  16 12.4457 18.7297   1
   0   2 -24 26.6851 25.0766   1
   0   2 -23 9.80249 12.0207   1
   0   2 -22-1.22569  17.182   1
   0   2 -21 19.9313 11.4437   1
   0   2 -20 3.15711 10.5229   1
   0   2 -19 2.52933 9.38567   1
   0   2 -18 26.3655 7.57679   1
   0   2 -17 80.8111 17.4976   1
   0   2 -16 4.14048  6.2467   1
   0   2 -15 91.9429 8.99931   1
   0   2 -14 22.2946 6.91629   1
   0   2 -13 267.464 19.9645   1
   0   2 -12 156.553 14.0881   1
   0   2 -11 92.1692 9.39733   1
   0   2 -10 2.00126 6.98517   1
   0   2  -9  6.8235 6.76098   1
   0   2  -8 411.395 29.8893   1
   0   2  -7 91.7966 12.5044   1
   0   2  -6  34.234 7.59808   1
   0   2  -5 352.915 36.9409   1
   0   2  -4 3.90057 10.0053   1
   0   2  -3 162.143  20.908   1
   0   2  -2 210.771 23.9872   1
   0   2  -1 7.06021 6.46175   1
   0   2   0  238.70 14.8816   1
   0   2   1 5.22599 7.41191   1
   0   2   2 188.254 12.6668   1
   0   2   3 195.476 15.5425   1
   0   2   4 7.12359 8.20513   1
   0   2   5 391.621 26.7684   1
   0   2   6 54.7424 12.8164   1
   0   2   7 91.9082 15.4402   1
   0   2   8 413.986 40.1395   1
   0   2   9 3.13569 10.1113   1
   0   2  10-11.0283 20.8984   1
   0   2  11 95.2865 20.6565   1
   0   2  12 166.419 15.0333   1
   0   2  13 245.247 22.9926   1
   0   2  14 25.2427 6.53565   1
   0   3 -22    0.00 20.1546   1
   0   3 -21-2.03426 38.5919   1
   0   3 -20 7.62706 18.6153   1
   0   3 -19 5.56002 10.7427   1
   0   3 -18 -3.2019 26.3757   1
   0   3 -17 3.23612 9.72391   1
   0   3 -16 234.722 16.4079   1
   0   3 -15 11.3797 9.93845   1
   0   3 -14 31.5133   7.382   1
   0   3 -13 32.0846 7.65002   1
   0   3 -12-1.38098 10.6963   1
   0   3 -11 106.983 18.4154   1
   0   3 -10 4.30757 9.11942   1
   0   3  -9 47.6881 15.8329   1
   0   3  -8 42.4707 9.99659   1
   0   3  -7 98.9073 17.9032   1
   0   3  -6 531.149 38.2861   1
   0   3  -5 56.2578 12.0454   1
   0   3  -4 809.682 77.1072   1
   0   3  -3 97.9202  42.916   1
   0   3  -2  1.0625  10.684   1
   0   3  -1 634.208 56.2212   1
   0   3   0 6.72553 6.33914   1
   0   3   1 586.158 36.6147   1
   0   3   2 11.4474  6.6489   1
   0   3   3 107.317 13.6236   1
   0   3   4 868.862 65.4349   1
   0   3   5 52.8564 10.7518   1
   0   3   6 508.086 36.1437   1
   0   3   7 119.937 16.3092   1
   0   3   8  27.433 6.76684   1
   0   3   9 60.8631  12.103   1
   0   3  10-8.92767 10.8243   1
   0   3  11 112.363 13.7112   1
   0   3  12-0.06369 10.4645   1
   0   3  13 59.6381 10.9742   1
   0   3  14 52.7867 10.1005   1
   0   3  15 9.82707 6.94186   1
   0   3  16 252.795 25.1029   1
   0   3  17 16.7615 3.46165   1
   0   4 -21-2.04789 18.0157   1
   0   4 -20 47.4513 24.5889   1
   0   4 -19-3.25861   21.56   1
   0   4 -18-0.62697 43.5297   1
   0   4 -17  83.618 17.5652   1
   0   4 -16-3.31748 18.1522   1
   0   4 -15-7.06708 18.2074   1
   0   4 -14 21.5393 35.9722   1
   0   4 -13 31.5744 9.59416   1
   0   4 -12 106.867 18.2973   1
   0   4 -11 36.2762 18.0181   1
   0   4 -10-16.8365 19.9631   1
   0   4  -9 27.2526 15.3236   1
   0   4  -8 174.758 18.5199   1
   0   4  -7 16.6563 23.0324   1
   0   4  -6 58.1124 17.6253   1
   0   4  -5 13.5325 10.3945   1
   0   4  -4 66.0911 24.6129   1
   0   4  -3 14.1373 15.0471   1
   0   4  -2 8.08254 9.66342   1
   0   4  -1-0.57947 13.1979   1
   0   4   0 180.269 36.4848   1
   0   4   1-5.53217 23.3561   1
   0   4   2 6.04774 6.73956   1
   0   4   3 3.31803 10.1454   1
   0   4   4 55.9939 17.3581   1
   0   4   5 21.9527 7.13685   1
   0   4   6 51.7806 9.35791   1
   0   4   7 0.61647 6.48482   1
   0   4   8 173.528 15.0913   1
   0   4   9 25.6615 7.35502   1
   0   4  10 9.62665 9.32307   1
   0   4  11 38.4317 11.8273   1
   0   4  12  98.401 18.0725   1
   0   4  14 17.3633 8.51432   1
   0   4  15-3.24981 7.48888   1
   0   4  16 9.06461 9.44738   1
   0   5 -18 18.8645 22.8477   1
   0   5 -17  83.422 31.7756   1
   0   5 -16-11.3135 20.5838   1
   0   5 -15 36.8793 19.9414   1
   0   5 -14-3.38063 31.0251   1
   0   5 -13-1.74176 17.1255   1
   0   5 -12 4.66529 57.5709   1
   0   5 -11 16.2497 41.2204   1
   0   5 -10 48.4962 15.8203   1
   0   5  -9 48.1428 21.4235   1
   0   5  -8 144.394   26.10   1
   0   5  -7-6.89895 21.3754   1
   0   5  -6 11.1223 12.4593   1
   0   5  -5-0.84272 16.6251   1
   0   5  -4 101.614 18.3381   1
   0   5  -3  20.193 12.4433   1
   0   5  -2 301.912 27.7444   1
   0   5  -1 137.785  17.173   1
   0   5   0 3.29013 18.3722   1
   0   5   1  116.42 16.6181   1
   0   5   2 299.581 31.1562   1
   0   5   3 28.0956 18.4512   1
   0   5   4 114.235 12.0037   1
   0   5   5 4.37999 9.52959   1
   0   5   6-4.29151 9.27164   1
   0   5   7 8.44053 25.0457   1
   0   5   8 102.072 16.9011   1
   0   5   9 67.7363 20.6935   1
   0   5  10 23.2946 7.84378   1
   0   5  11  14.281 5.45408   1
   0   5  12  28.419 12.5612   1
   0   5  13-20.5763 15.4243   1
   0   5  14 17.6981  10.819   1
   0   6 -15-6.24413 22.6091   1
   0   6 -14 90.8313 25.8322   1
   0   6 -13 14.9647 14.5948   1
   0   6 -12 57.3416 34.1099   1
   0   6 -11-10.0554 59.3131   1
   0   6 -10-0.13471 31.0769   1
   0   6  -9 8.99325 20.9634   1
   0   6  -8 0.78118 19.4947   1
   0   6  -7-20.9396 18.9422   1
   0   6  -6 17.1597 13.2747   1
   0   6  -5 4.47467 12.9818   1
   0   6  -4 102.459 39.6753   1
   0   6  -3 22.8928 15.7119   1
   0   6  -2 19.6707 13.8604   1
   0   6  -1 5.00059 25.6658   1
   0   6   0 437.302  34.763   1
   0   6   1  69.351 39.1688   1
   0   6   2  2.6376 28.4172   1
   0   6   3 52.2051 25.1977   1
   0   6   4 79.9311 22.8329   1
   0   6   5  24.627 12.2942   1
   0   6   6 8.58949 10.2772   1
   0   6   7-0.97445 8.50073   1
   0   6   8-1.69574 7.65537   1
   0   6   9-14.7636 6.46292   1
   0   7  -9  31.134 35.5426   1
   0   7  -8 51.4153 40.6554   1
   0   7  -7 9.33129 23.0285   1
   0   7  -6 68.1256 23.5671   1
   0   7  -5 -5.1384   33.95   1
   0   7  -4-18.7816 19.4088   1
   0   7  -1 18.5292  29.598   1
   0   7   0 10.7358 14.7057   1
   0   7   1 9.98325 13.0443   1
   0   7   2-2.90766 26.0828   1
   0   7   3 30.1617 15.1477   1
   0   7   4 0.18714 11.7268   1
   0   7   5  24.875 12.1113   1
   0   7   6 33.2942 12.6709   1
   1  -7  -9 7.13287 24.2055   1
   1  -7  -8-0.37046 16.0334   1
   1  -7  -7-10.8738 20.1873   1
   1  -7  -6-22.8151 19.3891   1
   1  -7  -5  63.219 15.6351   1
   1  -7  -4 46.1374 13.6561   1
   1  -6 -15 25.8099 28.8834   1
   1  -6 -14-23.9457 20.1115   1
   1  -6 -13 22.5687 20.3709   1
   1  -6 -12-6.01718 20.5655   1
   1  -6 -11 25.5809 26.4333   1
   1  -6 -10 19.9513 23.3878   1
   1  -6  -9-1.77419 16.5951   1
   1  -6  -8 9.94272 15.5883   1
   1  -6  -7 4.92729 13.8255   1
   1  -6  -6 95.1164 22.3115   1
   1  -6  -5 8.61963 16.9971   1
   1  -6  -4 52.8957 17.5983   1
   1  -6  -3  76.688 14.8457   1
   1  -6  -2 23.9231 10.4384   1
   1  -6  -1 19.4383 11.1585   1
   1  -6   0 49.8953 10.6674   1
   1  -5 -18-5.00613 23.4652   1
   1  -5 -17 44.6898 24.5609   1
   1  -5 -16-52.6474 23.5485   1
   1  -5 -15-25.3783 20.3385   1
   1  -5 -14 15.3979 20.6702   1
   1  -5 -13  43.643 21.6209   1
   1  -5 -12 31.1462 19.4324   1
   1  -5 -11  35.809  19.604   1
   1  -5 -10-3.28776  16.221   1
   1  -5  -9 -2.2554 15.8808   1
   1  -5  -8 -15.813  15.288   1
   1  -5  -7-16.0481 19.9289   1
   1  -5  -6  32.611 15.3018   1
   1  -5  -5 5.04488  29.013   1
   1  -5  -4 96.8776  13.737   1
   1  -5  -3 15.0582 8.98982   1
   1  -5  -2 37.5812 12.6669   1
   1  -5  -1 12.9169  7.9653   1
   1  -5   0-4.22138 10.2721   1
   1  -5   1 3.78502 11.3334   1
   1  -5   2 76.4076 17.6003   1
   1  -5   3 146.214 23.6834   1
   1  -5   4 267.543 35.2205   1
   1  -5   6-4.97528 20.2023   1
   1  -4 -21-12.5466 18.3226   1
   1  -4 -20 26.4676 24.4462   1
   1  -4 -19 2.87858 21.3684   1
   1  -4 -18 13.1476 29.3296   1
   1  -4 -17 30.3082 21.8625   1
   1  -4 -16 42.0534 22.0149   1
   1  -4 -15 9.30194 19.4542   1
   1  -4 -14 31.8755 20.8968   1
   1  -4 -13 69.5774 21.9897   1
   1  -4 -12 37.7485 19.2712   1
   1  -4 -11 128.876 19.9864   1
   1  -4 -10 15.7692 15.1705   1
   1  -4  -9 30.7464  11.712   1
   1  -4  -8 376.731  25.265   1
   1  -4  -7 236.846 41.2882   1
   1  -4  -6 130.361 13.9979   1
   1  -4  -5 91.6607 19.9852   1
   1  -4  -4 0.77389  8.5239   1
   1  -4  -3 295.146  25.121   1
   1  -4  -2 198.265 41.4635   1
   1  -4  -1  43.464 8.40362   1
   1  -4   0  12.497 11.5518   1
   1  -4   1 248.193 16.2104   1
   1  -4   2-3.56119 13.9347   1
   1  -4   3 9.10771 8.19235   1
   1  -4   4 316.131 24.6829   1
   1  -4   5 121.589 18.8477   1
   1  -4   6 111.767 14.6741   1
   1  -4   7 146.306 30.7294   1
   1  -4   8 28.4648   10.15   1
   1  -4   9 503.704 41.4823   1
   1  -4  10 12.9549 13.4557   1
   1  -4  11 8.75022 12.8008   1
   1  -4  12 7.76963 14.7144   1
   1  -3 -22-5.77787 23.2273   1
   1  -3 -21 1.27787 22.5938   1
   1  -3 -20 14.7147 22.0058   1
   1  -3 -19  12.202 18.5899   1
   1  -3 -18 14.5483 19.3887   1
   1  -3 -17 3.97467 19.6124   1
   1  -3 -16 133.518 32.1684   1
   1  -3 -15 9.78655 18.8028   1
   1  -3 -14 15.2009 18.4098   1
   1  -3 -13 136.769 31.8277   1
   1  -3 -12  20.391  20.327   1
   1  -3 -11 35.6327 15.1646   1
   1  -3 -10  43.481 15.0073   1
   1  -3  -9 36.8472 12.1953   1
   1  -3  -8 303.591 19.8165   1
   1  -3  -7 56.3597 12.0503   1
   1  -3  -6 281.585 23.5148   1
   1  -3  -5 33.7916 8.26389   1
   1  -3  -4 19.5937 6.53269   1
   1  -3  -3 238.491 26.1847   1
   1  -3  -2 247.171 17.0272   1
   1  -3  -1 49.4633 9.04071   1
   1  -3   0 63.6481 9.73414   1
   1  -3   1 14.5724 14.0291   1
   1  -3   2-6.98631 12.3544   1
   1  -3   3 36.2904 8.52814   1
   1  -3   4 1043.59 99.0426   1
   1  -3   5 10.7011 7.52508   1
   1  -3   6 96.4084 12.0769   1
   1  -3   7 12.7974 10.1439   1
   1  -3   8 690.289 47.3549   1
   1  -3   9  34.028 12.5283   1
   1  -3  10 25.8304 12.7772   1
   1  -2 -24 23.6985 22.8596   1
   1  -2 -23 28.4767  32.751   1
   1  -2 -22 16.6208 22.7854   1
   1  -2 -21 15.5943 31.8675   1
   1  -2 -20 74.1909 23.7225   1
   1  -2 -19-9.01231 18.3241   1
   1  -2 -18 15.0646 9.81299   1
   1  -2 -17-3.99763 12.9496   1
   1  -2 -16 38.7994 10.9609   1
   1  -2 -15 2.08634 8.60858   1
   1  -2 -14 30.7834 9.39241   1
   1  -2 -13 44.2216 12.0426   1
   1  -2 -12 63.2459 9.77578   1
   1  -2 -11 460.758 34.0876   1
   1  -2 -10 415.216 33.0132   1
   1  -2  -9 341.694 24.7083   1
   1  -2  -8 128.372 19.1088   1
   1  -2  -7 16.9257 8.52316   1
   1  -2  -6 306.638 23.3341   1
   1  -2  -5 35.4086 22.4739   1
   1  -2  -4 545.904 28.7496   1
   1  -2  -3 538.419 29.0805   1
   1  -2  -2 49.8027 10.5428   1
   1  -2  -1 302.434 28.4513   1
   1  -2   0 172.547 11.9804   1
   1  -2   1 68.9886 10.5042   1
   1  -2   2 360.999 41.3036   1
   1  -2   3 124.096 15.7501   1
   1  -2   4 68.5011 11.7194   1
   1  -2   5  100.98 10.9704   1
   1  -2   6 1329.32 102.365   1
   1  -2   7 244.171 26.0483   1
   1  -2   8 26.4207 11.2763   1
   1  -1 -24 46.8705 31.5011   1
   1  -1 -22 23.2202 21.1834   1
   1  -1 -21-3.77128 26.8734   1
   1  -1 -20 6.89557 17.7289   1
   1  -1 -19 16.5569 15.7073   1
   1  -1 -18-0.92802 26.1884   1
   1  -1 -17 1.56799 9.42678   1
   1  -1 -16 36.6354  12.542   1
   1  -1 -15  70.456 11.9334   1
   1  -1 -14 0.76118 8.14664   1
   1  -1 -13 51.7617 15.7876   1
   1  -1 -12 100.179 11.2606   1
   1  -1 -11 140.553 32.0048   1
   1  -1 -10 432.973 30.2284   1
   1  -1  -9 144.115 15.6471   1
   1  -1  -8 2496.89 133.656   1
   1  -1  -7 685.467 39.9304   1
   1  -1  -6 696.818 43.9761   1
   1  -1  -5 8844.81 577.878   1
   1  -1  -4 7160.94 602.667   1
   1  -1  -3 78.5311 7.63985   1
   1  -1  -2 82.7524 12.0651   1
   1  -1  -1 1011.38 43.1188   1
   1  -1   0 2797.36 106.924   1
   1  -1   1 97.9705 27.7829   1
   1  -1   2 315.852 20.9552   1
   1  -1   3 300.892 25.0732   1
   1  -1   4 464.284  42.507   1
   1  -1   8 992.303 79.7186   1
   1  -1   9 351.422 44.5662   1
   1  -1  10 126.217 14.9542   1
   1  -1  11 33.3775 10.1421   1
   1  -1  12 21.7784 12.8209   1
   1  -1  14-8.89696 9.18275   1
   1   0 -25-6.67837 17.8868   1
   1   0 -24  11.157 25.1327   1
   1   0 -23 10.1975 17.7631   1
   1   0 -22 94.8984 23.3543   1
   1   0 -21 10.7864 24.3443   1
   1   0 -20-2.32306 27.8923   1
   1   0 -19 9.30993 12.2665   1
   1   0 -18 45.0145 12.1889   1
   1   0 -17  5.2787  8.6526   1
   1   0 -16 8.58374 22.9655   1
   1   0 -15 2.52923 9.18568   1
   1   0 -14 116.484 13.7416   1
   1   0 -13-14.7153 10.4619   1
   1   0 -12 340.179  43.721   1
   1   0 -11 15.8995 9.51213   1
   1   0 -10 25.0498 14.1849   1
   1   0  -9-4.28168 9.11855   1
   1   0  -8 14.5245 3.28652   1
   1   0  -7 5.97558 9.43476   1
   1   0  -6 664.502 40.1796   1
   1   0  -5 4.86757 4.09829   1
   1   0  -4 2434.69 124.468   1
   1   0  -3 11.2687 7.66396   1
   1   0  -2 201.652 23.0315   1
   1   0  -1 0.11714 3.06666   1
   1   0   2-0.88262 3.46643   1
   1   0   5 5.51038 8.04374   1
   1   0   6 28.8245 9.68713   1
   1   0   7-2.41507 8.63061   1
   1   0   8 428.568  39.048   1
   1   0   9-7.15898 9.06044   1
   1   0  10  78.794  13.318   1
   1   0  11 1.28407 13.1111   1
   1   0  12 170.464 20.3342   1
   1   0  13-4.67488 10.3564   1
   1   0  14 0.26127 10.5039   1
   1   0  15 1.77549 10.6373   1
   1   0  16 14.6737 12.9919   1
   1   0  17 10.9521 13.4689   1
   1   1 -24 19.0217 21.8903   1
   1   1 -23 112.512 16.0905   1
   1   1 -22 34.7725 20.0517   1
   1   1 -21 5.06067 11.1134   1
   1   1 -20-16.4736 18.3555   1
   1   1 -19 7.69989  10.231   1
   1   1 -18 6.29291 10.2612   1
   1   1 -17-2.17023 30.9212   1
   1   1 -16 46.0675 8.92896   1
   1   1 -15  102.85 15.7431   1
   1   1 -14 2.25324 5.59672   1
   1   1 -13 42.4389 8.27504   1
   1   1 -12 99.9989 26.0928   1
   1   1 -11 122.332 12.7495   1
   1   1 -10 452.632 38.7223   1
   1   1  -9 113.921 9.59512   1
   1   1  -8 2567.76 111.751   1
   1   1  -7 650.443  33.596   1
   1   1  -6  741.38 37.1093   1
   1   1  -5 8827.97 431.151   1
   1   1  -4 7036.34 371.329   1
   1   1  -3 68.5153 8.88823   1
   1   1  -2 114.508 10.6656   1
   1   1  -1 1063.61 43.9291   1
   1   1   0 2579.58 101.464   1
   1   1   1 95.8752 8.46842   1
   1   1   2 329.733 30.9364   1
   1   1   3 302.852 30.4611   1
   1   1   4 494.178 79.9154   1
   1   1   5 211.845 15.2426   1
   1   1   6-6.08911 9.29908   1
   1   1   7 1013.74 59.0554   1
   1   1   8 915.547  57.487   1
   1   1   9 359.621 26.7333   1
   1   1  10 106.394 16.8063   1
   1   1  11  24.977 11.6526   1
   1   1  12 20.6433 11.7675   1
   1   1  13 33.4823 16.8605   1
   1   1  14-2.20758  11.122   1
   1   1  15  12.477 12.9542   1
   1   1  16 54.5844 16.9503   1
   1   2 -24 16.2721 16.1686   1
   1   2 -23 1.45304   12.84   1
   1   2 -22 36.9412 12.9565   1
   1   2 -21 73.0015  11.784   1
   1   2 -20 52.1943  22.362   1
   1   2 -19 51.8081 14.5953   1
   1   2 -18 16.5893 6.70004   1
   1   2 -17 0.82915 10.7131   1
   1   2 -16 29.4294 8.58895   1
   1   2 -15 7.86258 5.83168   1
   1   2 -14 23.4444 7.58471   1
   1   2 -13 55.3207 7.51763   1
   1   2 -12 58.6536  7.1409   1
   1   2 -11  476.49 24.8088   1
   1   2 -10  345.78 28.0902   1
   1   2  -9 337.458 18.5472   1
   1   2  -8 112.255 9.29435   1
   1   2  -7 47.0107 17.6688   1
   1   2  -6 293.126 30.2078   1
   1   2  -5 31.7633 12.6961   1
   1   2  -4 545.362 48.1284   1
   1   2  -3 502.131 39.2286   1
   1   2  -2  56.635 27.4199   1
   1   2  -1 263.161 20.2194   1
   1   2   0 214.085 17.2882   1
   1   2   1 57.0685 8.93164   1
   1   2   2 351.346 38.9328   1
   1   2   3 110.624   12.64   1
   1   2   4 90.8033 14.9214   1
   1   2   5 105.931 8.81962   1
   1   2   6 1093.69 110.104   1
   1   2   7 249.721 41.8103   1
   1   2   8  28.216 7.07479   1
   1   2   9  23.447 7.99519   1
   1   2  10 67.9845  8.9176   1
   1   2  11  21.276 17.7582   1
   1   2  12 45.6406 10.8269   1
   1   2  13 4.22741 5.90243   1
   1   2  14 67.7534 18.9945   1
   1   3 -22 15.0734 22.8128   1
   1   3 -21 9.45379  40.037   1
   1   3 -20 46.3421 23.8395   1
   1   3 -19 1.25284 8.95459   1
   1   3 -18-9.82179 15.1311   1
   1   3 -17 47.2079 9.92141   1
   1   3 -16   86.06 16.2232   1
   1   3 -15-0.00169  13.504   1
   1   3 -14 15.9012 10.9366   1
   1   3 -13 145.066 15.6256   1
   1   3 -12 25.1231 7.07989   1
   1   3 -11 43.2388 10.0608   1
   1   3 -10 39.4216 9.14118   1
   1   3  -9 13.7364 7.28138   1
   1   3  -8 273.249 24.3881   1
   1   3  -7 51.8861 13.8775   1
   1   3  -6 242.297 24.0115   1
   1   3  -5 46.3816 12.9441   1
   1   3  -4 19.5817 19.8262   1
   1   3  -3 265.663   26.85   1
   1   3  -2 243.041 48.7353   1
   1   3  -1 67.9049 15.8672   1
   1   3   0 54.2182 24.3323   1
   1   3   1  4.4216 25.5494   1
   1   3   2-11.2107   11.13   1
   1   3   3 26.2841 7.20725   1
   1   3   4 1122.09 153.408   1
   1   3   6 87.8613  15.572   1
   1   3   7 1.79573 4.88223   1
   1   3   8 694.132 34.7062   1
   1   3   9 27.8241  14.785   1
   1   3  10 29.6615 16.8806   1
   1   3  11 93.1023 10.9028   1
   1   3  12 -1.3841 11.8813   1
   1   3  13 0.18871 8.62974   1
   1   3  14 32.2066 7.34099   1
   1   3  15 88.1237 11.4119   1
   1   3  16 131.527 15.6262   1
   1   3  17 19.6365 5.29094   1
   1   4 -21-10.4267 20.7496   1
   1   4 -20 34.3212 23.7976   1
   1   4 -19 6.58019 14.6136   1
   1   4 -18 1.64997 13.6871   1
   1   4 -17 10.9758 52.6591   1
   1   4 -16 41.6587 10.1412   1
   1   4 -15 11.1593  10.013   1
   1   4 -14 59.0631 17.2247   1
   1   4 -13 81.2129 12.9504   1
   1   4 -12  20.602 11.0319   1
   1   4 -11 150.584 17.0573   1
   1   4 -10 11.9879 8.29531   1
   1   4  -9 45.6389 13.3253   1
   1   4  -8 413.585 30.0207   1
   1   4  -7 185.109 28.5791   1
   1   4  -6 155.923 23.0716   1
   1   4  -5 97.6101 30.5263   1
   1   4  -4-7.27583 13.9222   1
   1   4  -3 287.679 32.8305   1
   1   4  -2 176.557 52.3938   1
   1   4  -1 61.1576  20.833   1
   1   4   0 27.4078 13.6266   1
   1   4   1 242.115 20.8867   1
   1   4   2 19.2231  11.938   1
   1   4   3-15.2761 13.9219   1
   1   4   4 273.853 23.9047   1
   1   4   5 96.3636 13.0779   1
   1   4   6 163.352 13.2388   1
   1   4   7 145.213 13.9336   1
   1   4   8 39.0255 6.99385   1
   1   4   9 472.381 28.3758   1
   1   4  10 7.97516 8.46221   1
   1   4  11 0.45565 13.0248   1
   1   4  12 16.9815 9.77314   1
   1   4  13 8.14387 11.8716   1
   1   4  14-4.40213 11.4551   1
   1   4  15 16.3256 10.9796   1
   1   4  16 16.0056 7.68181   1
   1   5 -18-5.81658 22.0375   1
   1   5 -17 19.5574 17.7878   1
   1   5 -16 2.90634 17.1296   1
   1   5 -15 0.25075 21.8647   1
   1   5 -14 16.8005 27.9225   1
   1   5 -13 60.3715 38.2413   1
   1   5 -12 35.8647 13.4515   1
   1   5 -11 24.5273 18.0934   1
   1   5 -10 5.29249 16.5479   1
   1   5  -9 36.0617  17.881   1
   1   5  -8-22.0293 25.4532   1
   1   5  -7 2.11349 17.4636   1
   1   5  -6 8.80002 12.6161   1
   1   5  -5 38.2192 16.0278   1
   1   5  -4 143.103 17.7405   1
   1   5  -3 33.9685 37.3693   1
   1   5  -2 23.7947 16.0916   1
   1   5  -1 18.5062 44.4465   1
   1   5   0-1.20484 16.6729   1
   1   5   1   3.113 13.6285   1
   1   5   2 65.6365 20.4743   1
   1   5   3 181.846 20.1199   1
   1   5   5 45.8511 20.3829   1
   1   5   6 10.2683 16.2386   1
   1   5   7 53.6819 11.9422   1
   1   5   8 55.8582  25.609   1
   1   5   9 4.25597 6.96801   1
   1   5  10 25.4599 7.25567   1
   1   5  11 9.38862 12.1092   1
   1   5  12 30.2425  12.584   1
   1   5  13 61.0701 14.6452   1
   1   5  14-14.4789 14.2831   1
   1   6 -15-8.90805 19.7435   1
   1   6 -14  12.651 22.0874   1
   1   6 -13 18.9607 17.4471   1
   1   6 -12 3.55116 18.4785   1
   1   6 -11 46.8867  28.455   1
   1   6 -10 10.4007 13.9567   1
   1   6  -9-24.1619 18.9438   1
   1   6  -8 31.9197 19.4064   1
   1   6  -5-21.5967 18.1536   1
   1   6  -4 50.4007   14.87   1
   1   6  -3 129.868 26.0642   1
   1   6  -2 38.5261 17.0999   1
   1   6  -1 -0.3137 32.3203   1
   1   6   0 54.9191 37.5149   1
   1   6   1 29.5545 14.1529   1
   1   6   2-2.97099 24.6588   1
   1   6   3 126.852 26.7652   1
   1   6   4 74.3438  30.568   1
   1   6   5 18.2567 14.5433   1
   1   6   6 20.5494  10.963   1
   1   6   7 5.54293 9.14042   1
   1   6   8-7.62378 9.64322   1
   1   6   9 7.85792 7.88631   1
   1   7  -9 5.73926 28.1278   1
   1   7  -8-12.1083 27.1272   1
   1   7  -7 37.2097 25.5812   1
   1   7  -6 19.0242 20.9743   1
   1   7  -5 36.2257 28.1409   1
   1   7  -4 46.9739  16.175   1
   1   7  -3 6.43976 14.8324   1
   1   7  -1  32.897 22.6066   1
   1   7   0 55.1248 19.7254   1
   1   7   1 -26.013 20.4546   1
   1   7   2 22.3748 23.2967   1
   1   7   3 10.2435 18.5425   1
   1   7   4 9.52209 13.7414   1
   1   7   5  50.545 16.7595   1
   2  -7  -9 37.1297 27.0317   1
   2  -7  -8 5.20802 17.4954   1
   2  -7  -7-17.0476 15.1628   1
   2  -7  -6-4.00638 13.1646   1
   2  -7  -5 -13.446 12.8995   1
   2  -7  -4 40.7622 13.7378   1
   2  -6 -15 32.7813 22.4335   1
   2  -6 -14 13.3559 20.5271   1
   2  -6 -13 37.7051 20.7676   1
   2  -6 -12 3.00304 19.1526   1
   2  -6 -11-2.12144 24.8724   1
   2  -6 -10-5.57498 15.9703   1
   2  -6  -9 19.1482 17.4517   1
   2  -6  -8-13.2159 21.1104   1
   2  -6  -7 10.3542 14.4839   1
   2  -6  -6 0.55555 12.8248   1
   2  -6  -5 2.11734 12.7284   1
   2  -6  -3 23.4499 11.5724   1
   2  -6  -2-4.92699 12.2757   1
   2  -6  -1 210.988 22.2801   1
   2  -5 -18  15.343 32.9633   1
   2  -5 -17   0.665 21.3168   1
   2  -5 -16 29.5067 24.0141   1
   2  -5 -15 14.9657 21.0809   1
   2  -5 -14 26.0087 21.2824   1
   2  -5 -13 13.1296 19.2156   1
   2  -5 -12 44.4511 20.8953   1
   2  -5 -11  8.7733 18.1748   1
   2  -5 -10 23.5891 18.1216   1
   2  -5  -9 15.4738 22.8243   1
   2  -5  -8-21.2034 15.0757   1
   2  -5  -7 155.505 23.6515   1
   2  -5  -6 25.7809  25.542   1
   2  -5  -5 103.303 14.4501   1
   2  -5  -4-4.32934 18.9856   1
   2  -5  -3 261.027 30.1588   1
   2  -5  -2-3.17054 18.3834   1
   2  -5  -1 101.859 22.0305   1
   2  -5   0  19.175 8.94454   1
   2  -5   1 17.9625 14.2404   1
   2  -5   2 1.01616 12.4161   1
   2  -5   3 0.46801 12.0688   1
   2  -5   4 5.37303  17.698   1
   2  -5   5 15.1719  19.293   1
   2  -4 -20 7.17349 22.9998   1
   2  -4 -19-26.6268 30.3993   1
   2  -4 -18 5.58318 22.1696   1
   2  -4 -17-5.87711 21.2557   1
   2  -4 -16 48.6384 30.6698   1
   2  -4 -15 22.3699 20.6194   1
   2  -4 -14-3.54948 18.9898   1
   2  -4 -13 16.8771 20.0816   1
   2  -4 -12-33.8921  18.455   1
   2  -4 -11 233.872 29.9072   1
   2  -4 -10 34.9021 23.1442   1
   2  -4  -9-3.25692  17.899   1
   2  -4  -8 496.572 38.1542   1
   2  -4  -7  34.965 11.4872   1
   2  -4  -6 55.5727 14.4077   1
   2  -4  -5 22.5999  9.5181   1
   2  -4  -4 5.94625 10.7127   1
   2  -4  -3 241.848 19.3205   1
   2  -4  -2 42.0989   9.512   1
   2  -4  -1-1.70141 16.3731   1
   2  -4   0 308.806 20.7985   1
   2  -4   1 3.73655 5.64132   1
   2  -4   2 20.7286 24.4573   1
   2  -4   3 139.454 25.6335   1
   2  -4   4 106.256 14.0073   1
   2  -4   5 44.8679 9.96489   1
   2  -4   6-5.28891  14.462   1
   2  -4   7 0.15385 17.4489   1
   2  -4   8 39.1074 15.0783   1
   2  -4   9 15.4919  18.305   1
   2  -4  10-4.73523 17.3387   1
   2  -4  11 73.3368 17.6624   1
   2  -4  12 49.2793 17.7384   1
   2  -3 -22 2.75042 23.2353   1
   2  -3 -21 38.9593 32.3517   1
   2  -3 -19-70.9886 30.0352   1
   2  -3 -18 99.2176 26.4413   1
   2  -3 -17 156.344   28.54   1
   2  -3 -16 11.7755 28.4139   1
   2  -3 -15-16.9095 18.1469   1
   2  -3 -14 80.3951 21.7045   1
   2  -3 -13 63.4365 19.4808   1
   2  -3 -12 180.374 24.1351   1
   2  -3 -11 4.15293 12.4658   1
   2  -3 -10 7.61192 12.2309   1
   2  -3  -9 8.37505  11.604   1
   2  -3  -8 78.5194 12.1111   1
   2  -3  -7-2.87839 19.4206   1
   2  -3  -6 34.0453 16.7655   1
   2  -3  -5 30.7881 13.1069   1
   2  -3  -4 174.746 17.4682   1
   2  -3  -3 59.7892 12.4229   1
   2  -3  -2 0.03142  7.8589   1
   2  -3  -1 6.41256  9.4631   1
   2  -3   0 58.5381 7.37258   1
   2  -3   1 286.306 17.8261   1
   2  -3   2 160.064 15.0027   1
   2  -3   3 12.0377 7.87671   1
   2  -3   4  386.99 26.9198   1
   2  -3   5 303.105 21.6416   1
   2  -3   6  6.3433 10.6143   1
   2  -3   7 26.3658 11.1006   1
   2  -3   8 40.4197 9.34109   1
   2  -3   9   11.58  11.088   1
   2  -2 -24  54.135 24.4271   1
   2  -2 -23 7.53695 23.0033   1
   2  -2 -22 27.6778 23.1794   1
   2  -2 -20 37.2578  22.622   1
   2  -2 -19 50.4631 22.7031   1
   2  -2 -18-13.0208 17.6938   1
   2  -2 -17 144.188 27.7716   1
   2  -2 -16 85.1503 23.9425   1
   2  -2 -15 8.81334   14.49   1
   2  -2 -14-1.36373 11.5353   1
   2  -2 -13 488.504 48.6766   1
   2  -2 -12 96.7119 11.8163   1
   2  -2 -11 8.72492  7.2268   1
   2  -2 -10 10.1141 7.27109   1
   2  -2  -9 267.996 34.6145   1
   2  -2  -8 8.47947 7.15309   1
   2  -2  -7 2155.08 98.0758   1
   2  -2  -6-2.65638 11.5783   1
   2  -2  -5 -4.5592 20.4948   1
   2  -2  -4-1.64373 13.0166   1
   2  -2  -3 20.6809 9.28702   1
   2  -2  -2 194.636 12.4579   1
   2  -2  -1-2.61107 10.2529   1
   2  -2   0 1218.25 53.2046   1
   2  -2   1 300.502 24.3062   1
   2  -2   2 95.3376 25.7486   1
   2  -2   3 1240.26 99.6844   1
   2  -2   4 23.8501 11.2714   1
   2  -2   5 139.068 13.7708   1
   2  -2   6 17.7175 8.53095   1
   2  -2   7 30.3418 13.9339   1
   2  -2   8 281.487 32.0104   1
   2  -1 -24 46.2891  22.513   1
   2  -1 -23 16.2485 28.8677   1
   2  -1 -22-7.39909 19.5508   1
   2  -1 -21  34.112 27.8498   1
   2  -1 -20-2.96662 18.9142   1
   2  -1 -19 14.6164   13.78   1
   2  -1 -18-14.5164 40.4481   1
   2  -1 -17 38.9936 22.4794   1
   2  -1 -16-0.24072 13.0448   1
   2  -1 -15  231.12 29.9399   1
   2  -1 -14 -6.2057 15.3115   1
   2  -1 -13 42.4632 11.9089   1
   2  -1 -12 220.949  19.513   1
   2  -1 -11 107.743  19.619   1
   2  -1 -10 101.281 15.6649   1
   2  -1  -9 688.303 44.1286   1
   2  -1  -8 246.531  19.089   1
   2  -1  -7 12.2901  9.8392   1
   2  -1  -6 43.3745 7.73662   1
   2  -1  -5  308.86 23.2759   1
   2  -1  -4 9192.89 775.185   1
   2  -1  -3 9521.65 685.215   1
   2  -1  -2 677.165 33.2596   1
   2  -1  -1 671.854 29.5273   1
   2  -1   0 219.767 16.6503   1
   2  -1   1 172.867 12.4252   1
   2  -1   2 10.6141 4.99853   1
   2  -1   3 171.519 16.3469   1
   2  -1   4 35.7061 13.4417   1
   2   0 -24  1.1269  17.922   1
   2   0 -23-3.58049  16.835   1
   2   0 -22  7.4149 17.3589   1
   2   0 -21-13.1248 17.0195   1
   2   0 -20 38.2319 24.8227   1
   2   0 -19 9.48541  13.109   1
   2   0 -18 158.699  25.191   1
   2   0 -17-3.26571 13.7442   1
   2   0 -16  78.391 23.6464   1
   2   0 -15-2.63364 18.7914   1
   2   0 -14 1109.23  79.658   1
   2   0 -13-12.4649 33.7223   1
   2   0 -12-1.60512 29.9405   1
   2   0 -11 5.69714 7.63485   1
   2   0 -10-7.18057 11.5492   1
   2   0  -9-4.85844 19.0226   1
   2   0  -8 27.3602  6.2213   1
   2   0  -7-3.12133  7.4371   1
   2   0  -6 128.008 9.13775   1
   2   0  -5 1.87936 4.91553   1
   2   0  -4 6231.80 276.009   1
   2   0  -3 11.2373 6.24962   1
   2   0  -2 2277.96 84.3394   1
   2   0  -1 4.47749 8.21609   1
   2   0   1 0.49176 5.42021   1
   2   0   2 65.1562 5.69477   1
   2   0   3 1.81075 4.57995   1
   2   0   8 458.511 45.4679   1
   2   0  10 66.6003 15.1152   1
   2   0  11-0.24071 9.78801   1
   2   0  12 390.903 43.6409   1
   2   0  14 19.2138 12.3174   1
   2   0  15 5.29596 11.5041   1
   2   0  16 56.1373 15.2935   1
   2   1 -24 19.4452  22.633   1
   2   1 -23-8.95615 17.2143   1
   2   1 -22 4.93899 31.3343   1
   2   1 -21-6.54716 15.9085   1
   2   1 -20 7.21751 9.70992   1
   2   1 -19 16.9433 10.7502   1
   2   1 -18 4.90934 11.8441   1
   2   1 -17 36.8831 6.73176   1
   2   1 -16 2.46385 7.02718   1
   2   1 -15 233.261 15.0282   1
   2   1 -14-9.15591 11.4326   1
   2   1 -13 32.6993  6.7178   1
   2   1 -12 210.292 20.4957   1
   2   1 -11 127.249 19.9415   1
   2   1 -10 88.9611 15.4958   1
   2   1  -9 620.174 37.7916   1
   2   1  -8 251.502 16.9212   1
   2   1  -7 18.2612 6.27102   1
   2   1  -6  50.367 6.58027   1
   2   1  -5 314.997 18.5204   1
   2   1  -4 8756.91  398.47   1
   2   1  -3 9125.46  572.37   1
   2   1  -2 746.781 33.7329   1
   2   1  -1 704.839 39.7575   1
   2   1   0  215.84  13.201   1
   2   1   1 157.408 9.06913   1
   2   1   2 8.01244 5.31713   1
   2   1   3 156.881 12.1426   1
   2   1   4 51.5543 7.18024   1
   2   1   5 21.5632 6.20648   1
   2   1   6 22.1763  9.7163   1
   2   1   7 216.827 16.7184   1
   2   1   8 385.266 29.0022   1
   2   1   9 63.2815 16.1119   1
   2   1  10 29.0706 12.4153   1
   2   1  11 63.8965 15.1421   1
   2   1  12-2.59996 11.4108   1
   2   1  13 5.73085 11.8718   1
   2   1  14 7.52275  17.561   1
   2   1  15 21.4204 14.2161   1
   2   2 -24 30.4625 23.0169   1
   2   2 -23 10.0541 15.4032   1
   2   2 -22 17.8508 24.3338   1
   2   2 -21 30.7932 21.5267   1
   2   2 -20 10.0528 11.3481   1
   2   2 -19  24.501 11.1847   1
   2   2 -18 2.13058  7.1602   1
   2   2 -17 149.434 11.9531   1
   2   2 -16 91.5819 12.0157   1
   2   2 -15 3.46804 6.52411   1
   2   2 -14 8.76962  8.3485   1
   2   2 -13 485.866 27.3297   1
   2   2 -12 100.661 8.55492   1
   2   2 -11-1.85481 12.1324   1
   2   2 -10 16.8305 12.3877   1
   2   2  -9 272.217 17.3055   1
   2   2  -8-6.10526 9.44669   1
   2   2  -7 2075.24 95.8732   1
   2   2  -6 4.10258 8.30565   1
   2   2  -5  1.5974   7.934   1
   2   2  -4 7.95258 6.31382   1
   2   2  -3 13.5586 6.41442   1
   2   2  -2 159.873 12.3081   1
   2   2  -1  3.5559 6.14169   1
   2   2   0 1172.80 53.1265   1
   2   2   1 296.863 18.3158   1
   2   2   2 97.5138 9.07308   1
   2   2   3 1324.89 67.0483   1
   2   2   4 29.2611 10.3854   1
   2   2   5 130.884 17.1842   1
   2   2   6 18.8269 7.87368   1
   2   2   7-0.82542 8.13453   1
   2   2   8 298.976 23.7816   1
   2   2   9 68.4219 9.21676   1
   2   2  10 5.56226 6.55607   1
   2   2  11 66.0192 14.2778   1
   2   2  12 110.755 27.2942   1
   2   2  13 31.4016 14.4144   1
   2   2  14 11.8565 19.2795   1
   2   3 -22  23.098 22.7317   1
   2   3 -21 5.98713 13.8069   1
   2   3 -20 62.0681 17.2707   1
   2   3 -19-6.13369 15.4842   1
   2   3 -18 76.4271 11.6271   1
   2   3 -17 121.997 17.4769   1
   2   3 -16 11.2049 8.71874   1
   2   3 -15 3.04316 10.9595   1
   2   3 -14 81.4902 15.3927   1
   2   3 -13 48.0534 15.5818   1
   2   3 -12  170.68 18.3446   1
   2   3 -11 1.87555 12.3088   1
   2   3 -10 29.9545 28.2372   1
   2   3  -9 14.5577 9.95622   1
   2   3  -8 93.8265  12.221   1
   2   3  -7-5.86252 20.9784   1
   2   3  -6 33.6677 14.8233   1
   2   3  -5 36.0688 12.9925   1
   2   3  -4 160.109 22.0384   1
   2   3  -3 57.8288 15.3851   1
   2   3  -2-2.67869 17.1761   1
   2   3  -1-1.40884 13.8543   1
   2   3   0 57.0333 12.4142   1
   2   3   1 288.442 22.1116   1
   2   3   2 180.351 14.5073   1
   2   3   3 24.3046 10.0574   1
   2   3   4 341.115 54.4369   1
   2   3   5 269.905 29.7312   1
   2   3   6 9.34462 8.05274   1
   2   3   7  19.315 6.88944   1
   2   3   8 43.6504 9.30763   1
   2   3   9 6.93683  12.605   1
   2   3  10 42.6985  9.4441   1
   2   3  11 137.306 14.3338   1
   2   3  12  15.011 17.2214   1
   2   3  13 24.2689 10.0739   1
   2   3  14 370.251 34.5255   1
   2   3  15 5.01952 6.80781   1
   2   3  16-0.96146 3.60071   1
   2   3  17 5.57794 5.14183   1
   2   4 -21  16.019 22.9946   1
   2   4 -20 5.38012 30.9425   1
   2   4 -19 9.17078 17.7234   1
   2   4 -18-3.94261 17.9903   1
   2   4 -17-21.7853  20.464   1
   2   4 -16-6.33048 16.5425   1
   2   4 -15 1.09272 10.4542   1
   2   4 -14 7.57173 8.73884   1
   2   4 -13 32.0788 10.8568   1
   2   4 -12 7.72022 10.9499   1
   2   4 -11 224.739  25.868   1
   2   4 -10 31.6904 15.9661   1
   2   4  -9 9.02899   13.03   1
   2   4  -8  499.97  35.682   1
   2   4  -7 48.3629 11.1123   1
   2   4  -6  58.399 10.9864   1
   2   4  -5 8.16667 9.48468   1
   2   4  -4-14.0221 15.5372   1
   2   4  -3 237.201  17.183   1
   2   4  -2 14.2409 21.9083   1
   2   4  -1-3.86546 12.5687   1
   2   4   0 258.291 24.8035   1
   2   4   1 1.09531 10.6127   1
   2   4   2-3.13981 20.7502   1
   2   4   3 147.162 23.6402   1
   2   4   4 87.9294 29.7594   1
   2   4   5 20.1292  11.258   1
   2   4   6-5.96172  12.328   1
   2   4   7-2.60044 11.1733   1
   2   4   8 26.0803   8.283   1
   2   4   9 32.0695 5.57322   1
   2   4  10-13.0831 13.7173   1
   2   4  11 63.5259 13.7482   1
   2   4  12 100.129 15.1898   1
   2   4  13 97.4192 15.5784   1
   2   4  14-9.19666  11.118   1
   2   4  15-5.44653 7.46275   1
   2   5 -18 19.6736 23.0728   1
   2   5 -17 3.67304 22.0635   1
   2   5 -16  15.174 18.4754   1
   2   5 -15  18.866 17.6152   1
   2   5 -14-16.5426 18.9811   1
   2   5 -13 4.51802 15.1033   1
   2   5 -12 33.0153  31.761   1
   2   5 -11 49.5472 27.4739   1
   2   5 -10 51.7113 13.8799   1
   2   5  -9-10.4537  31.612   1
   2   5  -8-4.40697 19.0586   1
   2   5  -7 175.424 21.2799   1
   2   5  -6 23.9925 15.3489   1
   2   5  -5 101.273 22.5486   1
   2   5  -4 13.2056 12.5465   1
   2   5  -3  214.65 32.0916   1
   2   5  -2 9.58617 14.7839   1
   2   5  -1 109.384 16.1526   1
   2   5   0 10.6975 14.8059   1
   2   5   1  42.707 15.7129   1
   2   5   2 3.05625 20.5196   1
   2   5   3-0.44248 18.8495   1
   2   5   4-5.38343  15.854   1
   2   5   5 24.5874 18.1218   1
   2   5   7 23.4721 8.81131   1
   2   5   8 54.1868 8.25774   1
   2   5   9  30.859 10.6509   1
   2   5  10 72.4404 6.64465   1
   2   5  11 94.3365  17.709   1
   2   5  12 15.3278 16.6266   1
   2   5  13 1.19079 10.9029   1
   2   5  14 1.45866 9.97533   1
   2   6 -14-29.8431 25.6937   1
   2   6 -13-27.5326 19.3633   1
   2   6 -12 -8.8223  47.015   1
   2   6 -11 27.5485  32.674   1
   2   6 -10 10.1092 21.0441   1
   2   6  -9-3.36879 19.0389   1
   2   6  -8 4.64542 12.8883   1
   2   6  -7 24.7222 36.7123   1
   2   6  -6 17.1428 19.5426   1
   2   6  -5 20.7976 19.3467   1
   2   6  -4  82.133 18.9289   1
   2   6  -3-5.51999 17.9788   1
   2   6  -2 12.4189 24.0009   1
   2   6  -1 288.884 27.6341   1
   2   6   0 217.137 52.9141   1
   2   6   1 51.9827 17.7365   1
   2   6   2 68.3806 22.8856   1
   2   6   3 14.9931 28.3902   1
   2   6   4 8.06758  19.258   1
   2   6   5 26.0242 29.0737   1
   2   6   6 191.188 19.5126   1
   2   6   7 89.9182 15.7772   1
   2   6   8 44.3745 11.4412   1
   2   6   9-15.0844 7.25133   1
   2   7  -9-21.3292 27.5245   1
   2   7  -8 30.0677 37.6092   1
   2   7  -5-17.0527  20.701   1
   2   7  -4 36.1813 22.6439   1
   2   7  -3 1.87403 19.3094   1
   2   7  -2 21.2804 15.4094   1
   2   7  -1 17.3019 18.1855   1
   2   7   0 66.5066  17.179   1
   2   7   1 3.29967 19.1436   1
   2   7   2  25.317 23.7257   1
   2   7   3 3.67435 20.7834   1
   2   7   4 31.5338  31.804   1
   2   7   5-2.09975 41.9261   1
   3  -7  -9 9.73633 27.0058   1
   3  -7  -8  30.944 19.3272   1
   3  -7  -7 15.5087 16.1047   1
   3  -7  -5 12.9188 17.7744   1
   3  -6 -15-19.8898 21.0054   1
   3  -6 -14 51.7914 24.2432   1
   3  -6 -13 37.9977 21.5438   1
   3  -6 -12 7.68072 20.8069   1
   3  -6 -11 40.8482 26.5613   1
   3  -6 -10-6.83264 16.9668   1
   3  -6  -9 62.5798 19.8556   1
   3  -6  -8 8.05518 15.9557   1
   3  -6  -7-2.43138 15.3054   1
   3  -6  -6  33.023 21.4714   1
   3  -6  -5 105.105 18.7516   1
   3  -6  -4-4.21597 17.6196   1
   3  -6  -3-2.65208 10.6808   1
   3  -6  -2 49.6227 14.8453   1
   3  -5 -18-11.9563 23.3897   1
   3  -5 -17-5.81239  20.524   1
   3  -5 -16-5.82269 21.3851   1
   3  -5 -15 143.765 30.4189   1
   3  -5 -14-14.1073 19.1244   1
   3  -5 -13 75.0574 23.3656   1
   3  -5 -12 52.2038 19.6461   1
   3  -5 -11-2.88878 16.3084   1
   3  -5 -10 9.36767 23.6058   1
   3  -5  -9  14.334 16.8722   1
   3  -5  -7 21.3584 16.5661   1
   3  -5  -6 220.501 20.3051   1
   3  -5  -5 76.6241 19.4321   1
   3  -5  -4 51.1489 16.2536   1
   3  -5  -3 106.862 15.5307   1
   3  -5  -2 43.5224 13.9308   1
   3  -5  -1 275.074 22.4118   1
   3  -5   0 51.3705 26.2351   1
   3  -5   1 48.8523 15.7058   1
   3  -5   2 92.7657 19.3904   1
   3  -5   3 27.8233 14.7151   1
   3  -5   4-9.17066 13.4399   1
   3  -5   5 44.4324 15.4549   1
   3  -5   6 130.628 23.6064   1
   3  -5   7 62.9791 22.8896   1
   3  -4 -20  39.545 32.4309   1
   3  -4 -19-5.09717 20.9881   1
   3  -4 -18 41.7381 24.2115   1
   3  -4 -17 0.74163 20.0142   1
   3  -4 -16 115.249 33.8354   1
   3  -4 -15 8.43075 20.5689   1
   3  -4 -14-8.42074  19.932   1
   3  -4 -13-2.33714 19.6386   1
   3  -4 -12 19.8103 20.3338   1
   3  -4 -11 10.1057 11.9008   1
   3  -4 -10-7.03745 19.1589   1
   3  -4  -9 174.285 18.1344   1
   3  -4  -8 40.6856 10.9396   1
   3  -4  -7 94.7774 14.6535   1
   3  -4  -6   67.10 16.8268   1
   3  -4  -5 48.0314  16.333   1
   3  -4  -4 82.8229 12.7562   1
   3  -4  -3-3.31045 16.7637   1
   3  -4  -2  7.3127 7.04719   1
   3  -4  -1-3.68198 13.2535   1
   3  -4   0 59.8307 8.21677   1
   3  -4   1 14.6188 8.49661   1
   3  -4   2 5.41392 11.6218   1
   3  -4   3 73.4119 11.5649   1
   3  -4   4 6.81816 10.2436   1
   3  -4   5 62.9845 15.1163   1
   3  -4   6 223.647 28.3292   1
   3  -4   7 31.3434 14.0811   1
   3  -4   8 45.3218 11.2657   1
   3  -4   9   9.176 8.82707   1
   3  -4  10 159.835 22.8608   1
   3  -4  11-10.8932 18.0231   1
   3  -3 -22 2.90829  32.911   1
   3  -3 -21 0.08974 20.9792   1
   3  -3 -20 42.0279 23.8463   1
   3  -3 -19-12.6216  22.486   1
   3  -3 -18  -8.105 20.3307   1
   3  -3 -17 136.978 28.1908   1
   3  -3 -16 37.9948 30.0731   1
   3  -3 -15  2.4748 19.5952   1
   3  -3 -14  10.183 18.4604   1
   3  -3 -12-0.94589 23.4255   1
   3  -3 -11 257.738 22.7969   1
   3  -3 -10 128.611  16.028   1
   3  -3  -9 1.05847 23.4652   1
   3  -3  -8 46.3054 10.6888   1
   3  -3  -7 40.0998 13.7463   1
   3  -3  -6 553.408 49.7503   1
   3  -3  -5 5.33785 7.82366   1
   3  -3  -4 122.221 39.3909   1
   3  -3  -3 9.79724 7.01356   1
   3  -3  -2 86.2965 10.3548   1
   3  -3  -1 80.3866 17.9578   1
   3  -3   0 176.198 13.5563   1
   3  -3   1  16.971 20.0588   1
   3  -3   2 1.08521 16.3144   1
   3  -3   3 369.729 26.8309   1
   3  -3   4 47.9134 10.7479   1
   3  -3   5 31.3547 12.0975   1
   3  -3   6 233.486 25.2162   1
   3  -3   7 3.60238 9.84631   1
   3  -3   8-7.06567 14.2732   1
   3  -3   9-2.67253 10.4262   1
   3  -3  10-0.18988 11.1689   1
   3  -2 -23-23.9096 22.2393   1
   3  -2 -22-32.8656 29.7496   1
   3  -2 -21 3.74797 22.3622   1
   3  -2 -20  8.3103 30.2148   1
   3  -2 -19-2.18447 20.3894   1
   3  -2 -18 8.70689 11.0206   1
   3  -2 -17  101.10 39.0283   1
   3  -2 -16-2.47328   18.80   1
   3  -2 -15 3.08657 17.3118   1
   3  -2 -14 175.979 16.5985   1
   3  -2 -13  9.8527 9.03902   1
   3  -2 -12-2.17509 15.6573   1
   3  -2 -11 308.561 63.2247   1
   3  -2 -10 23.2511 8.84675   1
   3  -2  -9 1834.45 109.436   1
   3  -2  -8 2161.32 218.852   1
   3  -2  -7 693.604 49.3562   1
   3  -2  -6 38.6222 7.64101   1
   3  -2  -5 8.10176 5.89122   1
   3  -2  -4 94.4749 8.31023   1
   3  -2  -3 186.303 13.6321   1
   3  -2  -2 76.9476 15.0289   1
   3  -2  -1 791.768 40.7567   1
   3  -2   0 306.405 34.1739   1
   3  -2   1 635.855 39.5755   1
   3  -2   2 126.641 11.0925   1
   3  -2   3 1164.39 66.3754   1
   3  -2   4  85.201  9.1814   1
   3  -2   5 22.3774 6.87078   1
   3  -2   6 4.08559 16.2679   1
   3  -2   7 52.2591 11.5228   1
   3  -1 -24 107.396 26.0175   1
   3  -1 -23 37.3251 23.1031   1
   3  -1 -22 140.141 27.7058   1
   3  -1 -21 4.60255   26.65   1
   3  -1 -20 14.2893 19.8822   1
   3  -1 -19-16.6332 31.5545   1
   3  -1 -18 6.12766 10.8447   1
   3  -1 -17 30.2431 37.7834   1
   3  -1 -16 11.4066 15.4906   1
   3  -1 -15 263.906 22.1129   1
   3  -1 -14 70.8609 11.4769   1
   3  -1 -13 5.30772 8.65226   1
   3  -1 -12 33.2085 8.65539   1
   3  -1 -11 364.071 25.6666   1
   3  -1 -10 10.4911 8.12938   1
   3  -1  -9 449.985 36.2539   1
   3  -1  -8 55.7078 13.8804   1
   3  -1  -7 58.0248 9.90838   1
   3  -1  -6 257.324  18.711   1
   3  -1  -5 8.85526 9.33322   1
   3  -1  -4 338.916 22.7568   1
   3  -1  -3 2260.75 101.096   1
   3  -1  -2 8.16844 6.24729   1
   3  -1  -1 55.9621  8.5813   1
   3  -1   0-4.12954 7.85926   1
   3  -1   1 1909.69  122.36   1
   3  -1   2  104.80 8.42538   1
   3  -1   3-6.77023 7.71465   1
   3  -1   4 1524.29 115.354   1
   3   0 -24-5.67452  18.474   1
   3   0 -23 15.7083  20.209   1
   3   0 -22 4.15625 17.7745   1
   3   0 -21 3.52712 20.6658   1
   3   0 -20 9.66048 10.1082   1
   3   0 -19 10.5817 9.80375   1
   3   0 -18 149.664 22.8151   1
   3   0 -17 3.04071 8.90543   1
   3   0 -16 78.4977 18.3258   1
   3   0 -15 -7.6651 11.4178   1
   3   0 -14  484.87  39.636   1
   3   0 -13-7.21653 10.7422   1
   3   0 -12 57.6405 12.9318   1
   3   0 -11-4.35562 8.42654   1
   3   0 -10 118.621 9.81958   1
   3   0  -9 5.16669 5.92703   1
   3   0  -8-2.22847 8.78962   1
   3   0  -7 4.59485 6.05238   1
   3   0  -6 724.638 34.8722   1
   3   0  -5-11.2982 8.58428   1
   3   0  -4 764.846 53.7257   1
   3   0  -3 11.3249 6.45971   1
   3   0  -2 544.224 72.7025   1
   3   0  -1 6.14188 6.68779   1
   3   0   0 2263.33 109.146   1
   3   0   1 3.91769 9.70616   1
   3   0   2 44.0085 7.25799   1
   3   0   3 2.71198 5.82524   1
   3   0   4  10.006 6.40829   1
   3   0   5  7.1277 5.79736   1
   3   1 -23  83.832 15.9385   1
   3   1 -22 129.853 42.5024   1
   3   1 -21  -9.996 16.1232   1
   3   1 -20 9.90659 17.1191   1
   3   1 -19-20.3881 18.4443   1
   3   1 -18 14.6148 17.1711   1
   3   1 -17 41.5646 10.3525   1
   3   1 -16  4.3223 6.45775   1
   3   1 -15 268.744   20.96   1
   3   1 -14 77.7893 8.22381   1
   3   1 -13 1.01108 8.50037   1
   3   1 -12 31.3284 6.48093   1
   3   1 -11 360.836 19.9575   1
   3   1 -10 13.6754 7.57573   1
   3   1  -9 427.563 26.3081   1
   3   1  -8 39.9606 12.2275   1
   3   1  -7 74.9248 9.31101   1
   3   1  -6 271.912 20.5633   1
   3   1  -5-0.88568 10.0911   1
   3   1  -4 326.755  20.763   1
   3   1  -3 2186.42  77.054   1
   3   1  -2 9.46224 6.43532   1
   3   1  -1 53.7603 7.79242   1
   3   1   0 8.48446 4.86815   1
   3   1   1 2028.36 70.8619   1
   3   1   2 102.478 8.28253   1
   3   1   3  3.3302 4.61572   1
   3   1   4 1348.69 69.7974   1
   3   1   5 2.05666 4.52572   1
   3   1   6 130.014  14.985   1
   3   1   7 37.3251 7.28598   1
   3   1   8  159.00 16.0309   1
   3   1   9 7.81029 5.68748   1
   3   1  10 357.085 27.5019   1
   3   1  11 134.308 12.1042   1
   3   2 -23 10.1959 15.1681   1
   3   2 -22-2.14946 39.9018   1
   3   2 -21 20.4895 15.9543   1
   3   2 -20-8.04212  18.255   1
   3   2 -19 11.1483 10.1362   1
   3   2 -18 8.61392 6.94666   1
   3   2 -17 81.0201 9.80699   1
   3   2 -16 13.3596  6.8612   1
   3   2 -15 16.5361 7.91641   1
   3   2 -14  167.98 13.9394   1
   3   2 -13-0.74636   15.21   1
   3   2 -12 2.42735 5.71285   1
   3   2 -11  291.11  17.927   1
   3   2 -10  23.978 6.30409   1
   3   2  -9 1715.65 80.5283   1
   3   2  -8 2170.39 103.291   1
   3   2  -7 702.931 39.9967   1
   3   2  -6 30.0862  7.0295   1
   3   2  -5 17.0258  7.3467   1
   3   2  -4 102.225 9.59063   1
   3   2  -3 210.431 13.8791   1
   3   2  -2 73.1258 22.0581   1
   3   2  -1 820.491 41.1172   1
   3   2   0 284.592 43.2805   1
   3   2   1 657.009 29.9154   1
   3   2   2 120.298 8.42967   1
   3   2   3 1163.39 95.4352   1
   3   2   4 72.4741 10.1173   1
   3   2   5 42.5396 12.9907   1
   3   2   6 4.71536 4.18424   1
   3   2   7 63.2459 11.9759   1
   3   2   8 0.85146  6.4684   1
   3   2   9 27.9202 7.23381   1
   3   2  10 303.013 27.7688   1
   3   2  11-2.76269 6.37064   1
   3   2  12 -2.4807 5.82086   1
   3   2  13-1.08247 5.43075   1
   3   2  14 8.76705 5.22906   1
   3   2  15 48.7238 6.58987   1
   3   3 -22-32.6162 31.1399   1
   3   3 -21 14.7206 25.0692   1
   3   3 -20-1.82262 29.8113   1
   3   3 -19 8.82128 9.08167   1
   3   3 -18  0.0686 10.2497   1
   3   3 -17  124.45 23.4398   1
   3   3 -16 41.1549 10.1331   1
   3   3 -15 20.4452 8.78502   1
   3   3 -14-1.48126  40.171   1
   3   3 -13 121.389  20.101   1
   3   3 -12 -0.6237 15.8195   1
   3   3 -11 210.343 17.8768   1
   3   3 -10 146.688 37.3007   1
   3   3  -9 19.4441 8.35531   1
   3   3  -8 41.5824 10.5797   1
   3   3  -7 50.8435 10.2946   1
   3   3  -6 460.195 50.7687   1
   3   3  -5  15.562 7.15262   1
   3   3  -4 123.848 11.8076   1
   3   3  -3 3.78393 7.63844   1
   3   3  -2  82.603 14.5971   1
   3   3  -1 76.6122 17.4884   1
   3   3   0 190.719 17.5936   1
   3   3   1-0.14131 19.3454   1
   3   3   2 5.59047 6.52938   1
   3   3   3 388.419 24.4894   1
   3   3   4 24.6949 7.82227   1
   3   3   5 28.8576 14.0196   1
   3   3   6 181.391 27.3949   1
   3   3   7 2.48444 9.07172   1
   3   3   8-10.5629 11.5081   1
   3   3   9 16.1786 8.49052   1
   3   3  10-4.86458 10.3798   1
   3   3  11-3.33285 7.32009   1
   3   3  12-0.19235 6.95699   1
   3   3  13-10.3271 8.79663   1
   3   3  14 10.7908 6.04651   1
   3   3  15 24.2623 8.00164   1
   3   3  16 22.7531 7.04395   1
   3   3  17  10.391 5.40034   1
   3   4 -20 31.6182 23.8017   1
   3   4 -19 7.34901 14.2603   1
   3   4 -18 21.8805 33.1688   1
   3   4 -17  9.9767 20.5263   1
   3   4 -16 61.5973 27.3594   1
   3   4 -15 0.21382 35.3245   1
   3   4 -14-9.52058 16.5973   1
   3   4 -13  10.962 21.0915   1
   3   4 -12 16.7889 11.0756   1
   3   4 -11 2.15343 8.34059   1
   3   4 -10-0.80338 18.8673   1
   3   4  -9 152.467 37.7896   1
   3   4  -8 57.3951 11.7882   1
   3   4  -7 72.8625  15.579   1
   3   4  -6  75.912 16.4006   1
   3   4  -5 38.0082  12.075   1
   3   4  -4 97.6379 17.9687   1
   3   4  -3-3.43936 13.0189   1
   3   4  -2 15.4335 7.98303   1
   3   4  -1 1.14288 8.32063   1
   3   4   0 64.7026   19.38   1
   3   4   1  1.6562 9.53458   1
   3   4   2 1.47972 10.1466   1
   3   4   3 86.8486 11.7625   1
   3   4   4 8.27782 11.3263   1
   3   4   5   58.64 19.6706   1
   3   4   6 268.116 17.3212   1
   3   4   7-3.37472  14.989   1
   3   4   8 75.2478 7.76682   1
   3   4   9 0.68781 7.07027   1
   3   4  10  147.80 22.5866   1
   3   4  11 0.54964 9.53256   1
   3   4  12  199.43 26.4927   1
   3   4  13 11.1133 9.80936   1
   3   4  15  31.152 9.44483   1
   3   5 -18 36.9226 23.3935   1
   3   5 -17-2.54344 21.2508   1
   3   5 -16 35.5553 35.3211   1
   3   5 -15 191.251 22.4204   1
   3   5 -14-8.78313 47.9426   1
   3   5 -13 43.1298 16.6835   1
   3   5 -12 11.7813 12.4537   1
   3   5 -11-2.27827 51.8461   1
   3   5 -10 14.6988 27.6785   1
   3   5  -9 21.4304 17.1528   1
   3   5  -8 173.622 28.3945   1
   3   5  -7 25.3371 15.7108   1
   3   5  -6 199.262 30.4131   1
   3   5  -5 27.8022 18.5543   1
   3   5  -4  47.109 58.8713   1
   3   5  -3 134.215 24.0064   1
   3   5  -2   26.41 12.6838   1
   3   5  -1 248.737   37.57   1
   3   5   0 64.8676 19.7232   1
   3   5   1 42.0038  33.982   1
   3   5   2 137.499 24.1696   1
   3   5   3 25.6139 19.2855   1
   3   5   4-2.59722 16.7111   1
   3   5   5 31.7728 41.0189   1
   3   5   6 186.777 19.0603   1
   3   5   7 63.2579 12.9797   1
   3   5   8-2.73685 8.83174   1
   3   5   9 3.47849 5.84444   1
   3   5  11   13.73  12.201   1
   3   5  12 2.26057 11.4266   1
   3   5  13 20.1896  12.349   1
   3   6 -14 82.7605 29.9355   1
   3   6 -13-2.96137 29.1922   1
   3   6 -12 19.2117 16.9556   1
   3   6 -11 17.3831 13.7242   1
   3   6 -10 5.63488 13.9464   1
   3   6  -9  39.282 17.6764   1
   3   6  -8-11.3419 17.7504   1
   3   6  -7 0.09504 18.1201   1
   3   6  -6  0.9999 13.2494   1
   3   6  -5  95.802 30.1888   1
   3   6  -4 15.7051 13.3667   1
   3   6  -3 10.2261 41.5176   1
   3   6  -2 23.6849 16.7755   1
   3   6  -1 52.2452  36.749   1
   3   6   0 103.165 29.7861   1
   3   6   1-16.4409 17.8113   1
   3   6   2 194.375 38.6284   1
   3   6   3 175.689 30.8061   1
   3   6   4 23.4972 20.6548   1
   3   6   5 38.6025 15.1531   1
   3   6   6 51.6433 40.4356   1
   3   6   7 3.82503 11.0189   1
   3   6   8 25.8598  9.6263   1
   3   7  -8 -0.8601 23.9041   1
   3   7  -7-25.7238 24.5505   1
   3   7  -6 52.8469 25.4855   1
   3   7  -5 8.31335 21.2085   1
   3   7  -4    0.00 20.3378   1
   3   7  -3 4.91622 18.2116   1
   3   7  -2 3.95204 15.2029   1
   3   7  -1 24.2888   18.82   1
   3   7   0 25.7219 19.6344   1
   3   7   1-17.1063 22.2492   1
   3   7   2 22.4432 32.8399   1
   3   7   3 9.05847 22.1386   1
   3   7   4 15.6926 22.3816   1
   4  -7  -8 31.8056  19.966   1
   4  -7  -7  35.276 18.5252   1
   4  -7  -6 5.31896 20.7096   1
   4  -7  -5-5.21452 12.9164   1
   4  -6 -14-19.0775 21.4154   1
   4  -6 -13-22.1268 21.3697   1
   4  -6 -12-9.64189 21.6008   1
   4  -6 -11 41.1312 27.9719   1
   4  -6 -10 20.5594 19.5291   1
   4  -6  -9 31.8731 25.2456   1
   4  -6  -8 33.9175 18.4177   1
   4  -6  -7 14.6345  16.377   1
   4  -6  -6-4.09082 14.5244   1
   4  -6  -5 75.7117 21.5127   1
   4  -6  -4 5.66342 12.8514   1
   4  -6  -3 90.6144 15.8138   1
   4  -6  -2 0.88806   9.708   1
   4  -5 -18 42.7515 25.3992   1
   4  -5 -17 60.8003 27.2932   1
   4  -5 -16 7.27414 23.5285   1
   4  -5 -15 23.1856 22.7647   1
   4  -5 -14 37.0413 22.4406   1
   4  -5 -13 1.19343 19.3037   1
   4  -5 -12 18.1542  19.361   1
   4  -5 -11 32.6922 19.6026   1
   4  -5 -10-2.56174 15.9763   1
   4  -5  -9 22.8615 17.5561   1
   4  -5  -8 8.68236  16.249   1
   4  -5  -7 25.3018 23.8955   1
   4  -5  -6 63.9589 25.1233   1
   4  -5  -5 19.4126 16.4467   1
   4  -5  -4 184.541 25.1221   1
   4  -5  -3  435.06 33.9154   1
   4  -5  -2 235.414 34.6145   1
   4  -5  -1  35.984 12.3238   1
   4  -5   0 94.0142 19.3645   1
   4  -5   1 11.7246 12.9909   1
   4  -5   2  42.518 15.1817   1
   4  -5   3 254.942 30.3209   1
   4  -5   4 14.9415 14.2562   1
   4  -5   5 154.465 23.3939   1
   4  -5   6 39.2317 16.3343   1
   4  -4 -20 101.771 28.4014   1
   4  -4 -19 13.4303 21.8829   1
   4  -4 -18 27.5571  22.604   1
   4  -4 -17-17.2697 28.6582   1
   4  -4 -16-2.85527 20.6222   1
   4  -4 -15-4.90198 18.8843   1
   4  -4 -14 84.0089 23.7592   1
   4  -4 -13  8.5471 19.1772   1
   4  -4 -12 130.586 32.4421   1
   4  -4 -11  158.46 27.1823   1
   4  -4 -10  44.685 12.8038   1
   4  -4  -9  74.412 19.2886   1
   4  -4  -8 45.0498 10.6453   1
   4  -4  -7   55.91  12.477   1
   4  -4  -6 83.2616 25.6742   1
   4  -4  -5 99.3986  13.782   1
   4  -4  -4 3.75657 7.08501   1
   4  -4  -3 13.1779 8.25778   1
   4  -4  -2  39.698 10.2082   1
   4  -4  -1-15.5593 14.3647   1
   4  -4   0 19.7821 8.56962   1
   4  -4   1 191.242 34.5207   1
   4  -4   2 55.4048 10.0413   1
   4  -4   3 3.09716 10.9943   1
   4  -4   4 4.36779 7.99378   1
   4  -4   5 17.0993 10.2948   1
   4  -4   6 16.3878 10.4023   1
   4  -4   7 66.8018 11.2978   1
   4  -4   8 63.6152 11.4285   1
   4  -4   9 92.9841 12.7186   1
   4  -4  10 66.6074 16.1597   1
   4  -4  11-6.01423 12.4526   1
   4  -3 -22  5.1728 22.3607   1
   4  -3 -21 8.15232 22.2804   1
   4  -3 -20 2.84937 29.0727   1
   4  -3 -19 15.7591 20.9166   1
   4  -3 -18 84.9659 25.0585   1
   4  -3 -17 89.2523 24.4568   1
   4  -3 -16 58.0768 15.9803   1
   4  -3 -15 79.2683 37.6839   1
   4  -3 -14 67.6508 18.3342   1
   4  -3 -13 58.0645 14.3875   1
   4  -3 -12 454.885 37.7065   1
   4  -3 -11 383.605 25.1195   1
   4  -3 -10 18.5152 10.4368   1
   4  -3  -9 38.4749 18.0555   1
   4  -3  -8 119.577 14.9493   1
   4  -3  -7 14.4266 8.13657   1
   4  -3  -6 105.927 17.5263   1
   4  -3  -5 88.9185 9.33888   1
   4  -3  -4 61.0537 19.5671   1
   4  -3  -3 3.59539 8.89659   1
   4  -3  -2 144.246 15.3139   1
   4  -3  -1-17.6899 15.2799   1
   4  -3   0 215.538 34.5409   1
   4  -3   1 131.204 12.4886   1
   4  -3   2 504.153  68.134   1
   4  -3   3 86.9208 10.9865   1
   4  -3   4 89.8209 14.5581   1
   4  -3   5 8.17764 7.08174   1
   4  -3   6 133.453  40.246   1
   4  -3   7 131.277 20.4239   1
   4  -3   8  31.437 11.7004   1
   4  -3   9 28.2112 15.4876   1
   4  -2 -23 13.4465 31.1981   1
   4  -2 -22 39.5074 23.3815   1
   4  -2 -21-20.6652 21.1966   1
   4  -2 -20-16.5284 21.2911   1
   4  -2 -19 7.24262 21.2867   1
   4  -2 -18 9.28419 10.8359   1
   4  -2 -17 21.0065 14.5119   1
   4  -2 -16 35.9169 30.2644   1
   4  -2 -15  34.049 11.5436   1
   4  -2 -14 76.7671 18.3402   1
   4  -2 -13-4.89023 12.2356   1
   4  -2 -12  63.668 10.4967   1
   4  -2 -11 39.7135 24.4019   1
   4  -2 -10 2.40982 13.0504   1
   4  -2  -9 805.759 55.2096   1
   4  -2  -8 603.308 38.4657   1
   4  -2  -7 1377.45 88.1139   1
   4  -2  -6 150.688  15.937   1
   4  -2  -5 140.242 18.8707   1
   4  -2  -4  13.835  6.1918   1
   4  -2  -3 74.6509 8.99896   1
   4  -2  -2 459.808 46.3446   1
   4  -2  -1 63.6628 8.58016   1
   4  -2   0 1104.23 150.524   1
   4  -2   1 851.813 57.0251   1
   4  -2   2 214.695 37.3856   1
   4  -2   3 1121.53 100.881   1
   4  -2   4 366.041 24.1977   1
   4  -2   5 348.009 23.6014   1
   4  -2   6 439.414  27.478   1
   4  -2   7 215.087 24.1215   1
   4  -1 -24-36.4932 29.2475   1
   4  -1 -23-9.88019 20.9259   1
   4  -1 -22-3.09047 20.1851   1
   4  -1 -21-23.3284 18.8857   1
   4  -1 -20 25.8977 20.4929   1
   4  -1 -19 140.788 26.9667   1
   4  -1 -18 59.3091  20.833   1
   4  -1 -17 94.1866 17.2373   1
   4  -1 -16 2.66118 9.93123   1
   4  -1 -15-10.7187 12.4431   1
   4  -1 -14 4.61928 11.8524   1
   4  -1 -13 29.4487 9.79058   1
   4  -1 -12 64.6519  25.453   1
   4  -1 -11 9.67902 8.26115   1
   4  -1 -10 160.715 20.9702   1
   4  -1  -9 163.901 28.4984   1
   4  -1  -8 254.675 19.6407   1
   4  -1  -7 519.837 35.1591   1
   4  -1  -6 32.8359 23.6951   1
   4  -1  -5 286.579 19.9914   1
   4  -1  -4 1015.47  114.02   1
   4  -1  -3 22.0532 8.92944   1
   4  -1  -2 190.928 14.5916   1
   4  -1  -1 98.9657 7.53021   1
   4  -1   0 616.489  30.517   1
   4  -1   1   14.83 4.92357   1
   4  -1   2 95.4276 8.84656   1
   4  -1   3 1033.29 55.5337   1
   4  -1   4 222.454  19.528   1
   4   0 -24 1.36771 19.1445   1
   4   0 -23 21.8656 16.9083   1
   4   0 -22 6.85785 17.1199   1
   4   0 -21 17.8295 18.0805   1
   4   0 -20  85.335 38.9838   1
   4   0 -19  6.2403 13.7904   1
   4   0 -18 133.459 16.9844   1
   4   0 -17 -0.8519 12.9107   1
   4   0 -16 52.6904  14.209   1
   4   0 -15  4.9128 10.9303   1
   4   0 -14 213.825 59.1431   1
   4   0 -13-6.75176  11.612   1
   4   0 -12 0.77062 7.67345   1
   4   0 -11 5.53961 6.66573   1
   4   0 -10 4.57396 6.13942   1
   4   0  -9 3.54737 5.35306   1
   4   0  -8 30.5728 37.6614   1
   4   0  -7-8.33023  12.684   1
   4   0  -6 37.6908 6.36347   1
   4   0  -5 6.30526 7.07231   1
   4   0  -4 2711.02 111.371   1
   4   0  -3-2.29956 17.0566   1
   4   0  -2 476.959 59.5035   1
   4   0  -1 5.06612 5.14652   1
   4   0   0  19.273  21.857   1
   4   0   1-6.74038 10.5358   1
   4   0   2 3070.03  134.50   1
   4   0   3-2.99285 10.9649   1
   4   0   4 25.7904 7.06129   1
   4   0   5-1.13493 7.16921   1
   4   1 -24 16.4686 17.9069   1
   4   1 -23 -5.6122 16.9045   1
   4   1 -22-23.5589 21.0711   1
   4   1 -21 1.64145  34.989   1
   4   1 -20-4.87461 19.9842   1
   4   1 -19 129.176 20.4209   1
   4   1 -18 36.4471 8.32066   1
   4   1 -17  87.187 12.6996   1
   4   1 -16 6.17488  7.3445   1
   4   1 -15-1.39796 14.5462   1
   4   1 -14  24.004 7.37261   1
   4   1 -13  9.7263 8.21342   1
   4   1 -12 81.8328 14.2019   1
   4   1 -11 10.6226 7.22705   1
   4   1 -10 150.517 10.7389   1
   4   1  -9 184.305 11.7441   1
   4   1  -8  230.90  21.335   1
   4   1  -7 546.033 30.2949   1
   4   1  -6 30.4906 8.83041   1
   4   1  -5 275.564 17.0461   1
   4   1  -4 1053.30 50.3252   1
   4   1  -3  30.691 10.0746   1
   4   1  -2 191.277 10.8798   1
   4   1  -1 90.3861 7.34185   1
   4   1   0 617.492 28.4321   1
   4   1   1 24.3661 4.46573   1
   4   1   2 114.456 15.4841   1
   4   1   3 1045.95 49.3956   1
   4   1   4 196.261  43.537   1
   4   1   5 61.8887 6.61526   1
   4   1   6 13.0169 4.86931   1
   4   1   7 406.203 35.4225   1
   4   1   8-3.74134 7.59552   1
   4   1   9 253.374  21.602   1
   4   1  10 44.9338 8.21252   1
   4   1  11 61.3121  8.9273   1
   4   2 -23 5.42457 20.6697   1
   4   2 -22 11.6349 12.6824   1
   4   2 -21 5.31113 13.5548   1
   4   2 -20 18.3845 10.1997   1
   4   2 -19  2.5291 25.1846   1
   4   2 -18 9.89647 10.7794   1
   4   2 -17 11.7028 7.00206   1
   4   2 -16 17.9017 7.58659   1
   4   2 -15 9.91413 6.82128   1
   4   2 -14 98.5022 10.2023   1
   4   2 -13 5.03068 5.53867   1
   4   2 -12 58.6551 7.77415   1
   4   2 -11 53.2583 9.29949   1
   4   2 -10 6.26102 5.45161   1
   4   2  -9 814.856 84.9351   1
   4   2  -8 577.498 34.8382   1
   4   2  -7 1436.41 72.1325   1
   4   2  -6  187.50 13.5196   1
   4   2  -5 171.785 23.5714   1
   4   2  -4 4.03908 8.44096   1
   4   2  -3 34.2512 16.7687   1
   4   2  -2 440.225 22.3764   1
   4   2  -1 67.2535 9.97789   1
   4   2   0 975.621   45.11   1
   4   2   1 901.601 40.1945   1
   4   2   2 222.094 27.4363   1
   4   2   3 1081.62 64.7959   1
   4   2   4 327.322 29.5352   1
   4   2   5 314.677 23.9232   1
   4   2   6 393.243 29.6803   1
   4   2   7 223.004 34.7886   1
   4   2   8 150.786 17.8001   1
   4   2   9 272.567   25.42   1
   4   2  10 260.954 28.3155   1
   4   2  11 681.184 68.4546   1
   4   2  12-3.77591 7.46227   1
   4   2  13 269.454 26.4938   1
   4   2  14 71.1533 10.1181   1
   4   3 -22 43.5472 23.5282   1
   4   3 -21 38.3938 23.1348   1
   4   3 -20 -13.533 38.0172   1
   4   3 -19 11.0799 18.3963   1
   4   3 -18  93.889 18.2778   1
   4   3 -17 59.0557 15.9511   1
   4   3 -16 65.6821 15.5277   1
   4   3 -15 54.3039 10.1093   1
   4   3 -14  57.468 10.5415   1
   4   3 -13 55.0749 11.4685   1
   4   3 -12 395.257 25.9853   1
   4   3 -11 360.073 30.7729   1
   4   3 -10 6.89033 8.96756   1
   4   3  -9 42.3955 9.32534   1
   4   3  -8 143.953 21.5107   1
   4   3  -7 23.0611 15.0956   1
   4   3  -6 83.2853 18.8878   1
   4   3  -5 65.8651 26.4713   1
   4   3  -4 50.6774 10.0993   1
   4   3  -3 5.29819 7.26288   1
   4   3  -2 157.046 13.5005   1
   4   3  -1-1.70054  19.108   1
   4   3   0 207.629 26.8303   1
   4   3   1 112.706 10.8681   1
   4   3   2 523.249 45.4086   1
   4   3   3 97.0676 15.0624   1
   4   3   4 59.6483 15.1684   1
   4   3   5 8.20973 5.69871   1
   4   3   6 124.595 12.0634   1
   4   3   7 178.555 23.9288   1
   4   3   8 26.8069 5.70294   1
   4   3   9 61.3029 14.5997   1
   4   3  10 110.903 15.5107   1
   4   3  11 51.8579 13.2129   1
   4   3  12 46.5263 12.3247   1
   4   3  13 61.9206 12.3095   1
   4   3  14 18.4637 9.77527   1
   4   3  15 11.5199 8.36352   1
   4   3  16-2.95514 4.49273   1
   4   3  17 2.55987 5.91662   1
   4   4 -20 93.5607  26.944   1
   4   4 -19 41.9484  43.327   1
   4   4 -18 33.3107 29.7502   1
   4   4 -17 15.5911 18.4632   1
   4   4 -16-6.84451 16.8552   1
   4   4 -15 17.2113 14.4751   1
   4   4 -14 56.8066 26.4444   1
   4   4 -13 11.2439 16.5536   1
   4   4 -12 102.298  13.624   1
   4   4 -11 130.093 30.7502   1
   4   4 -10 24.3953 12.3606   1
   4   4  -9 62.6137  21.353   1
   4   4  -8  17.926  9.8288   1
   4   4  -7 49.5631 9.88396   1
   4   4  -6 80.2024 16.5075   1
   4   4  -5 99.6534 16.3376   1
   4   4  -4  21.008 17.3883   1
   4   4  -3 19.3676 9.94069   1
   4   4  -2 50.3552  12.797   1
   4   4  -1 0.04298 9.34139   1
   4   4   0 -0.2102 28.5777   1
   4   4   1 160.193 18.7047   1
   4   4   2 34.7133 8.54597   1
   4   4   3-3.09853 15.9729   1
   4   4   4 4.05293 10.5352   1
   4   4   5 31.7836 7.92524   1
   4   4   6-4.94694 13.3849   1
   4   4   7 40.4221  14.666   1
   4   4   8 58.0229 10.1087   1
   4   4   9 70.3251  18.326   1
   4   4  10 33.1784 16.6289   1
   4   4  11 24.3327 11.5151   1
   4   4  12-5.52357 9.46203   1
   4   4  13 4.71532 9.29948   1
   4   4  14 116.576 19.9617   1
   4   4  15 60.8499 12.5948   1
   4   5 -18 87.9503 24.7706   1
   4   5 -17 95.6496 26.5383   1
   4   5 -16  29.146 18.6395   1
   4   5 -15 -2.8434  19.901   1
   4   5 -14-6.33073 35.9219   1
   4   5 -13 4.13895 15.5196   1
   4   5 -12  15.737 33.0521   1
   4   5 -11 49.9945 16.9187   1
   4   5 -10-7.34694  33.334   1
   4   5  -9  21.095 12.5412   1
   4   5  -8 25.1224 12.9127   1
   4   5  -7  37.025 18.0531   1
   4   5  -6 49.6025 20.6259   1
   4   5  -5 91.1001 15.3776   1
   4   5  -4 216.154 34.9568   1
   4   5  -3 465.853 121.278   1
   4   5  -2  279.32 26.3037   1
   4   5  -1 7.36589 23.0811   1
   4   5   0 90.7786 17.9824   1
   4   5   1-4.62114 20.0294   1
   4   5   2 12.5395 10.4997   1
   4   5   3 232.722 43.7153   1
   4   5   4 47.6973 15.2894   1
   4   5   5 138.965 25.2971   1
   4   5   6 27.1431 23.9898   1
   4   5   7 67.6611 12.8757   1
   4   5   8 62.5367 12.3397   1
   4   5   9  25.222 5.57458   1
   4   6 -14 77.1176 28.7883   1
   4   6 -13  18.649 19.9426   1
   4   6 -12 6.72615 19.9989   1
   4   6 -11 26.6632   19.10   1
   4   6 -10-1.64741  30.468   1
   4   6  -9-11.0824 26.1642   1
   4   6  -8 7.20331 36.9146   1
   4   6  -7 21.7978 17.8682   1
   4   6  -6 25.1008 19.2025   1
   4   6  -5 33.6675 28.1799   1
   4   6  -4 20.0037 14.0279   1
   4   6  -3 102.618  22.573   1
   4   6  -2 25.0346 29.3776   1
   4   6  -1 14.3691 22.2736   1
   4   6   0-9.13468 28.8471   1
   4   6   1 23.8725 10.3841   1
   4   6   2 131.107 27.5212   1
   4   6   3-6.87331 18.3667   1
   4   6   4 6.84136 15.5793   1
   4   6   5 16.9372 13.1309   1
   4   6   6 65.1878  26.653   1
   4   6   7 34.3406 9.22192   1
   4   6   8 14.1579 8.69733   1
   4   7  -8 42.8526 26.4339   1
   4   7  -7 26.4418 23.9499   1
   4   7  -6 8.67339 21.7008   1
   4   7  -5  -4.175 21.8982   1
   4   7  -4 112.956 29.6822   1
   4   7  -3 1.57047  21.566   1
   4   7  -2-15.5685 21.1756   1
   4   7  -1 28.6255  24.121   1
   4   7   0 59.7548  44.955   1
   4   7   1-4.39589  31.563   1
   4   7   2 55.4209 25.6845   1
   4   7   3 15.1244 30.5468   1
   4   7   4 26.3387 22.2614   1
   5  -7  -7 31.4931 24.4473   1
   5  -7  -6 19.1169 22.8684   1
   5  -7  -5 9.81106  14.013   1
   5  -6 -14-0.48932 30.7407   1
   5  -6 -13 16.1629 22.4825   1
   5  -6 -12 9.37057 21.8179   1
   5  -6 -11-14.7736 29.8479   1
   5  -6 -10-27.3172 18.6165   1
   5  -6  -9-35.7429 24.5842   1
   5  -6  -8-18.6803 23.4231   1
   5  -6  -7-27.9474  21.917   1
   5  -6  -6-17.0106 21.0387   1
   5  -6  -5-5.02774 12.8601   1
   5  -6  -4 62.1749 19.4134   1
   5  -5 -18-29.5331 31.1544   1
   5  -5 -17-45.2301 34.2065   1
   5  -5 -16-29.7222 33.7254   1
   5  -5 -15-34.4213 32.9128   1
   5  -5 -14 31.3153  22.221   1
   5  -5 -13 84.3532 24.6089   1
   5  -5 -12 16.2481 21.8977   1
   5  -5 -11-12.7567 27.4258   1
   5  -5 -10-10.0335  18.063   1
   5  -5  -9  44.762 25.6495   1
   5  -5  -8 20.4953 17.7901   1
   5  -5  -6 91.3816 20.7915   1
   5  -5  -5-1.20193 20.8111   1
   5  -5  -4  21.702 14.9139   1
   5  -5  -3 -9.8971 20.1756   1
   5  -5  -2 9.72284  11.415   1
   5  -5  -1 461.931 45.5538   1
   5  -5   0-10.1287 18.4937   1
   5  -5   1 18.0228 20.0116   1
   5  -5   2 134.067 24.6009   1
   5  -5   3-12.1264 17.8149   1
   5  -5   4-1.13149 18.1523   1
   5  -5   5 19.1264  18.838   1
   5  -5   6 3.49771 18.7528   1
   5  -5   7  22.038 21.6049   1
   5  -4 -20 17.0452 24.0265   1
   5  -4 -19 16.0552  33.788   1
   5  -4 -18 77.5706 34.9379   1
   5  -4 -17 27.5789 23.7247   1
   5  -4 -16 20.4052 22.0073   1
   5  -4 -15 81.5716 24.5609   1
   5  -4 -14 0.09054 19.4558   1
   5  -4 -13 113.541 31.5209   1
   5  -4 -12 40.0361 20.9867   1
   5  -4 -11 349.294 39.6529   1
   5  -4 -10 163.164 42.7591   1
   5  -4  -9 65.0774   16.68   1
   5  -4  -8 614.077  44.826   1
   5  -4  -7 102.069 13.5653   1
   5  -4  -6 56.8507 16.8312   1
   5  -4  -5 440.757 35.3364   1
   5  -4  -4  89.474 14.7461   1
   5  -4  -3 231.017 16.5963   1
   5  -4  -2  59.567 12.9164   1
   5  -4  -1  289.71 56.7503   1
   5  -4   0 52.8805 13.9594   1
   5  -4   1 78.2413 16.3496   1
   5  -4   2 38.9048 11.0708   1
   5  -4   3 80.9296  13.143   1
   5  -4   4  26.753 10.4432   1
   5  -4   5 22.0643 9.00931   1
   5  -4   6 27.5463  13.005   1
   5  -4   7   15.24 14.2685   1
   5  -4   8 16.5071  9.0092   1
   5  -4   9-2.36971 11.7291   1
   5  -4  10 8.57893 13.1768   1
   5  -4  11-10.0707 12.8505   1
   5  -3 -22 37.6934  24.853   1
   5  -3 -21-24.2288 30.9528   1
   5  -3 -20 4.92149 21.2149   1
   5  -3 -19-11.9993 21.3927   1
   5  -3 -18-22.0388 21.2293   1
   5  -3 -17 7.52745 20.7622   1
   5  -3 -16 9.40852 16.3493   1
   5  -3 -15 23.9081 16.4744   1
   5  -3 -14 39.6393 17.1981   1
   5  -3 -13 27.0093 14.5448   1
   5  -3 -12  391.02 29.1309   1
   5  -3 -11 77.8652 12.2761   1
   5  -3 -10 4.77973 14.2491   1
   5  -3  -9 18.5018 7.70266   1
   5  -3  -8 22.7403 8.63075   1
   5  -3  -7 151.061 14.2028   1
   5  -3  -6 0.18891 12.6831   1
   5  -3  -5-0.34163  12.743   1
   5  -3  -4 107.531 11.0128   1
   5  -3  -3 10.6993 6.89894   1
   5  -3  -2-2.49022  16.807   1
   5  -3   0  397.93 29.1523   1
   5  -3   1  44.729 10.2404   1
   5  -3   2 65.7568 10.0569   1
   5  -3   3 283.342 28.3561   1
   5  -3   4 187.939  49.546   1
   5  -3   5   5.692 6.33902   1
   5  -3   6 187.491 28.7151   1
   5  -3   7 49.3458   12.02   1
   5  -3   8 54.9484 13.4324   1
   5  -3   9 58.0195  13.803   1
   5  -2 -23 9.72503 23.1054   1
   5  -2 -22-28.5827 21.8498   1
   5  -2 -21 35.0731 31.8787   1
   5  -2 -20 23.3129 21.9828   1
   5  -2 -19 3.45974 20.7668   1
   5  -2 -18-0.49582 15.8303   1
   5  -2 -17 22.0491 25.0306   1
   5  -2 -16 174.823 40.1799   1
   5  -2 -15 62.5995 27.6116   1
   5  -2 -14 39.7141 10.6672   1
   5  -2 -13 0.93717 27.0557   1
   5  -2 -12 16.7345 9.46795   1
   5  -2 -11 177.791 62.6624   1
   5  -2 -10 19.2602 16.8369   1
   5  -2  -9 29.9048 9.60732   1
   5  -2  -8 503.288 36.6943   1
   5  -2  -7 40.0005 15.4532   1
   5  -2  -6 636.756 41.9757   1
   5  -2  -5 1074.21 64.5759   1
   5  -2  -4 15.7716 8.31126   1
   5  -2  -3 217.722 15.0732   1
   5  -2  -2 3.84924 6.58693   1
   5  -2  -1 213.897 17.6738   1
   5  -2   0 177.329 15.2141   1
   5  -2   1 33.7141 7.76759   1
   5  -2   2 290.564 32.8614   1
   5  -2   3 396.212 26.2009   1
   5  -2   4 19.3561 8.61764   1
   5  -2   5 97.8417 29.7793   1
   5  -2   6 127.071 18.6729   1
   5  -2   7 122.595 15.3944   1
   5  -1 -24-26.2637 21.3433   1
   5  -1 -23-13.0238 20.5856   1
   5  -1 -22 28.3656 31.0724   1
   5  -1 -21 19.8166 20.5325   1
   5  -1 -20  22.313 20.4501   1
   5  -1 -19 6.40541 11.9863   1
   5  -1 -18 4.58812 13.9429   1
   5  -1 -17  86.972 17.1897   1
   5  -1 -16 19.7211 11.5001   1
   5  -1 -15-10.4017  31.948   1
   5  -1 -14 56.5728 32.4252   1
   5  -1 -13 198.635 18.4566   1
   5  -1 -12  36.887 12.3695   1
   5  -1 -11 7.90461 23.3683   1
   5  -1 -10 20.1735 9.41076   1
   5  -1  -9 437.845 50.1935   1
   5  -1  -8 23.8929 11.8159   1
   5  -1  -7 22.7222 17.2718   1
   5  -1  -6 8.79675 9.88081   1
   5  -1  -5 1042.30 57.7663   1
   5  -1  -4 1066.68 62.0667   1
   5  -1  -3 1078.77 65.3843   1
   5  -1  -2 1247.66 97.5479   1
   5  -1  -1 1421.76 57.6526   1
   5  -1   0 0.20506 5.82594   1
   5  -1   1 356.324 19.0428   1
   5  -1   2  918.67 45.3969   1
   5  -1   3 130.391 10.0486   1
   5  -1   4 190.684 18.4385   1
   5   0 -24-19.6287 21.4305   1
   5   0 -23-12.0934 19.5351   1
   5   0 -22 19.0359 14.5447   1
   5   0 -21 21.8404 11.9963   1
   5   0 -20 33.0251   16.50   1
   5   0 -19  3.7323 13.1988   1
   5   0 -18 96.1336 15.7353   1
   5   0 -17 14.0281 10.3994   1
   5   0 -16 94.0781 21.2701   1
   5   0 -15 13.4447 11.0526   1
   5   0 -14 130.402 17.5528   1
   5   0 -13 5.10841 6.22074   1
   5   0 -12 19.4347 9.58389   1
   5   0 -11 4.47721 7.99357   1
   5   0 -10 7.08722 7.25498   1
   5   0  -9  4.4681 7.01506   1
   5   0  -8 24.4757  7.9812   1
   5   0  -7 6.40342 9.46922   1
   5   0  -6 507.759 46.3355   1
   5   0  -5-7.11708 10.8834   1
   5   0  -4-12.7139 11.4143   1
   5   0  -3-11.0073 19.4936   1
   5   0  -2 343.221 33.3036   1
   5   0  -1 5.57158  6.1156   1
   5   0   0 1802.27 83.3188   1
   5   0   1 4.19038 8.21129   1
   5   0   2  625.92 36.6591   1
   5   0   3-3.59243 8.77351   1
   5   0   4 471.363 31.6359   1
   5   0   5 5.77202 5.67103   1
   5   0   6 569.713 46.6115   1
   5   1 -24  12.079 17.5163   1
   5   1 -23-8.91376 16.2838   1
   5   1 -22   22.98 21.0218   1
   5   1 -21 -18.986 17.7707   1
   5   1 -20 11.5425 11.9513   1
   5   1 -19 12.6703   42.70   1
   5   1 -18 7.79035 6.69129   1
   5   1 -17 106.991 16.1959   1
   5   1 -16 9.13211 6.54195   1
   5   1 -15 11.0484 7.83622   1
   5   1 -14 37.8481 8.23969   1
   5   1 -13  211.02 13.3716   1
   5   1 -12 22.5277 10.9591   1
   5   1 -11 11.9826 6.68802   1
   5   1 -10 27.9029 10.4119   1
   5   1  -9 441.868 32.1546   1
   5   1  -8 26.2706 8.48309   1
   5   1  -7 19.1949 7.13719   1
   5   1  -6  16.447 9.72448   1
   5   1  -5 985.736 46.8447   1
   5   1  -4 1037.56 74.5982   1
   5   1  -3 1098.57 45.6344   1
   5   1  -2 1248.98 51.9578   1
   5   1  -1 1303.11 52.6272   1
   5   1   0 -1.1856 16.8274   1
   5   1   1  328.48  17.435   1
   5   1   2 1005.28 46.3773   1
   5   1   3 126.479 10.3297   1
   5   1   4 198.036  23.105   1
   5   1   5 474.955 31.3444   1
   5   1   6 1761.21 188.424   1
   5   1   7 65.5601 7.17168   1
   5   1   8-6.25382  8.6716   1
   5   1   9 208.846 21.1299   1
   5   1  10 12.6172 7.95392   1
   5   1  11 181.085 17.5286   1
   5   2 -23 7.28318 22.6778   1
   5   2 -22 25.2907 17.2157   1
   5   2 -21 21.7556 11.0984   1
   5   2 -20 3.68249 11.7266   1
   5   2 -19-6.89876 18.3848   1
   5   2 -18 10.4225 8.23326   1
   5   2 -17 39.9848 9.47006   1
   5   2 -16 172.335 18.9158   1
   5   2 -15 90.7627 8.73932   1
   5   2 -14 21.6215 7.16161   1
   5   2 -13 17.8333 6.43162   1
   5   2 -12 26.1005 6.55479   1
   5   2 -11 192.769  14.459   1
   5   2 -10 6.90695 7.61892   1
   5   2  -9 33.8045 10.7046   1
   5   2  -8 533.032 31.5197   1
   5   2  -7 33.6268  7.9298   1
   5   2  -6 587.896 29.7503   1
   5   2  -5 1048.04 110.386   1
   5   2  -4 15.8079 9.53473   1
   5   2  -3 235.727 17.7811   1
   5   2  -2 1.01824    6.76   1
   5   2  -1  213.85 14.7172   1
   5   2   0 205.337 26.0477   1
   5   2   1 30.9449 16.3556   1
   5   2   2 289.455 27.0921   1
   5   2   3 420.767 45.0772   1
   5   2   4 31.9559 5.44183   1
   5   2   5 102.782 9.87898   1
   5   2   6 120.872 15.5522   1
   5   2   7 108.725 9.63481   1
   5   2   8 3.17845 4.31039   1
   5   2   9 184.645 20.0594   1
   5   2  10 67.7632  12.538   1
   5   2  11 68.0926  13.017   1
   5   2  12 526.579 53.1837   1
   5   2  13 1.82238 5.07981   1
   5   2  14 13.8206  7.1936   1
   5   2  15 655.613 60.1125   1
   5   3 -22 21.3216 21.3745   1
   5   3 -21 -5.2343 21.1129   1
   5   3 -20 49.8643 22.7334   1
   5   3 -19 25.8806 16.5159   1
   5   3 -18-5.05837 16.9348   1
   5   3 -17 45.3486 19.5232   1
   5   3 -16 14.6966 10.5712   1
   5   3 -15 10.8195 9.76578   1
   5   3 -14 23.4475 12.6388   1
   5   3 -13 30.5999 17.8204   1
   5   3 -12 398.431 22.6088   1
   5   3 -11 71.7165 9.12496   1
   5   3 -10 13.4717 7.92614   1
   5   3  -9 14.7641 8.44368   1
   5   3  -8  41.987 8.21386   1
   5   3  -7 145.004 13.1447   1
   5   3  -6-4.07858 13.4871   1
   5   3  -5-3.22704 12.9986   1
   5   3  -4 104.423 11.4944   1
   5   3  -3 3.30682 6.44226   1
   5   3  -2 5.33571 6.22934   1
   5   3  -1 96.4966 9.86731   1
   5   3   0 405.705 20.9766   1
   5   3   1 37.8407 7.20844   1
   5   3   2 61.7117 8.24111   1
   5   3   3 245.991 18.8454   1
   5   3   4 205.051 13.4816   1
   5   3   5 2.46016 6.38541   1
   5   3   6 178.098 14.9204   1
   5   3   7 40.0544 7.42897   1
   5   3   8 39.0048 19.6077   1
   5   3   9 25.5605 13.8337   1
   5   3  10 454.906 50.8907   1
   5   3  11 125.908 19.9844   1
   5   3  12 45.7958 13.1642   1
   5   3  13 11.0615 10.7064   1
   5   3  14 5.78592 7.37526   1
   5   3  15-1.65943 5.97191   1
   5   3  16 34.2713 7.59407   1
   5   4 -20 25.0976 21.9169   1
   5   4 -19 17.3262 21.2198   1
   5   4 -18 1.52996 17.0341   1
   5   4 -17 28.9062 14.0266   1
   5   4 -16 13.1873 26.9986   1
   5   4 -15 35.4978 33.9996   1
   5   4 -14 14.8308 34.6081   1
   5   4 -13 91.4042 15.2901   1
   5   4 -12 36.9085 18.2609   1
   5   4 -11 319.307 32.3358   1
   5   4 -10 168.484 25.7339   1
   5   4  -9 79.0494 9.92517   1
   5   4  -8 658.082 59.0173   1
   5   4  -7 101.973 15.6115   1
   5   4  -6 43.7199 9.95559   1
   5   4  -5 418.759 30.6907   1
   5   4  -4 93.9913 13.2499   1
   5   4  -3 223.351 33.6167   1
   5   4  -2 39.9914 9.79814   1
   5   4  -1 291.215 17.7675   1
   5   4   0 31.1613 9.79812   1
   5   4   1 93.7893  13.495   1
   5   4   2 55.7485 11.3443   1
   5   4   3 99.1948 9.24468   1
   5   4   4 24.6477 9.71827   1
   5   4   5 21.4467 11.3055   1
   5   4   6 1.82938 26.4027   1
   5   4   7 3.49513  16.694   1
   5   4   8-7.94601 10.0281   1
   5   4   9 5.01687 6.15751   1
   5   4  10 26.5331 17.1596   1
   5   4  11 7.39334 15.3134   1
   5   4  12 13.6456 10.9533   1
   5   4  13-4.88486 14.1195   1
   5   4  14 21.8629 13.9846   1
   5   4  15-15.1764 11.8736   1
   5   5 -17 10.0366 21.1538   1
   5   5 -16 7.51705 20.3767   1
   5   5 -15 18.6358 45.4966   1
   5   5 -14 35.7023 24.7728   1
   5   5 -13 34.6589  14.203   1
   5   5 -12  -6.879 67.1113   1
   5   5 -11-1.59059 43.2289   1
   5   5 -10-0.40137 16.9986   1
   5   5  -9 9.33881 14.2846   1
   5   5  -8  21.954  15.309   1
   5   5  -7 8.07952 15.5533   1
   5   5  -6 116.752 19.0497   1
   5   5  -5-0.45899 18.3279   1
   5   5  -4  10.121 12.7839   1
   5   5  -3-18.0446 24.8137   1
   5   5  -2 21.0282 11.1386   1
   5   5  -1 410.656 27.3434   1
   5   5   0 24.5508 18.2982   1
   5   5   1 37.8793 15.3287   1
   5   5   2 131.673 14.4254   1
   5   5   3 0.97539 12.1094   1
   5   5   4    2.83 23.4565   1
   5   5   5 8.14029 16.5647   1
   5   5   6 17.3384 12.3069   1
   5   5   7 35.3088 10.6171   1
   5   5   8  151.36 20.0006   1
   5   5   9 40.8559 8.40745   1
   5   6 -13 16.7567 24.7881   1
   5   6 -12 41.4933 22.6977   1
   5   6 -11-0.15476 55.1282   1
   5   6 -10 10.7801 15.4205   1
   5   6  -9-13.3444 19.7978   1
   5   6  -8-0.21279 36.7005   1
   5   6  -7 20.7589 14.1177   1
   5   6  -6-17.3545 23.2796   1
   5   6  -5-21.6814 19.0574   1
   5   6  -4 45.3261 19.2866   1
   5   6  -3 1.72231 23.6992   1
   5   6  -2 17.3193 13.4907   1
   5   6  -1-12.1187 24.4261   1
   5   6   0 4.03612 11.7746   1
   5   6   1-5.13676 18.2047   1
   5   6   2 28.3393  14.625   1
   5   6   3 88.1948 16.1091   1
   5   6   4 14.1944 14.4649   1
   5   6   5 45.9613 23.9872   1
   5   6   6 123.535 27.7066   1
   5   7  -7 34.9832 29.0259   1
   5   7  -4 132.345 28.8227   1
   5   7  -3 7.75351 21.9003   1
   5   7  -2-18.9576 21.8118   1
   5   7  -1 41.2341 24.1593   1
   5   7   0 36.8799 30.4782   1
   5   7   1  20.899 21.3472   1
   5   7   2 23.9369 22.4788   1
   5   7   3-29.5055 27.7706   1
   5   7   4 14.5222 20.6296   1
   5   7   5 23.8758 20.0345   1
   6  -6 -13 41.8736 32.2481   1
   6  -6 -12 18.6847 22.2372   1
   6  -6 -11  44.027 32.1148   1
   6  -6 -10 52.8344 24.3908   1
   6  -6  -9 44.4073 21.4902   1
   6  -6  -6 32.2205 16.5125   1
   6  -6  -5 9.25762 13.8317   1
   6  -5 -17 -3.6057  26.414   1
   6  -5 -16 -7.4082 24.2158   1
   6  -5 -15 12.6034 34.6637   1
   6  -5 -14 17.0213   32.47   1
   6  -5 -13 17.8141 21.3134   1
   6  -5 -12-7.04223   19.59   1
   6  -5 -11 81.5703  31.004   1
   6  -5 -10-24.3008 19.0033   1
   6  -5  -9-0.95382 17.0741   1
   6  -5  -8 23.2534 24.3371   1
   6  -5  -7 27.4078 24.0858   1
   6  -5  -6-25.4353 21.7625   1
   6  -5  -5  7.1096  10.313   1
   6  -5  -4 5.35774 20.6565   1
   6  -5  -3 32.2938 15.2667   1
   6  -5  -1 186.035 25.1333   1
   6  -5   0 19.7807 13.4251   1
   6  -5   1 160.464 24.6561   1
   6  -5   2 -6.2232  11.476   1
   6  -5   3-10.2166   12.15   1
   6  -5   5 48.6774 16.9813   1
   6  -5   6 30.1989 14.7944   1
   6  -5   7 2.10558 12.9273   1
   6  -4 -19-45.4662 24.9496   1
   6  -4 -18-30.7227 23.0803   1
   6  -4 -17-11.8153 21.9044   1
   6  -4 -16 29.3447 22.7921   1
   6  -4 -15-4.51131 21.1101   1
   6  -4 -14-2.19688 29.4652   1
   6  -4 -13-9.46481 20.4014   1
   6  -4 -12 0.47611 20.0748   1
   6  -4 -11  15.827 20.5548   1
   6  -4 -10-10.0929 25.7234   1
   6  -4  -9 96.0661 49.4928   1
   6  -4  -8-16.7215  15.452   1
   6  -4  -7 347.157 23.5077   1
   6  -4  -6  603.31 46.7847   1
   6  -4  -5 192.397 17.0649   1
   6  -4  -4 7.63708 11.6818   1
   6  -4  -3  89.537 10.4449   1
   6  -4  -2 30.5983 9.43942   1
   6  -4  -1 291.383 59.7966   1
   6  -4   0  19.589 14.4585   1
   6  -4   1-2.04591 15.4876   1
   6  -4   2 0.19318 7.81671   1
   6  -4   3 94.8856 12.8554   1
   6  -4   4 -9.4814 10.8464   1
   6  -4   5 78.6203 15.8862   1
   6  -4   6 228.202 44.4527   1
   6  -4   7 -3.9986 13.6395   1
   6  -4   8  15.419 17.8688   1
   6  -4   9 30.6315 17.7561   1
   6  -4  10 269.108  31.662   1
   6  -3 -21 52.7991 27.6813   1
   6  -3 -20-3.49325 22.2526   1
   6  -3 -19 48.2163 24.5079   1
   6  -3 -18 20.7291 22.7989   1
   6  -3 -17-21.2204 20.7438   1
   6  -3 -16 242.242 23.2884   1
   6  -3 -15 122.552 16.1707   1
   6  -3 -14 140.515 43.7474   1
   6  -3 -13 16.2217 23.2179   1
   6  -3 -12 972.109 69.9685   1
   6  -3 -11 201.717  28.745   1
   6  -3 -10 4.92689 8.39337   1
   6  -3  -9  76.714  19.553   1
   6  -3  -8 -1.3052 13.4356   1
   6  -3  -7 148.502 11.1604   1
   6  -3  -6 57.2678 10.0645   1
   6  -3  -5 25.8538 9.03533   1
   6  -3  -4 446.118 27.1033   1
   6  -3  -3 69.0648 11.3334   1
   6  -3  -2-0.71659 11.2713   1
   6  -3  -1 184.672 32.4596   1
   6  -3   0 494.036 47.1113   1
   6  -3   1 84.0243 10.7711   1
   6  -3   2-2.89305 10.4927   1
   6  -3   3 9.21084 8.60593   1
   6  -3   4 21.4836 12.5155   1
   6  -3   5 49.6375 17.0946   1
   6  -3   6  53.519  10.024   1
   6  -3   7 210.524 25.1148   1
   6  -3   8 145.739 16.8202   1
   6  -3   9 202.598 24.0627   1
   6  -2 -23 33.8729 24.8785   1
   6  -2 -22-55.9889  33.471   1
   6  -2 -21 111.597 29.5335   1
   6  -2 -20 21.3417 23.7188   1
   6  -2 -19 32.3073 23.9071   1
   6  -2 -18 8.53376 18.5508   1
   6  -2 -17-0.84807 16.8626   1
   6  -2 -16 14.5501 12.0112   1
   6  -2 -15 108.894 15.4288   1
   6  -2 -14 174.829  40.053   1
   6  -2 -13-1.63493 15.0752   1
   6  -2 -12 17.5208 12.9621   1
   6  -2 -11 276.507 23.1634   1
   6  -2 -10 1.71214 12.1701   1
   6  -2  -9 113.583 33.0668   1
   6  -2  -8 1.39188 10.0807   1
   6  -2  -7-0.93296 12.6024   1
   6  -2  -6-1.76048  16.554   1
   6  -2  -5 10.3385  6.8473   1
   6  -2  -4 67.3666 8.14476   1
   6  -2  -3-1.38151 12.8164   1
   6  -2  -2 394.986 21.5764   1
   6  -2  -1 474.019 28.1975   1
   6  -2   0 5.65156 5.29465   1
   6  -2   1 22.5267 7.68052   1
   6  -2   2 1315.11 134.959   1
   6  -2   3 239.829 51.4365   1
   6  -2   4  28.738 6.77407   1
   6  -2   5 88.1783 15.0176   1
   6  -2   6 44.2164 7.37932   1
   6  -1 -23 38.2793 24.7472   1
   6  -1 -22 88.7993 27.2173   1
   6  -1 -21 0.56415 20.9055   1
   6  -1 -20 52.9294 23.7962   1
   6  -1 -19   28.00 13.7123   1
   6  -1 -18 24.0249 12.2816   1
   6  -1 -17 8.89659 30.9438   1
   6  -1 -16 15.0057 13.3782   1
   6  -1 -15-0.28677 20.4226   1
   6  -1 -14-4.58463 14.3635   1
   6  -1 -13 13.2267  11.441   1
   6  -1 -12 23.0001 11.0084   1
   6  -1 -11 104.384 16.6025   1
   6  -1 -10 94.0899 12.2535   1
   6  -1  -9 0.55344 9.34435   1
   6  -1  -8 189.339 17.6088   1
   6  -1  -7 33.4674 9.51324   1
   6  -1  -6 242.124 24.7916   1
   6  -1  -5 570.664 51.6133   1
   6  -1  -4  591.58 49.6785   1
   6  -1  -3 265.865 26.9366   1
   6  -1  -2 399.905 32.9249   1
   6  -1  -1 6.33465 6.25587   1
   6  -1   0 186.197 12.3477   1
   6  -1   1 12.0519 4.50129   1
   6  -1   2 1502.47 75.2302   1
   6  -1   3 150.635 31.6958   1
   6  -1   4 69.2654 13.3255   1
   6   0 -24-6.00127 28.8559   1
   6   0 -23-1.96908 19.3862   1
   6   0 -22 45.3609 15.8067   1
   6   0 -21-16.8085 18.8018   1
   6   0 -20 13.8474 15.2778   1
   6   0 -19 14.9198 16.2905   1
   6   0 -18 31.8399 12.0797   1
   6   0 -17-7.45251 21.3722   1
   6   0 -16 153.419 34.3213   1
   6   0 -15 9.88791 11.8574   1
   6   0 -14-0.44348 24.5464   1
   6   0 -13-8.08432 17.1113   1
   6   0 -12 7.29073 7.60842   1
   6   0 -11-4.00734 13.2085   1
   6   0 -10 580.817 62.3416   1
   6   0  -9 0.96007 13.4138   1
   6   0  -8 609.695 54.5211   1
   6   0  -7 -17.383 17.1224   1
   6   0  -6 2234.97 134.256   1
   6   0  -5 -9.7788 17.3235   1
   6   0  -4 43.0141 8.41462   1
   6   0  -3 6.93566 16.0168   1
   6   0  -2 12.0699 10.6582   1
   6   0  -1-5.39995 10.1104   1
   6   0   0 363.732 25.0551   1
   6   0   1-0.27477 9.59581   1
   6   0   2 174.715 21.3297   1
   6   0   3-1.50465 11.4314   1
   6   0   4 1060.59 59.2468   1
   6   0   5 8.50233 17.2006   1
   6   0   6 472.235 89.7653   1
   6   1 -23-8.93758  24.667   1
   6   1 -22 68.7498 22.3762   1
   6   1 -21 40.5835 43.4354   1
   6   1 -20 36.7319 25.0653   1
   6   1 -19 15.9901  15.194   1
   6   1 -18 5.32447 9.37297   1
   6   1 -17 8.33229  10.236   1
   6   1 -16 1.58564 7.47917   1
   6   1 -15-1.53524 12.5685   1
   6   1 -14-5.44228 15.2989   1
   6   1 -13 12.9479 7.43852   1
   6   1 -12-4.88948 13.7548   1
   6   1 -11 123.022 9.89439   1
   6   1 -10 78.2252 13.0241   1
   6   1  -9  25.066 8.02405   1
   6   1  -8 187.471 19.4438   1
   6   1  -7 46.3718 8.81951   1
   6   1  -6 218.656 43.2197   1
   6   1  -5 530.701 34.6087   1
   6   1  -4 524.977 30.3272   1
   6   1  -3 263.736 14.7089   1
   6   1  -2 425.133 20.7251   1
   6   1  -1 2.92147 6.19245   1
   6   1   0 189.346 11.5046   1
   6   1   1  9.6122 5.67105   1
   6   1   2 1573.55 79.1229   1
   6   1   3  170.99  10.986   1
   6   1   4 76.4566 8.79778   1
   6   1   5 1119.84 64.2903   1
   6   1   6 57.3102 16.4047   1
   6   1   7 274.053 19.3998   1
   6   1   8-0.21354 7.13991   1
   6   1   9  20.594 8.19534   1
   6   1  10 564.189 47.8857   1
   6   1  11 9.28894 8.45473   1
   6   1  12 162.016 17.5687   1
   6   2 -23 13.2947  20.904   1
   6   2 -22 18.7053 17.3059   1
   6   2 -21 122.456 16.9721   1
   6   2 -20 51.8036 14.7782   1
   6   2 -19 12.7562 10.8944   1
   6   2 -18 5.66384 10.1666   1
   6   2 -17 5.97424 6.94412   1
   6   2 -16 10.8581 8.79397   1
   6   2 -15  112.45 11.5549   1
   6   2 -14 175.843 14.7866   1
   6   2 -13 7.95121 8.06853   1
   6   2 -12 3.24008 9.11213   1
   6   2 -11  270.85  23.185   1
   6   2 -10 2.12318 6.62516   1
   6   2  -9 109.415 10.2605   1
   6   2  -8-5.62689 13.4858   1
   6   2  -7  6.7245 9.92683   1
   6   2  -6 10.1691 5.54721   1
   6   2  -5 13.4305 7.29433   1
   6   2  -4 74.2652 9.06047   1
   6   2  -3-13.2558  12.998   1
   6   2  -2 361.356 19.2171   1
   6   2  -1 483.636 28.3764   1
   6   2   0 1.56637 13.5443   1
   6   2   1 17.7894  6.1463   1
   6   2   2 1341.28 75.0216   1
   6   2   3 217.433 18.0654   1
   6   2   4 31.0683 8.92334   1
   6   2   5 126.014 10.9147   1
   6   2   6 31.9485 10.7862   1
   6   2   7 111.823 11.2043   1
   6   2   8 196.432 15.4388   1
   6   2   9 168.832 19.1641   1
   6   2  10 68.4669 11.8043   1
   6   2  11-5.21341 7.01604   1
   6   2  12 13.4157 7.24187   1
   6   2  13 591.429 52.1926   1
   6   2  14 123.983 15.0555   1
   6   2  15 2.69065 6.94681   1
   6   3 -21  1.7194 21.5099   1
   6   3 -20 14.9875 14.6187   1
   6   3 -19 22.8302 30.7372   1
   6   3 -18 24.3297 13.3109   1
   6   3 -17 13.8447 8.94225   1
   6   3 -16 264.719 20.7054   1
   6   3 -15 115.312  38.335   1
   6   3 -14 108.311 15.3448   1
   6   3 -13 3.14318 16.3029   1
   6   3 -12 1010.68 90.5439   1
   6   3 -11  179.24 16.7957   1
   6   3 -10 9.71556 9.39037   1
   6   3  -9 76.3498 10.2376   1
   6   3  -8 1.93962 10.6944   1
   6   3  -7 120.941 12.3374   1
   6   3  -6 34.2056   10.82   1
   6   3  -5  4.2242 6.24271   1
   6   3  -4 436.305 23.4382   1
   6   3  -3 49.2803 8.87391   1
   6   3  -2 7.76008 6.48842   1
   6   3  -1 177.178  11.657   1
   6   3   0 443.625 23.9823   1
   6   3   1  62.553 12.0895   1
   6   3   2-3.30184 10.1728   1
   6   3   3 24.9076 7.44955   1
   6   3   4  27.946  9.6017   1
   6   3   5 50.2061 8.03619   1
   6   3   6 70.2721 9.19028   1
   6   3   7 248.522 24.6722   1
   6   3   8 149.488 12.8315   1
   6   3   9 205.351 16.7908   1
   6   3  10 126.739  17.279   1
   6   3  11 138.436 20.4983   1
   6   3  12 20.4948  9.3571   1
   6   3  13  75.147 13.5457   1
   6   3  14 101.276  16.903   1
   6   3  16 76.6991 11.5437   1
   6   4 -19-3.38902 20.7047   1
   6   4 -18-18.4413 19.2481   1
   6   4 -17-7.44111 17.8108   1
   6   4 -16 22.3327 21.1565   1
   6   4 -15 -19.196 16.4595   1
   6   4 -14-2.12092 19.2096   1
   6   4 -13-2.63391 27.9023   1
   6   4 -12 3.11201 16.9017   1
   6   4 -11 13.3971 11.6575   1
   6   4 -10-8.71034  15.195   1
   6   4  -9  44.398 13.2316   1
   6   4  -8  -1.664 15.2157   1
   6   4  -7 360.473 21.3886   1
   6   4  -6 516.249 28.9379   1
   6   4  -5 206.355 17.4366   1
   6   4  -4-2.46514 20.0417   1
   6   4  -3 84.4074 10.2715   1
   6   4  -2 35.1691 8.49806   1
   6   4  -1 299.107 18.4444   1
   6   4   0 6.03837  7.5468   1
   6   4   1  5.0666 9.16266   1
   6   4   2 10.2289 11.3862   1
   6   4   3 56.9804  20.398   1
   6   4   4 2.21209 10.2185   1
   6   4   5 50.1726 16.4592   1
   6   4   6 265.772 20.4167   1
   6   4   7  -2.474 10.1958   1
   6   4   8 20.9899 11.3874   1
   6   4   9 32.2106 7.05243   1
   6   4  10 181.207 26.1038   1
   6   4  11 36.0071 12.9642   1
   6   4  12 23.8882 16.1354   1
   6   4  13 264.217 27.7179   1
   6   4  14 55.7868 12.9364   1
   6   5 -17 26.4775 22.8764   1
   6   5 -16-22.4449 20.7456   1
   6   5 -15  2.8724 29.8741   1
   6   5 -14 16.1359 29.4875   1
   6   5 -13  28.529 15.1932   1
   6   5 -12-4.75012 17.9373   1
   6   5 -11 20.1601 15.5997   1
   6   5 -10 3.05283 45.5799   1
   6   5  -9-6.62736 66.8791   1
   6   5  -8-3.09872 20.1879   1
   6   5  -7 10.2921 33.8616   1
   6   5  -6 4.77399 19.5561   1
   6   5  -5-2.25727 24.0114   1
   6   5  -4 13.6819 16.1101   1
   6   5  -3 12.9754 17.6569   1
   6   5  -2 56.6671 16.3805   1
   6   5  -1 203.172 22.3391   1
   6   5   0-7.66691 19.8788   1
   6   5   1 220.347 24.4782   1
   6   5   2 8.01476 11.2596   1
   6   5   3-1.87201 16.4289   1
   6   5   4 104.627 21.6061   1
   6   5   5 57.2009 12.7156   1
   6   5   6 34.4659  12.204   1
   6   5   7 5.06399 9.35212   1
   6   5   8-1.99607 6.97002   1
   6   5   9 26.9971 6.91568   1
   6   6 -13-27.4504  20.548   1
   6   6 -12-11.1148 29.5879   1
   6   6 -11 19.8402 19.9832   1
   6   6 -10  43.143 19.6405   1
   6   6  -9 13.9579 20.9351   1
   6   6  -8 183.972 71.5065   1
   6   6  -7 147.403 23.4397   1
   6   6  -6 35.9617  19.096   1
   6   6  -5-14.3635 20.0538   1
   6   6  -4 32.4582 33.4837   1
   6   6  -3-6.24909 24.6525   1
   6   6  -2 9.34417 13.1315   1
   6   6  -1  0.9002 16.0519   1
   6   6   0-0.09173 23.2038   1
   6   6   1 1.39876 16.8878   1
   6   6   2-8.20105 19.5641   1
   6   6   3-8.26663 32.5168   1
   6   6   4 78.6792 16.5608   1
   6   6   5 28.3062 19.2034   1
   6   6   6 38.0598 20.7356   1
   6   7  -3-8.84445 20.8158   1
   6   7  -2-28.7344 20.5913   1
   6   7  -1 28.1379 20.9387   1
   6   7   0  49.158  29.741   1
   6   7   1 32.3016 20.3101   1
   6   7   2 73.5833 23.4494   1
   6   7   3 69.7243 29.8794   1
   6   7   4-26.3227 20.0301   1
   6   7   5 4.48297 19.5266   1
   7  -6 -13 13.0306 31.0346   1
   7  -6 -12 58.7739 23.5419   1
   7  -6 -11 -13.409 27.8047   1
   7  -6 -10 25.3497 21.4947   1
   7  -6  -9  21.031 21.0872   1
   7  -6  -8 25.2814 26.4738   1
   7  -6  -7 13.4069 17.0702   1
   7  -6  -6 45.8425  18.059   1
   7  -5 -17-30.1414 25.9204   1
   7  -5 -16-23.2944 24.6372   1
   7  -5 -15 30.3598 25.5031   1
   7  -5 -14-16.2062 34.5165   1
   7  -5 -13 11.6084 21.5428   1
   7  -5 -12 65.0045 23.4184   1
   7  -5 -11 32.4042  21.385   1
   7  -5 -10 24.9457 20.5454   1
   7  -5  -9 22.8151 19.0318   1
   7  -5  -8 60.4632 21.4226   1
   7  -5  -7 21.9214 16.9115   1
   7  -5  -6  24.097 16.4894   1
   7  -5  -5 95.3386 19.8562   1
   7  -5  -4 18.1719 13.9853   1
   7  -5  -3-6.01273 18.2318   1
   7  -5  -2 42.3593  19.827   1
   7  -5  -1-3.44524 17.8007   1
   7  -5   0 3.73796 16.7559   1
   7  -5   1 12.1167 17.3007   1
   7  -5   2 24.5521 18.7184   1
   7  -5   3 210.165 30.4176   1
   7  -5   4 67.2101 16.2151   1
   7  -5   5-2.52512 12.1466   1
   7  -5   6 108.012 20.4781   1
   7  -5   7-0.28452 12.0719   1
   7  -5   8 49.8338 16.0765   1
   7  -4 -19 30.0319  27.166   1
   7  -4 -18  34.528 26.2154   1
   7  -4 -17 116.903 30.3652   1
   7  -4 -16 36.3711 24.7706   1
   7  -4 -15 87.0763 27.0756   1
   7  -4 -14-15.2728 30.7393   1
   7  -4 -13-16.8255 20.7022   1
   7  -4 -12 22.0892 21.0183   1
   7  -4 -11-28.5817 28.1336   1
   7  -4 -10  21.791 15.2333   1
   7  -4  -9   31.05 35.6615   1
   7  -4  -8 35.5908 21.8599   1
   7  -4  -7-13.9523 18.1375   1
   7  -4  -6-13.5397  14.189   1
   7  -4  -5  35.886 15.3677   1
   7  -4  -4 309.188 69.5933   1
   7  -4  -3 5.53475 26.4058   1
   7  -4  -2 23.9926 10.7576   1
   7  -4  -1 206.798 18.7742   1
   7  -4   0 68.9199 11.6469   1
   7  -4   1 6.80556 9.73438   1
   7  -4   2 192.508 18.2898   1
   7  -4   3 11.0355 11.5895   1
   7  -4   4 17.6664  11.598   1
   7  -4   5 225.931 25.8514   1
   7  -4   6 77.3552  18.041   1
   7  -4   7 6.41779 7.97228   1
   7  -4   8 515.402 39.2048   1
   7  -4   9 21.2496 25.1838   1
   7  -3 -21-29.6012 24.7089   1
   7  -3 -20-30.2174 23.5346   1
   7  -3 -19 25.6966 24.3232   1
   7  -3 -18-20.8923 32.2249   1
   7  -3 -17    0.00 31.9616   1
   7  -3 -16 12.1417 13.1973   1
   7  -3 -15 33.1357 16.8164   1
   7  -3 -14 322.634  87.571   1
   7  -3 -13 53.7946 24.5243   1
   7  -3 -12 336.344  28.981   1
   7  -3 -11 206.855 31.7195   1
   7  -3 -10 527.934 32.6847   1
   7  -3  -9 13.2863  8.6496   1
   7  -3  -8  756.26 62.5336   1
   7  -3  -7 41.3252 8.24877   1
   7  -3  -6 39.6689 12.3489   1
   7  -3  -5  113.95 9.32962   1
   7  -3  -4 38.2462 11.1673   1
   7  -3  -3 27.9555 15.7712   1
   7  -3  -2 159.821 18.5421   1
   7  -3  -1 9.91129 8.86612   1
   7  -3   0 0.12705 7.06442   1
   7  -3   1 29.3581 8.50376   1
   7  -3   2 10.8146 9.31722   1
   7  -3   3 43.7452 11.2852   1
   7  -3   4 118.417 11.7476   1
   7  -3   5 11.8708 6.24544   1
   7  -3   6 289.193 31.1664   1
   7  -3   7 11.1381 8.91083   1
   7  -3   8 471.708 33.4488   1
   7  -2 -22 12.1598 23.2375   1
   7  -2 -21 14.8138  23.241   1
   7  -2 -20 87.1723 28.9871   1
   7  -2 -19 48.1544 24.8248   1
   7  -2 -18 3.39259 12.1408   1
   7  -2 -17  32.772 12.8084   1
   7  -2 -16 7.50875 11.7984   1
   7  -2 -15 21.9142 22.6577   1
   7  -2 -14 9.01873 11.1847   1
   7  -2 -13 51.4285 16.0414   1
   7  -2 -12 428.927 77.0528   1
   7  -2 -11 97.6915 25.5704   1
   7  -2 -10-10.4294 24.3674   1
   7  -2  -9  -14.42 15.8099   1
   7  -2  -8 35.3314  19.002   1
   7  -2  -7 19.7736 14.6726   1
   7  -2  -6 153.864 26.1893   1
   7  -2  -5 62.2693 13.6041   1
   7  -2  -4 121.457  10.808   1
   7  -2  -3 93.0792 8.55444   1
   7  -2  -2 341.579 25.4375   1
   7  -2  -1 32.0064 7.87208   1
   7  -2   0 250.339 15.1394   1
   7  -2   1 24.5871  8.4343   1
   7  -2   2 4.08468 6.11504   1
   7  -2   3 39.9357 7.37662   1
   7  -2   4-1.20212 10.7397   1
   7  -2   5-0.75153 7.08423   1
   7  -2   6 110.163 13.9913   1
   7  -1 -23 9.46511 31.5668   1
   7  -1 -22-23.7466  21.412   1
   7  -1 -21-6.88816 21.8537   1
   7  -1 -20  209.17 33.1984   1
   7  -1 -19 81.4452  27.669   1
   7  -1 -18 123.673 44.0898   1
   7  -1 -17 13.1932 12.0287   1
   7  -1 -16 19.5008  17.401   1
   7  -1 -15 33.5789 17.0287   1
   7  -1 -14 103.826 19.6526   1
   7  -1 -13 48.1264 39.4862   1
   7  -1 -12  -4.526 13.4678   1
   7  -1 -11  190.57 18.9526   1
   7  -1 -10 0.46471 21.1485   1
   7  -1  -9 250.673 65.7856   1
   7  -1  -8 262.667 22.4884   1
   7  -1  -7-4.00799 12.6052   1
   7  -1  -6 274.996 30.2677   1
   7  -1  -5 190.377 22.8006   1
   7  -1  -4 96.0085 15.8089   1
   7  -1  -3   46.65 12.5235   1
   7  -1  -2 179.448 18.0142   1
   7  -1  -1 66.7688 7.03502   1
   7  -1   0 105.125 9.73336   1
   7  -1   1 2.63495 5.18401   1
   7  -1   2  353.42 24.7566   1
   7  -1   3 710.806 42.8794   1
   7  -1   4 17.8573 14.3839   1
   7   0 -23 10.8404 19.9584   1
   7   0 -22 9.48787 22.9192   1
   7   0 -21 13.3338 27.1933   1
   7   0 -20 9.42208 17.6098   1
   7   0 -19-9.11709 31.2478   1
   7   0 -18  79.766 34.5727   1
   7   0 -17-14.3851 30.3161   1
   7   0 -16  32.089 37.6244   1
   7   0 -15 3.01918 10.6873   1
   7   0 -14 27.0135 17.8239   1
   7   0 -13  -4.531 12.3392   1
   7   0 -12 170.849 26.1566   1
   7   0 -11 3.50541 7.65259   1
   7   0 -10 233.456 16.9195   1
   7   0  -9 5.16719 9.00873   1
   7   0  -8 2152.24 110.009   1
   7   0  -7 8.83871 7.31841   1
   7   0  -6 13.1606 8.87174   1
   7   0  -5-11.3276 19.7127   1
   7   0  -4 310.921 23.3966   1
   7   0  -3 7.38662 8.52598   1
   7   0  -2 1385.73 63.3969   1
   7   0  -1 5.77817 6.32957   1
   7   0   0 667.336 88.6302   1
   7   0   1  4.6472 10.3187   1
   7   0   2 4206.62 197.001   1
   7   0   3-2.27351 9.60733   1
   7   0   4  69.075 11.4393   1
   7   0   5-9.25912 8.94741   1
   7   0   6 407.156 53.3142   1
   7   1 -23 28.6061 25.1516   1
   7   1 -22  18.014 14.1992   1
   7   1 -21 7.31364 12.4126   1
   7   1 -20  180.04 20.8435   1
   7   1 -19 111.723 18.3879   1
   7   1 -18 88.8017 17.5591   1
   7   1 -17 26.9113 10.2546   1
   7   1 -16 29.1411 7.45018   1
   7   1 -15 53.4639 9.32313   1
   7   1 -14 86.3449 36.5858   1
   7   1 -13 68.4485 9.60725   1
   7   1 -12  9.7488  9.3997   1
   7   1 -11 196.669 18.6061   1
   7   1 -10 7.71147 8.01067   1
   7   1  -9 248.504 16.3108   1
   7   1  -8 261.297 29.7015   1
   7   1  -7 -6.4127 19.5872   1
   7   1  -6 284.829  21.602   1
   7   1  -5 198.895 19.4032   1
   7   1  -4 93.8711 7.74155   1
   7   1  -3 37.8264 7.04062   1
   7   1  -2 181.728 20.5461   1
   7   1  -1  67.614 8.58904   1
   7   1   0 117.912 14.1258   1
   7   1   1 8.17773 5.42563   1
   7   1   2 351.073 20.7169   1
   7   1   3 691.938 42.9439   1
   7   1   4 10.2614 11.4786   1
   7   1   5 221.121 31.0191   1
   7   1   6-2.84675 8.85708   1
   7   1   7 431.585 29.4235   1
   7   1   8 7.11245 9.81457   1
   7   1   9 68.3015 12.3267   1
   7   1  10 182.773 21.8107   1
   7   1  11 5.02531 6.91303   1
   7   1  12 230.009 23.3621   1
   7   2 -22-13.6129 17.7359   1
   7   2 -21 22.0907 15.4482   1
   7   2 -20 122.542 16.0166   1
   7   2 -19 57.5379 18.8371   1
   7   2 -18 13.8459 15.0048   1
   7   2 -17 40.6257 11.3586   1
   7   2 -16 27.3669 18.7663   1
   7   2 -15 5.14394 11.5116   1
   7   2 -14  2.8571 7.19913   1
   7   2 -13 45.0008  10.032   1
   7   2 -12 454.721 25.3879   1
   7   2 -11  56.021 10.1878   1
   7   2 -10-4.65212 20.0609   1
   7   2  -9 3.09081 6.10728   1
   7   2  -8 57.1873 8.56474   1
   7   2  -7 26.5832 6.28452   1
   7   2  -6 146.835   12.24   1
   7   2  -5 70.2585 8.07713   1
   7   2  -4  128.11  16.378   1
   7   2  -3  101.18 12.4295   1
   7   2  -2 349.739 18.3987   1
   7   2  -1 28.5258 9.58649   1
   7   2   0 208.058 18.6075   1
   7   2   1 14.6516 5.32437   1
   7   2   2 11.3162 8.86453   1
   7   2   3 35.7422 6.47422   1
   7   2   4 14.0755 5.44706   1
   7   2   5-0.56395 11.5275   1
   7   2   6 138.525 15.5335   1
   7   2   7 1.03191 5.20232   1
   7   2   8 25.9171  11.822   1
   7   2   9 67.1013 18.0888   1
   7   2  10-4.12824 8.25667   1
   7   2  11 26.4147 9.19565   1
   7   2  12 4.39346 7.93848   1
   7   2  13 126.337 15.7932   1
   7   2  14 57.8745 12.2359   1
   7   2  15 32.7264 9.65251   1
   7   3 -21 20.4854 21.4934   1
   7   3 -20-1.35475 26.4023   1
   7   3 -19-23.3061 18.2876   1
   7   3 -18-17.2345 41.2916   1
   7   3 -17-5.73021 16.2651   1
   7   3 -16 32.2365 11.7872   1
   7   3 -15 27.5286 11.4891   1
   7   3 -14 341.454 35.9102   1
   7   3 -13 93.7089 14.5543   1
   7   3 -12 324.705 29.3076   1
   7   3 -11 274.031 20.9734   1
   7   3 -10 542.761 35.1759   1
   7   3  -9-7.27101 19.3347   1
   7   3  -8 811.762 39.0294   1
   7   3  -7 32.2606 9.53011   1
   7   3  -6 34.5866 8.64379   1
   7   3  -5 94.6749 10.2731   1
   7   3  -4 32.8963 7.97485   1
   7   3  -3 17.2658 6.95463   1
   7   3  -2  169.10 14.2936   1
   7   3  -1 3.20003  12.673   1
   7   3   0-3.39437 11.8957   1
   7   3   1 36.3704 10.2952   1
   7   3   2 16.3892 6.51164   1
   7   3   3 34.6118 6.78044   1
   7   3   4 117.543  10.795   1
   7   3   5-0.67622 12.5041   1
   7   3   6  283.24  28.209   1
   7   3   7 7.56135  7.1694   1
   7   3   8 517.997 33.9991   1
   7   3   9 14.8539 6.55154   1
   7   3  10  10.588 15.0088   1
   7   3  12 174.709 23.1316   1
   7   3  13 18.8199 13.1379   1
   7   3  14 100.706 16.7824   1
   7   3  15 2.57521 7.35175   1
   7   4 -19 10.3692 21.9409   1
   7   4 -18-0.62154 19.9742   1
   7   4 -17  113.76 21.1057   1
   7   4 -16 125.522 39.9331   1
   7   4 -15 68.3271 19.0196   1
   7   4 -14-10.9107 19.9745   1
   7   4 -13 6.67762 18.1825   1
   7   4 -12 8.66298 16.2508   1
   7   4 -11 30.6914 14.4661   1
   7   4 -10 25.3788 17.3231   1
   7   4  -9  27.762 26.9747   1
   7   4  -8 11.7508  12.729   1
   7   4  -7-7.85671 25.3693   1
   7   4  -6-14.1299 26.9332   1
   7   4  -5 35.0429 15.0581   1
   7   4  -4 276.753 21.1269   1
   7   4  -3 0.34481 7.27691   1
   7   4  -2 41.4713 8.85893   1
   7   4  -1  232.03 22.6408   1
   7   4   0 47.6185 10.6677   1
   7   4   1-4.82144  17.024   1
   7   4   2 216.773  14.808   1
   7   4   3 20.5892  7.9764   1
   7   4   4 15.3734 9.60062   1
   7   4   5 226.949 26.3095   1
   7   4   6 76.7569 17.5894   1
   7   4   7-0.74466 13.7139   1
   7   4   8 476.578 43.4366   1
   7   4   9 26.9737 13.1194   1
   7   4  10 10.3871 17.2553   1
   7   4  11 15.9269  17.254   1
   7   4  12 37.7443 13.2753   1
   7   4  13  132.37 21.4858   1
   7   4  14 108.653 16.8491   1
   7   5 -16-4.07485 21.0418   1
   7   5 -15 56.4166 20.1454   1
   7   5 -14 18.0123 33.4495   1
   7   5 -13-0.16369 18.9065   1
   7   5 -12 14.6246 19.0252   1
   7   5 -11-17.6684 17.1944   1
   7   5 -10 11.8974 12.5287   1
   7   5  -9-8.07996 29.1317   1
   7   5  -8 67.5827 14.8594   1
   7   5  -7 11.8742 14.2051   1
   7   5  -6 17.1576  15.168   1
   7   5  -5 118.933 18.9646   1
   7   5  -4  17.686 22.8016   1
   7   5  -3 16.8066 13.2568   1
   7   5  -2 40.8147 12.7474   1
   7   5  -1-17.2811 18.1005   1
   7   5   0 7.17877 10.6028   1
   7   5   1 27.8266 11.0117   1
   7   5   2 32.1469 11.6728   1
   7   5   3 204.601 29.2675   1
   7   5   4 90.9887  19.402   1
   7   5   5 10.8972 12.8661   1
   7   5   7-7.15335 8.64877   1
   7   5   8 63.0897 10.5753   1
   7   5   9 32.8418 7.83058   1
   7   6 -12  10.309 29.2589   1
   7   6 -11-9.10054 21.8844   1
   7   6 -10 4.39269 15.6212   1
   7   6  -9 19.8516 27.9424   1
   7   6  -8 32.2034 16.0289   1
   7   6  -7 8.17136 29.0695   1
   7   6  -6 36.1995 15.9917   1
   7   6  -5-3.10632 18.9362   1
   7   6  -4 128.375 23.0893   1
   7   6  -3 30.1324 14.1924   1
   7   6  -2 21.3207 15.7444   1
   7   6  -1  35.493 44.6486   1
   7   6   0 23.9131 13.7933   1
   7   6   1-4.72116 25.6292   1
   7   6   2 83.0607 14.4925   1
   7   6   3 80.4237 17.5805   1
   7   6   4 27.8221 26.6251   1
   7   6   5  25.736 19.3734   1
   7   6   6 29.7901  20.356   1
   7   7  -3 99.1003 26.0571   1
   7   7  -2-8.57134 20.3235   1
   7   7  -1-15.1248 19.5622   1
   7   7   0 18.9324 26.6191   1
   7   7   1 19.7085 19.3296   1
   7   7   2-9.46759 20.1646   1
   7   7   3 25.0773 29.5614   1
   7   7   4 1.57788 20.4215   1
   8  -6 -12 45.8975 22.9837   1
   8  -6 -11 61.7981 25.0179   1
   8  -6 -10-7.13787  19.612   1
   8  -6  -9 0.83847 20.7551   1
   8  -5 -16 25.7278 26.2787   1
   8  -5 -15 25.7851 25.1637   1
   8  -5 -14 27.1695 25.3602   1
   8  -5 -13 12.7029 24.2824   1
   8  -5 -12 45.5992 22.8195   1
   8  -5 -11 29.9427 21.8525   1
   8  -5 -10 4.59284 18.6272   1
   8  -5  -9 0.83207 18.4708   1
   8  -5  -8 10.0265 17.8862   1
   8  -5  -7 55.7493   19.67   1
   8  -5  -6-7.77766 16.2134   1
   8  -5  -5 1.73421 12.2812   1
   8  -5  -4 116.977 24.8254   1
   8  -5  -3  160.15 22.3573   1
   8  -5  -1-5.62448  11.901   1
   8  -5   0 20.5098 13.3072   1
   8  -5   1 6.71389 12.3706   1
   8  -5   2 195.088 25.7253   1
   8  -5   3 23.8676 17.4112   1
   8  -5   4 77.7663 20.7626   1
   8  -5   5 44.4215 18.8723   1
   8  -5   6 19.9949 17.8529   1
   8  -5   7 13.0865 11.6796   1
   8  -5   8 33.3644 17.7133   1
   8  -4 -18-31.7231 24.5952   1
   8  -4 -17-22.0198  24.365   1
   8  -4 -16 61.8173 26.5698   1
   8  -4 -14 35.6315 31.9883   1
   8  -4 -13  17.285 21.4386   1
   8  -4 -12 87.3144 24.1613   1
   8  -4 -11 16.0035 20.4107   1
   8  -4 -10-1.22688 31.8895   1
   8  -4  -9 1.95904 28.6041   1
   8  -4  -8 32.2817 18.7701   1
   8  -4  -7-18.8758 19.8199   1
   8  -4  -6  22.587 21.2518   1
   8  -4  -5 303.162 26.1573   1
   8  -4  -4 10.0244 8.73201   1
   8  -4  -3 3.89001  8.1572   1
   8  -4  -2-9.67368 11.9118   1
   8  -4  -1  115.81 13.4075   1
   8  -4   0 5.71558 9.12877   1
   8  -4   1 230.225 21.0005   1
   8  -4   2 17.9821 9.20213   1
   8  -4   3 11.5906 10.4349   1
   8  -4   4 66.2143 10.5497   1
   8  -4   5-0.63643 41.1071   1
   8  -4   6 444.473 31.0334   1
   8  -4   7 42.1973 12.0597   1
   8  -4   8 9.13338  13.052   1
   8  -4   9 7.00942 12.8051   1
   8  -3 -20 54.9907 37.1715   1
   8  -3 -19-19.4887 33.5865   1
   8  -3 -18-42.2378 31.7447   1
   8  -3 -17 47.5163 32.2919   1
   8  -3 -16 129.107 29.2381   1
   8  -3 -15 24.6357 12.3222   1
   8  -3 -14-12.3309 27.8135   1
   8  -3 -13 25.7688 34.3508   1
   8  -3 -12-16.6244 20.4492   1
   8  -3 -11 77.6727 18.2017   1
   8  -3 -10 55.5188 20.3731   1
   8  -3  -9 106.805 13.2422   1
   8  -3  -8 122.124 19.9579   1
   8  -3  -7 166.314  12.528   1
   8  -3  -6 16.7611 7.05593   1
   8  -3  -5 15.1015 16.1783   1
   8  -3  -4 18.5024 12.4075   1
   8  -3  -3  26.504  7.3535   1
   8  -3  -2 12.1434 6.73906   1
   8  -3  -1 44.8208 10.2908   1
   8  -3   0 3.71283 12.3281   1
   8  -3   1 146.572 16.2654   1
   8  -3   2 146.392  20.868   1
   8  -3   3 65.5288 11.8294   1
   8  -3   4 77.9551 17.8082   1
   8  -3   5 12.4903 8.12206   1
   8  -3   6 172.335 14.8584   1
   8  -3   7 18.4883 11.5884   1
   8  -2 -22 22.3346 24.3879   1
   8  -2 -21 17.0487 23.9296   1
   8  -2 -20 46.9724  26.202   1
   8  -2 -19 224.674 35.8622   1
   8  -2 -18 179.026 33.1189   1
   8  -2 -17 22.6479 13.2198   1
   8  -2 -16  151.59 21.3287   1
   8  -2 -15  221.48 40.1227   1
   8  -2 -14-8.05633 23.8253   1
   8  -2 -13 228.266 28.8521   1
   8  -2 -12 52.9236 20.4073   1
   8  -2 -11 54.9366 12.4692   1
   8  -2 -10 37.3604 36.8217   1
   8  -2  -9 124.688 17.6538   1
   8  -2  -8 88.3573 15.1798   1
   8  -2  -7 27.1474 16.2725   1
   8  -2  -6-0.89259  11.647   1
   8  -2  -5 44.1097 11.8086   1
   8  -2  -4 40.9767 6.81475   1
   8  -2  -3 49.5911 9.91959   1
   8  -2  -2 4.53037 5.36352   1
   8  -2  -1 622.226 33.0434   1
   8  -2   0 23.2144 6.67208   1
   8  -2   1 71.8357 10.6815   1
   8  -2   2  111.94 15.2957   1
   8  -2   3 9.40664 5.94849   1
   8  -2   4-0.98304 6.38933   1
   8  -2   5 38.1303 9.58777   1
   8  -2   6-0.09584 5.76938   1
   8  -1 -23  71.282 25.9888   1
   8  -1 -22  18.431 22.4029   1
   8  -1 -21 -22.464 21.9408   1
   8  -1 -20 27.2475 23.4371   1
   8  -1 -19-21.2759 24.3139   1
   8  -1 -18-8.05519 19.7304   1
   8  -1 -17 112.765 17.7415   1
   8  -1 -16 25.0103 24.8685   1
   8  -1 -15 76.6906 43.6602   1
   8  -1 -14 26.3995 13.3896   1
   8  -1 -13  104.38 15.2933   1
   8  -1 -12 47.2094 21.6241   1
   8  -1 -11 44.0626 29.9878   1
   8  -1 -10 135.725  35.898   1
   8  -1  -9  155.97 16.4463   1
   8  -1  -8 39.3911 11.5941   1
   8  -1  -7 -8.8159 14.7564   1
   8  -1  -6 24.8419 15.6713   1
   8  -1  -5 158.668 20.4196   1
   8  -1  -4 162.056 20.9512   1
   8  -1  -3 92.6123  19.851   1
   8  -1  -2 607.068 32.9327   1
   8  -1  -1 9.60727 6.40988   1
   8  -1   0 117.988 12.6376   1
   8  -1   1 285.989 25.6734   1
   8  -1   2  8.8577 8.56456   1
   8  -1   3 23.5275 8.28391   1
   8  -1   4 104.023 19.5581   1
   8   0 -23-9.19039 20.2352   1
   8   0 -22-25.9275 27.8027   1
   8   0 -21-8.09894 22.7211   1
   8   0 -20 23.4133 29.7181   1
   8   0 -19 -2.7725 22.3466   1
   8   0 -18 28.5392 32.3784   1
   8   0 -17-1.76512 22.6189   1
   8   0 -16 21.2186 11.9942   1
   8   0 -15 29.4434 11.9328   1
   8   0 -14 424.085 31.0596   1
   8   0 -13 -13.827 16.9716   1
   8   0 -12 124.997 13.4909   1
   8   0 -11-9.53942 13.5062   1
   8   0 -10 5.39882 8.01658   1
   8   0  -9   10.66 11.2425   1
   8   0  -8 15.7391 8.05512   1
   8   0  -7 3.31801 8.86045   1
   8   0  -6 716.777 43.5738   1
   8   0  -5 1.11003 5.75343   1
   8   0  -4 245.281 17.7853   1
   8   0  -3 4.34636  6.6833   1
   8   0  -2 15.0637 7.99117   1
   8   0  -1 0.51019 7.86258   1
   8   0   0 254.041 45.1582   1
   8   0   1 3.20957 4.97339   1
   8   0   2 2567.43 140.492   1
   8   0   3-0.10561 16.9213   1
   8   0   4 33.0025 7.99917   1
   8   0   5-9.04199  11.161   1
   8   0   6 979.162 63.9235   1
   8   0   7 4.96826 8.61198   1
   8   1 -22 11.5813 17.5438   1
   8   1 -21 7.96294 16.8125   1
   8   1 -20 10.4474 12.8193   1
   8   1 -19-21.3295 22.1998   1
   8   1 -18 15.3996 34.5945   1
   8   1 -17 90.1499 11.4283   1
   8   1 -16  6.8405 8.57796   1
   8   1 -15 81.6257 14.5408   1
   8   1 -14 13.4137 7.87492   1
   8   1 -13 105.433 20.2689   1
   8   1 -12 103.885 18.9741   1
   8   1 -11 30.5434 8.96963   1
   8   1 -10  134.76 16.1344   1
   8   1  -9 149.155 15.2045   1
   8   1  -8 37.3815 16.6073   1
   8   1  -7-1.92586 18.3728   1
   8   1  -6 2.00405 15.4571   1
   8   1  -5 158.582 11.9943   1
   8   1  -4 147.536 10.0376   1
   8   1  -3 98.1791 8.14959   1
   8   1  -2 622.865  38.524   1
   8   1  -1 14.2386 5.39586   1
   8   1   0 120.777 8.48795   1
   8   1   1 269.337 16.1805   1
   8   1   2 5.84536 6.13528   1
   8   1   3  18.025 7.92608   1
   8   1   4 106.905 18.2285   1
   8   1   5 29.1063 9.82022   1
   8   1   6 57.3588 8.56053   1
   8   1   7  43.896 10.3753   1
   8   1   8 26.0379 6.62936   1
   8   1   9 25.8508 9.67048   1
   8   1  10 4.27433 11.9917   1
   8   1  11-4.92453 8.06439   1
   8   2 -22 11.0718 21.3882   1
   8   2 -21 10.3849 22.4998   1
   8   2 -20 50.5912  27.752   1
   8   2 -19  229.40  24.377   1
   8   2 -18 133.824 27.1425   1
   8   2 -17  25.109 9.55398   1
   8   2 -16 162.417  15.843   1
   8   2 -15 236.209 30.2285   1
   8   2 -14 19.4117 10.9764   1
   8   2 -13  288.59  26.272   1
   8   2 -12 51.7985 9.03262   1
   8   2 -11 47.8409 8.75193   1
   8   2 -10  19.058 6.80382   1
   8   2  -9 82.6834 9.71217   1
   8   2  -8 64.7584 13.1272   1
   8   2  -7 26.9127 7.21478   1
   8   2  -6 7.54044 6.31196   1
   8   2  -5 53.3633 10.4556   1
   8   2  -4 32.0216  6.9322   1
   8   2  -3 63.4252 7.82183   1
   8   2  -2-0.07218 9.66195   1
   8   2  -1 595.968 30.1828   1
   8   2   0 16.1583 12.2841   1
   8   2   1 81.4642 8.02044   1
   8   2   2 138.725 10.2203   1
   8   2   3 23.7948 9.71864   1
   8   2   4-3.80138 9.66073   1
   8   2   5 29.7094 9.23007   1
   8   2   6 16.9128 14.6997   1
   8   2   7 22.7434 22.4549   1
   8   2   8 41.1715 7.42014   1
   8   2   9 219.726 17.5829   1
   8   2  10 57.2629 12.7381   1
   8   2  11 124.287 18.7743   1
   8   2  12 76.3294 15.9619   1
   8   2  13 17.0168 11.9475   1
   8   2  14  83.566 14.5375   1
   8   2  15  14.213 9.55718   1
   8   3 -20-13.6636 19.3107   1
   8   3 -19-10.1878 23.8027   1
   8   3 -18 26.4491 26.9867   1
   8   3 -17 34.5236 22.8029   1
   8   3 -16 178.708 22.5539   1
   8   3 -15 47.7308 13.4928   1
   8   3 -14-15.1316 39.8866   1
   8   3 -13 8.53311 12.6462   1
   8   3 -12 7.90789 8.57436   1
   8   3 -11 46.5088 9.75202   1
   8   3 -10 37.6546 10.5954   1
   8   3  -9 91.5426 13.8631   1
   8   3  -8 115.839 11.5086   1
   8   3  -7 157.436  12.907   1
   8   3  -6 4.73778 10.6897   1
   8   3  -5 9.33102 9.03995   1
   8   3  -4 18.8292 7.32131   1
   8   3  -3 28.9199 7.07005   1
   8   3  -2 21.2001 11.7722   1
   8   3  -1 41.1887 9.30768   1
   8   3   0 22.7454 6.71461   1
   8   3   1 149.666 14.7105   1
   8   3   2 143.418 11.0709   1
   8   3   3 46.0098 12.9921   1
   8   3   4 85.5179 9.01056   1
   8   3   5 7.10955 6.94827   1
   8   3   6 177.722 48.4118   1
   8   3   7 13.5958 8.20376   1
   8   3   8 197.828 35.2699   1
   8   3   9-4.41209  17.126   1
   8   3  10 463.805 36.7256   1
   8   3  11 1.99694 10.6834   1
   8   3  12 7.39754 15.0287   1
   8   3  13 142.925 19.8601   1
   8   3  14 62.2253  13.992   1
   8   3  15 9.13821 12.5794   1
   8   4 -18-0.83135 19.8578   1
   8   4 -17 20.3257 29.6406   1
   8   4 -16 71.8848 29.8489   1
   8   4 -15 135.955 18.9727   1
   8   4 -14 2.91782 20.1581   1
   8   4 -13 19.1403 24.3272   1
   8   4 -12 79.9439 30.9184   1
   8   4 -11-8.03708 23.2672   1
   8   4 -10-13.1857 15.1257   1
   8   4  -9-5.12998 15.1327   1
   8   4  -8 32.7662 30.9094   1
   8   4  -7-12.6362 44.9035   1
   8   4  -6 2.99555 36.2287   1
   8   4  -5 329.189 37.0523   1
   8   4  -4 14.5526 10.2135   1
   8   4  -3-10.0877 18.7751   1
   8   4  -2  3.0484 9.44576   1
   8   4  -1 124.012 16.8028   1
   8   4   0  -7.042 13.2253   1
   8   4   1 279.919 24.8256   1
   8   4   2 15.2237 15.6354   1
   8   4   3 22.5663  19.867   1
   8   4   4 56.9459 12.3198   1
   8   4   5 22.1119 13.0911   1
   8   4   6 432.924 26.4841   1
   8   4   7 48.6787 12.3391   1
   8   4   8 12.5058 9.14002   1
   8   4   9-13.7423 30.1093   1
   8   4  10 58.9684 11.3393   1
   8   4  11 140.259 20.8777   1
   8   4  12 20.6527  13.142   1
   8   4  13 26.2566 17.0549   1
   8   5 -16 52.1623 22.8447   1
   8   5 -15 7.20347 29.4888   1
   8   5 -14 31.4819 15.5668   1
   8   5 -13 30.5998  15.672   1
   8   5 -12-1.80131 27.5824   1
   8   5 -11 43.0257  49.667   1
   8   5 -10 43.2647 14.7593   1
   8   5  -9 7.37356 19.2089   1
   8   5  -8 1.11074 14.5647   1
   8   5  -7 39.9719 13.6639   1
   8   5  -6 11.2781 11.9253   1
   8   5  -5 36.1675 34.1008   1
   8   5  -4 118.029 36.9162   1
   8   5  -3 133.335 21.1364   1
   8   5  -2 26.4315 12.5463   1
   8   5  -1 2.06807 8.75549   1
   8   5   0 32.1541  12.042   1
   8   5   1  22.646 21.6771   1
   8   5   2 211.102  42.798   1
   8   5   3 35.7556 17.5836   1
   8   5   4 123.698  19.561   1
   8   5   5 31.9895 13.2754   1
   8   5   6 11.7254 7.97799   1
   8   5   7 3.23692  6.6284   1
   8   5   8 13.7647 5.97634   1
   8   6 -12 34.5887 29.6951   1
   8   6 -11 73.1077 24.2744   1
   8   6 -10-4.86304 21.5242   1
   8   6  -9-2.00321  20.886   1
   8   6  -8-0.76246 21.0275   1
   8   6  -7 86.5564 21.4212   1
   8   6  -6-5.09088 21.6576   1
   8   6  -5 20.9577 18.0599   1
   8   6  -4 33.8789  34.574   1
   8   6  -3 13.2299 25.0155   1
   8   6  -2  40.727 18.5237   1
   8   6  -1 18.8648 14.2443   1
   8   6   0 5.78661 27.1576   1
   8   6   1 26.6056 16.3614   1
   8   6   2 36.9611 21.6871   1
   8   6   3 34.5284 13.2284   1
   8   6   4 1.96346 16.8226   1
   8   6   5 30.6082 25.6583   1
   8   6   6 61.2313 21.4495   1
   9  -6 -11 2.80115 16.3197   1
   9  -6 -10  14.735 17.0681   1
   9  -5 -15-14.2243 24.1392   1
   9  -5 -14-27.2241  23.145   1
   9  -5 -13 11.9443 33.0164   1
   9  -5 -12 4.22928 22.4169   1
   9  -5 -11 3.92264 27.6672   1
   9  -5 -10-3.45714 19.3803   1
   9  -5  -9  124.44 25.9502   1
   9  -5  -8 9.48262  18.903   1
   9  -5  -5 7.85018 18.7654   1
   9  -5  -4 51.9259 16.1182   1
   9  -5  -2 9.54122 12.0892   1
   9  -5  -1 61.6831 16.1445   1
   9  -5   0-4.77851 11.7149   1
   9  -5   1 128.752 19.2523   1
   9  -5   2 31.8389 13.3905   1
   9  -5   3-16.5187 15.4176   1
   9  -5   4 9.64086 16.5869   1
   9  -5   5   17.58  17.228   1
   9  -5   6-7.56946 10.9359   1
   9  -5   7-2.93926 11.6899   1
   9  -5   8  11.325 13.0705   1
   9  -4 -18  32.207 31.0863   1
   9  -4 -17 0.18718  36.176   1
   9  -4 -16-1.68445 24.0529   1
   9  -4 -15-25.7795 22.8234   1
   9  -4 -14-25.6254 20.4404   1
   9  -4 -13   6.935 15.3148   1
   9  -4 -12 24.4718 12.5743   1
   9  -4 -11 6.88766 18.9951   1
   9  -4 -10 16.0669 31.6441   1
   9  -4  -9-4.09333 15.6429   1
   9  -4  -8 10.3051 15.3517   1
   9  -4  -7 28.3802 12.1735   1
   9  -4  -6 228.669 32.2801   1
   9  -4  -5-3.46649 32.0026   1
   9  -4  -4  1.6923 11.8009   1
   9  -4  -3 16.3723 11.4274   1
   9  -4  -2 65.1953 16.0677   1
   9  -4  -1 97.8312 32.5821   1
   9  -4   0 33.6476 11.1475   1
   9  -4   1 25.8092 10.7587   1
   9  -4   2 165.414 16.7272   1
   9  -4   3 147.671 20.6653   1
   9  -4   4 3.20458 11.2707   1
   9  -4   5 304.823 25.9351   1
   9  -4   6-5.35498 13.9657   1
   9  -4   7 21.1805 18.4366   1
   9  -4   8 50.8365 25.9231   1
   9  -4   9 31.7113 12.1094   1
   9  -3 -20-14.7005 23.8601   1
   9  -3 -19 3.25615 23.1118   1
   9  -3 -18 42.6812 25.3985   1
   9  -3 -17 46.1717 24.6447   1
   9  -3 -16-32.5885 30.2574   1
   9  -3 -15 4.95197 12.3555   1
   9  -3 -14 26.0443 24.9862   1
   9  -3 -13-0.19798 22.2538   1
   9  -3 -12 68.1008 16.0156   1
   9  -3 -11 17.3313 15.5886   1
   9  -3 -10 9.88148 14.2009   1
   9  -3  -9  1.3134 7.06042   1
   9  -3  -8 11.9131 10.1722   1
   9  -3  -7 13.5015 8.24231   1
   9  -3  -6 22.4429 13.9122   1
   9  -3  -5 81.0282 14.3413   1
   9  -3  -4 342.958 25.8349   1
   9  -3  -3 24.4381 6.75057   1
   9  -3  -2 358.149  23.336   1
   9  -3  -1 128.316 27.9962   1
   9  -3   0 2.72151 6.69987   1
   9  -3   1 2.65704 12.6942   1
   9  -3   2 8.65477 8.36114   1
   9  -3   3  36.995 21.2189   1
   9  -3   4  385.87 65.8066   1
   9  -3   5  10.165 7.13187   1
   9  -3   6 357.587  35.433   1
   9  -3   7 32.9055  8.1423   1
   9  -2 -21 5.82699 24.9048   1
   9  -2 -20-55.9769 32.2797   1
   9  -2 -19 19.5169 33.9333   1
   9  -2 -18 29.3347  24.306   1
   9  -2 -17 87.9468 28.2721   1
   9  -2 -16 15.0062 14.2329   1
   9  -2 -15  426.94 47.0849   1
   9  -2 -14  22.127 16.0389   1
   9  -2 -13 33.9234 22.3358   1
   9  -2 -12 20.1006 30.7365   1
   9  -2 -11 49.5605 27.6775   1
   9  -2 -10 16.0054 23.9954   1
   9  -2  -9 221.049 29.2513   1
   9  -2  -8 9.44629 12.0724   1
   9  -2  -7 1.45289 7.99974   1
   9  -2  -6 90.0439   12.95   1
   9  -2  -5 230.338 16.0463   1
   9  -2  -4 40.8523 8.95208   1
   9  -2  -3 1.81824 5.39821   1
   9  -2  -2-2.07182 16.0471   1
   9  -2  -1 8.87186 7.32871   1
   9  -2   0 5.05415 5.22565   1
   9  -2   1 58.4771 7.98996   1
   9  -2   2 153.129 11.2233   1
   9  -2   3 29.8902 10.0909   1
   9  -2   4 89.8915 9.59539   1
   9  -2   5 84.0267  11.743   1
   9  -1 -22 34.1924 24.0785   1
   9  -1 -21 120.424 37.1461   1
   9  -1 -20 65.1945 33.3588   1
   9  -1 -19 0.72522 30.5895   1
   9  -1 -18 35.6701 23.2128   1
   9  -1 -17 12.3146 14.7734   1
   9  -1 -16-15.6564  24.662   1
   9  -1 -15 99.4733 24.4001   1
   9  -1 -14 20.2324 37.0303   1
   9  -1 -13 1.65143 16.8391   1
   9  -1 -12 130.993 24.9702   1
   9  -1 -11 37.6966 20.3487   1
   9  -1 -10 71.6105 15.8507   1
   9  -1  -9 125.978  21.118   1
   9  -1  -8  11.633 15.9383   1
   9  -1  -7-14.6547 16.0868   1
   9  -1  -6 -7.5901 15.5477   1
   9  -1  -5 175.067 24.6785   1
   9  -1  -4 38.0658 13.5648   1
   9  -1  -3 131.855 18.9669   1
   9  -1  -2 554.608 32.4297   1
   9  -1  -1 18.4419 4.84835   1
   9  -1   0 0.27971 7.93139   1
   9  -1   1  0.7341 6.22071   1
   9  -1   2  44.263 7.69884   1
   9  -1   3 24.3426 11.2816   1
   9  -1   5 5.77247 10.4796   1
   9   0 -22 123.615 34.4022   1
   9   0 -21-11.1703 46.7381   1
   9   0 -20  17.713 16.4049   1
   9   0 -19 9.93213 45.2428   1
   9   0 -18 54.4269 23.4642   1
   9   0 -17 25.6912 20.3907   1
   9   0 -16 0.70918 11.5918   1
   9   0 -15 18.6893 11.3358   1
   9   0 -14 12.9708 14.0641   1
   9   0 -13-9.68501 18.6635   1
   9   0 -12 371.289 31.0984   1
   9   0 -11-8.00304 23.7935   1
   9   0 -10 58.0325 13.4509   1
   9   0  -9 1.99248 6.06008   1
   9   0  -8 70.1355 14.3335   1
   9   0  -7 7.69003 7.51269   1
   9   0  -6-0.38663 10.4949   1
   9   0  -5-5.50512 9.46634   1
   9   0  -4-0.94654 11.7167   1
   9   0  -3 2.51583 5.63137   1
   9   0  -2  7.8954 7.20336   1
   9   0  -1 4.68768 7.54091   1
   9   0   0 83.1209 12.4667   1
   9   0   1-2.00663 10.5633   1
   9   0   2 86.5013  15.922   1
   9   0   3 2.44378 8.90334   1
   9   0   4 28.1427 11.7618   1
   9   0   5 -3.1009 11.9844   1
   9   0   6 724.628 65.0236   1
   9   0   7 0.55862 8.87801   1
   9   1 -22 64.1664 21.9063   1
   9   1 -21 126.565 28.6877   1
   9   1 -20 56.6512 14.8206   1
   9   1 -19  25.891 19.3163   1
   9   1 -18  0.4776 16.5013   1
   9   1 -17 7.28279 9.14132   1
   9   1 -16 0.37247 10.0126   1
   9   1 -15 123.365 14.4136   1
   9   1 -14 14.8463   8.933   1
   9   1 -13-6.49255 15.5367   1
   9   1 -12 149.243 14.5279   1
   9   1 -11 43.6749 8.66905   1
   9   1 -10 48.9832 9.45071   1
   9   1  -9 138.386 17.0305   1
   9   1  -8 4.76545 7.38127   1
   9   1  -7 5.58446 8.44359   1
   9   1  -6-8.90936 10.7167   1
   9   1  -5 179.076 13.5317   1
   9   1  -4 59.0152 11.8686   1
   9   1  -3 117.717 9.12577   1
   9   1  -2 618.241 29.3798   1
   9   1  -1 12.4511 4.82556   1
   9   1   0 8.12048 4.53904   1
   9   1   1 9.14153 6.40134   1
   9   1   2 36.0246 8.50151   1
   9   1   3 10.2066 8.82604   1
   9   1   4 97.2906 12.6836   1
   9   1   5 12.8895 14.8998   1
   9   1   6 6.82401 7.56976   1
   9   1   7 175.079 14.9356   1
   9   1   8 33.4978 7.74031   1
   9   1   9 127.531 15.8017   1
   9   1  10 246.565 26.0775   1
   9   1  11 43.1069 11.5553   1
   9   2 -21-14.6531 21.9757   1
   9   2 -20-12.4942 19.9701   1
   9   2 -19 7.89388 13.5057   1
   9   2 -18 9.43298 15.8821   1
   9   2 -17 72.0394 18.8888   1
   9   2 -16-8.54292 17.4385   1
   9   2 -15 378.493 30.6635   1
   9   2 -14 1.37884 8.18545   1
   9   2 -13 47.7768   14.79   1
   9   2 -12-2.40011 17.3677   1
   9   2 -11 38.8555 8.02365   1
   9   2 -10 27.0141  7.3589   1
   9   2  -9 172.815 13.2804   1
   9   2  -8 25.3023 11.7866   1
   9   2  -7-4.52144 14.6749   1
   9   2  -6  90.759 11.5406   1
   9   2  -5 208.754 13.2854   1
   9   2  -4 42.3492 6.73042   1
   9   2  -3 1.97077 7.04844   1
   9   2  -2 4.06785 5.84234   1
   9   2  -1 15.8864 5.74725   1
   9   2   0 10.2509 5.33632   1
   9   2   1 66.7175 9.96959   1
   9   2   2 173.357 16.2922   1
   9   2   3  22.372  6.3435   1
   9   2   4 79.3534  8.4962   1
   9   2   5  78.447 15.5066   1
   9   2   6 96.7555 11.1609   1
   9   2   7  40.478 8.58176   1
   9   2   8 626.084 41.6861   1
   9   2   9 36.3585 8.17926   1
   9   2  10 18.6611  8.8187   1
   9   2  11 19.9125 11.2178   1
   9   2  12 9.84575  9.9439   1
   9   2  13  95.606 16.9855   1
   9   2  14-10.7398 11.5475   1
   9   2  15-3.74563 7.24458   1
   9   3 -20-0.27722 29.5055   1
   9   3 -19-11.8008 27.9805   1
   9   3 -18 8.80482  21.679   1
   9   3 -17 15.6586 13.2042   1
   9   3 -16 2.24615 11.6633   1
   9   3 -15 11.3103 26.1508   1
   9   3 -14 33.3078 28.7273   1
   9   3 -13 20.3634 15.5412   1
   9   3 -12 67.0614 15.6798   1
   9   3 -11-4.20886 19.5627   1
   9   3 -10 16.9216 32.9773   1
   9   3  -9-7.38075 13.9042   1
   9   3  -8 4.16067 9.14066   1
   9   3  -7 5.24025 7.98691   1
   9   3  -6 33.4262 10.1591   1
   9   3  -5 61.4854 16.3658   1
   9   3  -4 348.187 51.5473   1
   9   3  -3 43.3116 18.1919   1
   9   3  -2  366.68 23.2551   1
   9   3  -1 156.514 14.3126   1
   9   3   0 1.81413 9.11162   1
   9   3   1 0.39715 6.04938   1
   9   3   2 4.98829 9.98903   1
   9   3   3 32.0129 7.75907   1
   9   3   4 405.763 40.0067   1
   9   3   5 5.19645 6.90791   1
   9   3   6 378.212 32.0651   1
   9   3   7 35.9537 19.6595   1
   9   3   8 309.626   74.08   1
   9   3   9 57.8761 11.1351   1
   9   3  10 439.803 32.7157   1
   9   3  11-1.46698 11.2003   1
   9   3  12 193.005 25.6746   1
   9   3  13 29.9134 12.2324   1
   9   3  14 6.86335 10.6096   1
   9   4 -18 9.02613 21.2133   1
   9   4 -17 40.9203 31.1308   1
   9   4 -16 24.9099  14.281   1
   9   4 -15 11.6295 45.7145   1
   9   4 -14 20.2728 16.7469   1
   9   4 -13 6.22228 17.5701   1
   9   4 -12  46.994 20.9485   1
   9   4 -11 7.73474 15.7564   1
   9   4 -10-1.20337 22.2386   1
   9   4  -9 0.17463 17.8754   1
   9   4  -8 27.6599 20.7739   1
   9   4  -7 15.8878 34.1248   1
   9   4  -6 163.518 18.3896   1
   9   4  -5 10.5889 11.3071   1
   9   4  -4 15.4931 8.92624   1
   9   4  -3 24.5147 12.1902   1
   9   4  -2 76.2733 12.5361   1
   9   4  -1 127.913 17.3822   1
   9   4   0 8.86768 10.2038   1
   9   4   1 44.5326 15.2549   1
   9   4   2  197.12 34.6948   1
   9   4   3 134.381 14.6888   1
   9   4   4-2.34741 22.7316   1
   9   4   5 325.733 54.7649   1
   9   4   6-6.36779 11.2629   1
   9   4   7 21.6817 11.2783   1
   9   4   9  31.228 7.08574   1
   9   4  10 104.247 15.0984   1
   9   5 -15-12.9766 20.8038   1
   9   5 -14 20.4345 23.4526   1
   9   5 -13 9.06956 27.1375   1
   9   5 -12 7.21336  38.957   1
   9   5 -11 2.74815 13.9501   1
   9   5 -10 15.7724 20.3174   1
   9   5  -9 98.1998 18.3459   1
   9   5  -8 6.31458 12.3227   1
   9   5  -7 10.4695 12.2957   1
   9   5  -6 17.9733 23.5112   1
   9   5  -5-11.9598 16.4506   1
   9   5  -4 30.8556 39.6969   1
   9   5  -3 59.0778 18.8271   1
   9   5  -2 6.53161 38.4991   1
   9   5  -1 69.4145 26.3068   1
   9   5   0-1.59864 14.4817   1
   9   5   1 114.215 12.7992   1
   9   5   2 30.2033 9.93492   1
   9   5   3 5.43808 9.45434   1
   9   5   4 11.4198 16.6904   1
   9   5   5 20.7463 14.8835   1
   9   5   6-19.3776 12.6219   1
   9   5   7 10.3544 9.48291   1
   9   6 -11 18.4593  26.727   1
   9   6 -10 -8.8729 18.6519   1
   9   6  -9 15.3687 18.8113   1
   9   6  -8 255.715 34.9054   1
   9   6  -7 73.5641 20.2439   1
   9   6  -6 3.19707 18.8822   1
   9   6  -5-6.95342 42.6946   1
   9   6  -4-5.40808 19.8146   1
   9   6  -3 168.639   58.12   1
   9   6  -2 0.04436 16.3598   1
   9   6  -1 25.2111  17.284   1
   9   6   0 22.6523 16.9612   1
   9   6   1    0.00 16.6277   1
   9   6   2 12.5305 24.1785   1
   9   6   3-2.90338 16.3743   1
   9   6   4 34.1947 18.0255   1
   9   6   5 18.6504 18.9651   1
  10  -5 -14-3.73276 22.4715   1
  10  -5 -13-3.12509 32.8511   1
  10  -5 -12  11.271 23.5541   1
  10  -5 -10 4.63846  18.866   1
  10  -5  -5 7.88196 13.9775   1
  10  -5  -4 40.5309 14.8276   1
  10  -5  -3 35.6956 14.7842   1
  10  -5  -2 8.70315 12.9621   1
  10  -5  -1 22.4301 12.9384   1
  10  -5   0 14.4461 12.9678   1
  10  -5   1 -0.4749 10.7093   1
  10  -5   2 54.4043 17.5907   1
  10  -5   3 41.1312 16.6858   1
  10  -5   4 14.1774 11.9552   1
  10  -5   5 14.5475 12.3586   1
  10  -5   6 31.8027 13.6998   1
  10  -5   7 26.4256 13.3257   1
  10  -5   8 24.3271  13.513   1
  10  -4 -17 16.9987 21.3053   1
  10  -4 -16 32.0753  36.309   1
  10  -4 -15 8.87465 23.6676   1
  10  -4 -14 18.4134 22.7558   1
  10  -4 -13 4.69679 20.0087   1
  10  -4 -12 4.12313 20.4055   1
  10  -4 -11  20.692 12.3747   1
  10  -4 -10 96.4859   15.66   1
  10  -4  -9-2.47545 18.3984   1
  10  -4  -8 17.2195 13.9854   1
  10  -4  -7 2.00764 16.9956   1
  10  -4  -6 37.1319 17.0173   1
  10  -4  -5 17.3024 15.7544   1
  10  -4  -4-5.97694 13.7991   1
  10  -4  -3  20.378 11.0842   1
  10  -4  -2-0.30218 19.0838   1
  10  -4  -1  9.4427 7.60678   1
  10  -4   0 66.5353 19.5335   1
  10  -4   1-0.05784 13.4506   1
  10  -4   2 22.6035  9.0199   1
  10  -4   3 16.2875   32.92   1
  10  -4   4 27.7717 7.95626   1
  10  -4   5 107.548 18.9608   1
  10  -4   6 12.0151 6.94507   1
  10  -4   7 52.2167 9.97946   1
  10  -4   8 14.2274 11.0115   1
  10  -3 -19-21.4866 24.8881   1
  10  -3 -18  19.068  24.394   1
  10  -3 -17-8.27068 21.7483   1
  10  -3 -16-69.2068 31.3803   1
  10  -3 -15 12.2827 13.7392   1
  10  -3 -14 11.1236 12.6375   1
  10  -3 -13 37.1288 16.7975   1
  10  -3 -12 10.0096 12.0674   1
  10  -3 -11-1.64109 34.1725   1
  10  -3 -10 2.22868 15.5554   1
  10  -3  -9 0.82074 9.65867   1
  10  -3  -8 15.1542  9.5601   1
  10  -3  -7-2.48662 11.6903   1
  10  -3  -6 0.39666 8.37106   1
  10  -3  -5  41.288 9.57858   1
  10  -3  -4 43.4198  8.3345   1
  10  -3  -3-0.32392 13.1667   1
  10  -3  -2  26.736 7.22826   1
  10  -3  -1 97.2429   14.55   1
  10  -3   0 49.6032 8.18102   1
  10  -3   1  80.655 9.87827   1
  10  -3   2 31.9232 22.1474   1
  10  -3   3 164.668 13.9656   1
  10  -3   4 57.4438 9.40216   1
  10  -3   5 9.87624 6.22153   1
  10  -3   6 247.828  26.033   1
  10  -2 -21 25.7561 25.1313   1
  10  -2 -20-8.22946  23.369   1
  10  -2 -19 5.72715 23.0591   1
  10  -2 -18 27.9858 32.9509   1
  10  -2 -17 39.5156 23.3284   1
  10  -2 -16 118.223 28.1454   1
  10  -2 -15 -7.3398 17.1447   1
  10  -2 -14 28.7167 17.7694   1
  10  -2 -13 37.3812 13.2002   1
  10  -2 -12 7.28431 25.1563   1
  10  -2 -11 22.4702 17.9899   1
  10  -2 -10 11.4915 11.9604   1
  10  -2  -9-10.9758 17.9442   1
  10  -2  -8 19.2949 14.0125   1
  10  -2  -7 89.5887 18.2143   1
  10  -2  -6 2.36058 7.87039   1
  10  -2  -5 30.5389 11.6738   1
  10  -2  -4 12.8612 6.37471   1
  10  -2  -3 16.9395 7.32572   1
  10  -2  -2 197.904 14.0043   1
  10  -2  -1 495.995 29.5299   1
  10  -2   0 72.2398 9.43493   1
  10  -2   1 185.196 12.7465   1
  10  -2   2  116.71  10.691   1
  10  -2   3-4.73096 8.23559   1
  10  -2   4 399.776 34.9091   1
  10  -2   5 599.469 50.4328   1
  10  -1 -21 14.9579 23.1275   1
  10  -1 -20 23.3663 33.3633   1
  10  -1 -19 79.0052 34.7099   1
  10  -1 -18 48.5936  33.494   1
  10  -1 -16 31.7145 22.2254   1
  10  -1 -15 3.43959  18.118   1
  10  -1 -14-2.71675 19.8947   1
  10  -1 -13-15.2783 13.4407   1
  10  -1 -12 5.62471 11.6749   1
  10  -1 -11  17.821  19.221   1
  10  -1 -10  19.882 13.4986   1
  10  -1  -9 -3.1731 12.6267   1
  10  -1  -8-2.59843 17.0786   1
  10  -1  -7 19.4144 13.2905   1
  10  -1  -6 0.66822 11.8305   1
  10  -1  -5 120.557  19.569   1
  10  -1  -4 55.0226 14.8929   1
  10  -1  -3 45.5202 18.5301   1
  10  -1  -2 444.319 24.5436   1
  10  -1  -1 183.648 11.8681   1
  10  -1   0 28.2568 45.1243   1
  10  -1   1 103.157 10.8414   1
  10  -1   2 366.494  26.424   1
  10  -1   3 19.3352 17.0978   1
  10  -1   4 81.8889 16.8626   1
  10  -1   5 407.034 39.8607   1
  10  -1   6 85.4718  16.095   1
  10   0 -22 46.6873 23.4065   1
  10   0 -21-11.9643 20.2174   1
  10   0 -20  83.898 16.8731   1
  10   0 -19 -0.3209 18.1774   1
  10   0 -18 78.3968 26.3362   1
  10   0 -17 3.63954 14.6538   1
  10   0 -16 -6.4678 17.3871   1
  10   0 -15-8.97258 13.5799   1
  10   0 -14 22.1243 14.6613   1
  10   0 -13  23.503 10.5244   1
  10   0 -12 8.64278 7.41622   1
  10   0 -11 11.7344 15.9248   1
  10   0 -10-0.62797 12.5893   1
  10   0  -9-1.22586 13.4445   1
  10   0  -8 22.1952 7.50788   1
  10   0  -7-3.67063 11.3161   1
  10   0  -6 55.7161 11.4198   1
  10   0  -5  4.4472 7.00813   1
  10   0  -4 88.4036   12.35   1
  10   0  -3 1.18807 6.63065   1
  10   0  -2 178.298 17.2812   1
  10   0  -1-2.14058 10.6978   1
  10   0   0 269.228 17.2116   1
  10   0   1 1.25504 15.2692   1
  10   0   2-2.36286  10.873   1
  10   0   3 0.28499 13.9218   1
  10   0   4 176.721 21.6011   1
  10   0   5 -1.5787 10.3863   1
  10   0   6 66.1535 10.2861   1
  10   0   7-1.59839 9.72808   1
  10   1 -20  40.238 20.7289   1
  10   1 -19 116.446 24.9997   1
  10   1 -18 50.6064  27.747   1
  10   1 -17 172.947 30.7379   1
  10   1 -16  2.9461  12.291   1
  10   1 -15 6.00406 9.19598   1
  10   1 -14 1.80614 8.80037   1
  10   1 -13-7.57646 12.0034   1
  10   1 -12-4.62621 16.4577   1
  10   1 -11 40.5742 11.9486   1
  10   1 -10 20.0833 10.3869   1
  10   1  -9-2.35854 13.0538   1
  10   1  -8 8.98661  9.9904   1
  10   1  -7 21.3901 10.6541   1
  10   1  -6 1.07302 6.26646   1
  10   1  -5 109.927 9.02914   1
  10   1  -4 30.5932 10.1267   1
  10   1  -3 57.7757 8.89752   1
  10   1  -2 458.118 23.6694   1
  10   1  -1 187.736 11.1372   1
  10   1   0 9.25629  6.7231   1
  10   1   1 96.2968 12.4962   1
  10   1   2 379.143 22.0613   1
  10   1   3 18.3912 8.11206   1
  10   1   4 64.0666  11.798   1
  10   1   5  370.54 28.0789   1
  10   1   6 57.3118 9.87542   1
  10   1   7 100.547 12.6716   1
  10   1   8 34.7334 9.72263   1
  10   1   9  -8.494 11.8358   1
  10   1  10  71.185 14.3722   1
  10   1  11 252.816  32.937   1
  10   1  12 48.0242 12.7554   1
  10   2 -21 18.3014 20.1884   1
  10   2 -20 0.18808  20.816   1
  10   2 -19 41.2605 22.1747   1
  10   2 -18 37.6984 16.7504   1
  10   2 -17 5.68434 12.2796   1
  10   2 -16 86.2173 15.6608   1
  10   2 -15 6.98247 9.43631   1
  10   2 -14 14.1243 10.2143   1
  10   2 -13 37.7283 10.5458   1
  10   2 -12 39.5575  15.225   1
  10   2 -11 25.2457  10.208   1
  10   2 -10 6.39058 7.23466   1
  10   2  -9 3.73673 9.21034   1
  10   2  -8  22.402 8.42171   1
  10   2  -7 83.1396 20.6046   1
  10   2  -6 6.06036 10.5955   1
  10   2  -5 33.7786 8.97795   1
  10   2  -4-4.88777 13.0383   1
  10   2  -3 28.6083 6.65393   1
  10   2  -2  183.68 18.7285   1
  10   2  -1 531.615 28.9704   1
  10   2   0 93.8162 8.35482   1
  10   2   1 186.373  12.106   1
  10   2   2 118.188 16.5537   1
  10   2   3  8.6889 7.87476   1
  10   2   4 395.645 28.9112   1
  10   2   5 568.929 93.7039   1
  10   2   6 51.5081 13.7139   1
  10   2   7  66.006 28.5924   1
  10   2   8-1.07107 20.7669   1
  10   2   9 9.10259 9.36642   1
  10   2  10 271.778  21.549   1
  10   2  11 183.126 24.7523   1
  10   2  12 142.195 18.7632   1
  10   2  13 39.4141 15.6719   1
  10   2  14 9.57557 14.2978   1
  10   2  15 12.2006 13.0183   1
  10   3 -19  55.389   22.99   1
  10   3 -18 35.9088 15.1568   1
  10   3 -17 1.96762 15.4084   1
  10   3 -16 11.9631 12.6097   1
  10   3 -15-7.34191 23.3784   1
  10   3 -14  34.742 12.5464   1
  10   3 -13 27.9421 16.5579   1
  10   3 -12-16.7089 17.4775   1
  10   3 -11 35.6902 30.5362   1
  10   3 -10 13.8371 22.2011   1
  10   3  -9 10.7474  17.988   1
  10   3  -8  9.9737 11.7124   1
  10   3  -7  18.503 9.11893   1
  10   3  -6-24.5403 17.4206   1
  10   3  -5 27.1229  9.2203   1
  10   3  -4 56.7521 15.0397   1
  10   3  -3 0.79495 10.0386   1
  10   3  -2 26.0894 9.46659   1
  10   3  -1 85.1252 10.1456   1
  10   3   0 72.2405 10.3937   1
  10   3   1 94.2796 11.1211   1
  10   3   2 21.6959 29.4541   1
  10   3   3 208.459 50.9085   1
  10   3   4 45.1431  9.7772   1
  10   3   5-0.15166 12.7901   1
  10   3   6 213.742 21.0019   1
  10   3   7 12.7271 19.0434   1
  10   3   8-3.97606  15.078   1
  10   3   9 11.8796 17.9994   1
  10   3  10  132.63 15.2826   1
  10   3  11  -0.788 11.4929   1
  10   3  12 3.35144  11.575   1
  10   3  13 145.419 24.2941   1
  10   3  14 11.5722 16.1271   1
  10   4 -17 0.84067 23.0362   1
  10   4 -16  49.318 22.5494   1
  10   4 -15 29.8379 34.4615   1
  10   4 -14-16.8294 48.1539   1
  10   4 -13-0.89697  25.527   1
  10   4 -12 29.2259  19.501   1
  10   4 -11 0.48555  11.487   1
  10   4 -10 80.9419 22.7724   1
  10   4  -9-9.73948 18.2085   1
  10   4  -8 37.9915 16.7276   1
  10   4  -7-0.24166 14.1625   1
  10   4  -6 58.5225 16.3818   1
  10   4  -5-1.21824 17.3563   1
  10   4  -4 7.45391 12.3138   1
  10   4  -3 14.0379 9.73249   1
  10   4  -2 7.25245 11.1456   1
  10   4  -1 11.7421 12.5288   1
  10   4   0 48.3221 12.0401   1
  10   4   1-0.71005 16.1496   1
  10   4   2 15.5323 9.44924   1
  10   4   3 11.5799 10.0861   1
  10   4   4 45.3058 14.3834   1
  10   4   5 84.4415 36.5578   1
  10   4   6 20.6148 13.5234   1
  10   4   7 38.9978 13.3913   1
  10   4   8 13.2667 9.67436   1
  10   4   9   41.52 10.0973   1
  10   4  10 36.6007 8.53642   1
  10   5 -14 2.03878 30.7621   1
  10   5 -13-30.3478 21.7141   1
  10   5 -12 36.1241 18.7063   1
  10   5 -11 57.1168  21.187   1
  10   5 -10 8.20681 44.2533   1
  10   5  -9 90.5546 19.2443   1
  10   5  -8 41.5087 19.3909   1
  10   5  -7 96.2881 65.9925   1
  10   5  -6  13.828 11.9205   1
  10   5  -5 22.2552 28.1683   1
  10   5  -4 14.7667 13.9538   1
  10   5  -3 28.9553 51.7778   1
  10   5  -2 19.7549 11.4436   1
  10   5  -1 13.2653 26.6974   1
  10   5   0 18.7153 12.9906   1
  10   5   1-5.69487 18.7686   1
  10   5   2 10.7401 9.97602   1
  10   5   3 6.86349 30.8471   1
  10   5   4 21.0645 18.1929   1
  10   5   5 23.5794 13.4129   1
  10   5   6 9.83263 11.8989   1
  10   6  -9 30.2509 27.4968   1
  10   6  -8-6.98394 18.8595   1
  10   6  -7 10.1746 20.0546   1
  10   6  -6 121.932 33.9983   1
  10   6  -5 21.1005 20.1898   1
  10   6  -4 8.02406 20.0382   1
  10   6  -3 11.9051 27.1964   1
  10   6  -2  5.8583 36.3316   1
  10   6  -1 0.68311 12.4804   1
  10   6   0  2.2239 16.4349   1
  10   6   1-5.50594 17.8342   1
  10   6   2 13.7728 17.7097   1
  10   6   3-9.28221 16.4281   1
  10   6   4 1.08584 23.6048   1
  10   6   5-19.1579 17.3513   1
  11  -5 -13-11.7512 23.6608   1
  11  -5  -5 5.78218 14.0504   1
  11  -5  -4 5.94218 12.3204   1
  11  -5  -3-2.63985 11.5608   1
  11  -5  -2 13.9045 12.5723   1
  11  -5  -1 39.3598 14.1346   1
  11  -5   0 8.21246 11.1863   1
  11  -5   1 57.3662 17.4342   1
  11  -5   2 14.0805  15.758   1
  11  -5   3 60.6046 15.2622   1
  11  -5   4 1.64197 10.5301   1
  11  -5   5 3.11595 14.4719   1
  11  -5   6 -1.5984  14.405   1
  11  -4 -16 23.1315 21.5104   1
  11  -4 -15-29.0129 24.3647   1
  11  -4 -14-8.59602 24.2269   1
  11  -4 -12 48.5054 24.1144   1
  11  -4  -9 55.1876  21.134   1
  11  -4  -8 10.0457  13.302   1
  11  -4  -7 2.73349 18.4628   1
  11  -4  -6 4.50868 17.0945   1
  11  -4  -5 49.1873 18.1386   1
  11  -4  -4 3.56543 9.76301   1
  11  -4  -3 7.58331 8.09165   1
  11  -4  -2 1.04474 8.90428   1
  11  -4  -1 21.6988 12.0348   1
  11  -4   0 10.7132 10.9221   1
  11  -4   1 24.8147 7.69774   1
  11  -4   2  127.31  25.684   1
  11  -4   3 23.4215 7.48303   1
  11  -4   4 74.9968 10.5937   1
  11  -4   5 23.4479 9.65737   1
  11  -4   6 25.6028 7.42626   1
  11  -4   7 141.757 20.6709   1
  11  -4   8 9.93611 9.72019   1
  11  -3 -18   20.20  24.784   1
  11  -3 -17 -9.4423 23.0095   1
  11  -3 -16 69.0789 27.1745   1
  11  -3 -15 13.2129 31.9067   1
  11  -3 -14 56.7046 24.5575   1
  11  -3 -12-5.13208 20.5243   1
  11  -3 -10 81.8744 16.5093   1
  11  -3  -9  32.686 12.8052   1
  11  -3  -8 8.57796 14.2013   1
  11  -3  -7 9.08677 12.2423   1
  11  -3  -6 177.958 15.7864   1
  11  -3  -5 149.599 14.6389   1
  11  -3  -4 133.193 30.8496   1
  11  -3  -3 55.2801 17.7397   1
  11  -3  -2 32.0388 8.30288   1
  11  -3  -1 145.998 16.8258   1
  11  -3   0 17.8656 9.08176   1
  11  -3   1  55.251  11.148   1
  11  -3   2 15.2084 7.28465   1
  11  -3   3 27.9352 6.33819   1
  11  -3   4 153.529 13.2636   1
  11  -3   5 8.10985 7.64579   1
  11  -3   6 203.495 21.4774   1
  11  -2 -20  16.549 24.7133   1
  11  -2 -19-40.6101  22.507   1
  11  -2 -18-18.6173 22.3107   1
  11  -2 -17 21.8483 31.9795   1
  11  -2 -16 47.6927 24.7794   1
  11  -2 -15-6.83294 21.4443   1
  11  -2 -13 19.9984 22.2284   1
  11  -2 -12 38.2414 21.0312   1
  11  -2 -11 16.9046 15.3978   1
  11  -2 -10 53.6739 21.6236   1
  11  -2  -9 7.66276 14.0426   1
  11  -2  -8 16.6293 11.8829   1
  11  -2  -7 230.939 21.4741   1
  11  -2  -6 46.3154 10.6553   1
  11  -2  -5 244.052 17.2189   1
  11  -2  -4 26.2538 14.8916   1
  11  -2  -3 25.9657  9.3417   1
  11  -2  -2 6.22481 6.45567   1
  11  -2  -1 3.81594 5.56903   1
  11  -2   0 79.2554 12.1575   1
  11  -2   1 9.55363 5.63259   1
  11  -2   2 340.318  34.231   1
  11  -2   3 19.7431 7.84509   1
  11  -2   4 99.9998 11.6108   1
  11  -1 -21 1.09048 22.2851   1
  11  -1 -20 30.0398 24.4619   1
  11  -1 -19 84.9575 27.1484   1
  11  -1 -17-6.54151 22.7873   1
  11  -1 -16  17.815 23.2937   1
  11  -1 -15 50.0332 24.6315   1
  11  -1 -13 57.7799 19.1426   1
  11  -1 -12 13.7397 15.6012   1
  11  -1 -11 37.2406 21.5125   1
  11  -1 -10-11.2526  13.962   1
  11  -1  -8 14.3046 13.4784   1
  11  -1  -7  131.70 21.1936   1
  11  -1  -6   1.054 12.8169   1
  11  -1  -5-2.00177 13.1792   1
  11  -1  -4 7.35403 12.8274   1
  11  -1  -3-1.97174 9.43255   1
  11  -1  -2 19.5201 6.82129   1
  11  -1  -1 177.247 28.5516   1
  11  -1   0 138.704 13.1807   1
  11  -1   1 7.05636 8.33867   1
  11  -1   2 78.0846 20.3487   1
  11  -1   3 37.8886 15.4944   1
  11  -1   4 92.0772 18.7184   1
  11  -1   5 802.488 84.1286   1
  11  -1   6 63.6213 16.1429   1
  11   0 -19 12.4892 17.5603   1
  11   0 -18 5.16886 16.5671   1
  11   0 -17-10.3395 20.9066   1
  11   0 -16 15.9874 14.6688   1
  11   0 -15 31.8162 15.0907   1
  11   0 -14 3.57636 12.9061   1
  11   0 -13-0.35627 16.6905   1
  11   0 -12 241.064 24.1523   1
  11   0 -11-4.68837 15.4681   1
  11   0 -10 10.7683 9.95174   1
  11   0  -9 16.0278 11.3326   1
  11   0  -8 108.815 15.3082   1
  11   0  -7-2.55461 12.0059   1
  11   0  -6 236.161 31.1203   1
  11   0  -5-3.20248 10.8245   1
  11   0  -4 121.119 10.7645   1
  11   0  -3 6.73162 6.26856   1
  11   0  -2 80.7194 14.4609   1
  11   0  -1 11.2825 11.7786   1
  11   0   0 306.273 17.6373   1
  11   0   1-1.17967 13.8261   1
  11   0   2 7.46488 12.0727   1
  11   0   3 8.07696 8.29185   1
  11   0   4 126.066   19.69   1
  11   0   5-1.72172 11.2622   1
  11   0   6-5.22647 14.1211   1
  11   0   7-2.36006 11.1946   1
  11   1 -19 33.0307 26.0674   1
  11   1 -18 13.2085 25.9304   1
  11   1 -17-26.2875 22.3004   1
  11   1 -16-1.79967 13.4757   1
  11   1 -15 36.0415 16.6119   1
  11   1 -14 30.3862 10.2531   1
  11   1 -13 96.5768 14.9072   1
  11   1 -12 7.52304 9.14332   1
  11   1 -11 14.5346 9.40859   1
  11   1 -10 4.62743 13.7643   1
  11   1  -9 116.659 13.5973   1
  11   1  -8-2.71297 15.2619   1
  11   1  -7 120.495 17.4984   1
  11   1  -6 8.34639 7.02129   1
  11   1  -5 27.8807  7.8626   1
  11   1  -4 6.15884  6.6454   1
  11   1  -3-0.42444 11.0636   1
  11   1  -2 18.7453 6.12753   1
  11   1  -1 177.465 16.4643   1
  11   1   0 137.784 12.2589   1
  11   1   1 5.06331 10.8155   1
  11   1   2 50.1162 14.5875   1
  11   1   3 56.8268 23.0454   1
  11   1   4 94.5209 22.1358   1
  11   1   5 786.033 51.5384   1
  11   1   6 40.2134 11.6034   1
  11   1   7 12.5749 14.3782   1
  11   1   8  341.63 26.7105   1
  11   1   9 139.326 21.7536   1
  11   1  10 31.7853  10.292   1
  11   1  11 2.46032 11.7021   1
  11   2 -20  27.569  34.261   1
  11   2 -19 45.7263 32.5737   1
  11   2 -18 2.43831 18.3238   1
  11   2 -17-4.00958 55.9254   1
  11   2 -16 69.5217 22.9285   1
  11   2 -15 6.67511 12.3609   1
  11   2 -14-17.8403 26.0206   1
  11   2 -13  10.922 12.3377   1
  11   2 -12  49.966  11.701   1
  11   2 -11 7.78609 14.4966   1
  11   2 -10 42.2008 10.8774   1
  11   2  -9  1.9522 10.0791   1
  11   2  -8 10.3524 8.61055   1
  11   2  -7 200.792 22.6678   1
  11   2  -6 72.4958 12.2053   1
  11   2  -5 224.953 22.4528   1
  11   2  -4  30.436 8.06224   1
  11   2  -3 2.73715 7.02722   1
  11   2  -2 4.57203 5.76501   1
  11   2  -1-3.18126 17.0426   1
  11   2   0 62.0956 7.58148   1
  11   2   1-6.42101 19.4981   1
  11   2   2 325.971 21.2249   1
  11   2   3 17.4689  7.2273   1
  11   2   4 99.7889 23.7672   1
  11   2   5 771.689   95.43   1
  11   2   6-1.98626 12.9683   1
  11   2   7 254.238  43.573   1
  11   2   8 88.0378 17.6087   1
  11   2   9 475.589  41.875   1
  11   2  10-5.82538 13.0521   1
  11   2  11 114.124 22.4578   1
  11   2  12 56.2498 14.3851   1
  11   2  13 26.3757 16.3279   1
  11   2  14 21.1708 14.7939   1
  11   3 -18-11.0156 21.9875   1
  11   3 -17 19.2806 19.6228   1
  11   3 -16 52.5553 17.4451   1
  11   3 -15 22.5784 15.0488   1
  11   3 -14 17.0907 12.5029   1
  11   3 -13 3.04419 13.2683   1
  11   3 -12 9.80084 14.9313   1
  11   3 -11-11.2145 16.6158   1
  11   3 -10 70.8658 14.2937   1
  11   3  -9   51.87 17.2296   1
  11   3  -8-8.21207 12.8938   1
  11   3  -7 21.1667 11.6835   1
  11   3  -6 176.813 20.0155   1
  11   3  -5 146.975 17.2735   1
  11   3  -4  139.71 13.5555   1
  11   3  -3  50.232 24.6462   1
  11   3  -2 25.7377 11.9276   1
  11   3  -1 134.636 12.4234   1
  11   3   0  11.424 7.55038   1
  11   3   1 39.3727 8.76696   1
  11   3   2-15.3039 20.8358   1
  11   3   3 25.6507 8.39827   1
  11   3   4 163.284 15.5572   1
  11   3   5 26.2862 11.6596   1
  11   3   6 177.318 24.4543   1
  11   3   7 28.8431 10.3689   1
  11   3   8-6.34231 7.88214   1
  11   3   9 6.21722 10.4776   1
  11   3  10  3.8329 9.32155   1
  11   3  11 6.38341 8.26538   1
  11   4 -16 31.7377  31.161   1
  11   4 -15 38.7484 23.7303   1
  11   4 -14-5.31333 23.7658   1
  11   4 -13  49.256 19.8899   1
  11   4 -12 64.2343 17.6593   1
  11   4 -11 16.5616   13.45   1
  11   4 -10 5.60977 11.1372   1
  11   4  -9 78.7171 16.6106   1
  11   4  -8 25.6223 13.3213   1
  11   4  -7 3.67726 31.7555   1
  11   4  -6-3.13464 32.2268   1
  11   4  -5   16.61 12.2917   1
  11   4  -4 3.81045 9.52352   1
  11   4  -3 9.30308 9.43853   1
  11   4  -2 4.18749 25.5669   1
  11   4  -1 34.0891 22.2167   1
  11   4   0-5.15458 18.6138   1
  11   4   1 1.08302  12.551   1
  11   4   2 144.835 15.8593   1
  11   4   3  15.998 19.4207   1
  11   4   4 73.0647 29.0865   1
  11   4   5 3.83533 14.8437   1
  11   4   6 39.1992 11.3453   1
  11   4   7  101.07 16.4651   1
  11   4   8  8.4681 7.86837   1
  11   5 -13 9.59589 33.7275   1
  11   5 -12 27.0872 24.2521   1
  11   5 -11 50.9615 21.8547   1
  11   5 -10 42.3827 24.2475   1
  11   5  -9 7.96323 12.9368   1
  11   5  -8 28.8102 48.9335   1
  11   5  -7 45.8099 17.6324   1
  11   5  -6-7.48559 17.8129   1
  11   5  -5 16.7548 17.4176   1
  11   5  -4-9.20593 15.2764   1
  11   5  -3 15.8205 17.3668   1
  11   5  -2-5.94487 14.4793   1
  11   5  -1 34.3047 14.2179   1
  11   5   0 10.2957 22.5086   1
  11   5   1 17.8392 14.8019   1
  11   5   2 18.1625 11.3768   1
  11   5   3 86.5091  31.413   1
  11   5   4 5.91902 10.4659   1
  11   5   5  31.191 14.8025   1
  11   6  -7 1.87423 19.0234   1
  11   6  -6 49.8867 21.7295   1
  11   6  -5 22.8598 19.6089   1
  11   6  -4 39.1052 21.0247   1
  11   6  -3 154.614 28.3709   1
  11   6  -2 14.5809 19.6567   1
  11   6  -1-9.05347 25.9194   1
  11   6   0 1.58219 18.1726   1
  11   6   1  24.953 19.1562   1
  11   6   2 29.4429  25.788   1
  11   6   3 7.05525 16.8564   1
  11   6   4-4.44471 14.9885   1
  11   6   5-6.85505 15.1391   1
  12  -5  -4-3.58436 11.5321   1
  12  -5  -3 10.7219 10.4297   1
  12  -5  -2 67.5645 17.3833   1
  12  -5  -1 20.3758 14.0157   1
  12  -5   0 23.4614 14.3709   1
  12  -5   1 34.1424 11.1768   1
  12  -4 -15 51.3632 20.7219   1
  12  -4  -9-12.2903  17.748   1
  12  -4  -8 7.22347 13.4852   1
  12  -4  -7-7.68788 12.0467   1
  12  -4  -6 38.0283 16.9591   1
  12  -4  -5 96.5133 16.0996   1
  12  -4  -4 31.8323 12.0064   1
  12  -4  -3 34.0173 9.95991   1
  12  -4  -2  15.513 12.1887   1
  12  -4  -1 16.5785 7.23343   1
  12  -4   0-2.19079 14.9508   1
  12  -4   1 116.409 19.1273   1
  12  -4   2 8.91275 8.62042   1
  12  -4   3 9.36138 9.09667   1
  12  -4   4 2.69657 19.6314   1
  12  -4   5 2.51305 8.01068   1
  12  -4   6 44.6658 13.3651   1
  12  -4   7-12.3637 8.78407   1
  12  -3 -17-9.56956 25.1258   1
  12  -3 -16 28.5103 24.1014   1
  12  -3 -15-17.1686 23.4658   1
  12  -3 -11 4.09224 18.1416   1
  12  -3 -10 36.1915 17.9515   1
  12  -3  -9  3.8292 13.0269   1
  12  -3  -8 0.96349 10.4452   1
  12  -3  -7 2.45044 17.9973   1
  12  -3  -6-0.70249 10.5132   1
  12  -3  -5 23.8713 19.5061   1
  12  -3  -4-4.10555 12.3767   1
  12  -3  -3 27.9866 8.90404   1
  12  -3  -2 1.59905 7.57089   1
  12  -3  -1 35.2186  17.047   1
  12  -3   0 4.67455 8.30456   1
  12  -3   1 38.9661 11.9837   1
  12  -3   2 124.333  11.606   1
  12  -3   3 7.10169  10.363   1
  12  -3   4 218.956 23.8426   1
  12  -3   5 2.20127 9.02357   1
  12  -2 -19 17.2097 25.0893   1
  12  -2 -18 12.4954 23.8614   1
  12  -2 -17-2.95451 23.3345   1
  12  -2  -9-2.13613 12.2562   1
  12  -2  -8 57.2864 15.0481   1
  12  -2  -7 12.7751 7.08787   1
  12  -2  -6 163.982 20.6339   1
  12  -2  -5 11.3597 7.60475   1
  12  -2  -4 69.3051 9.64766   1
  12  -2  -3 422.434 24.1964   1
  12  -2  -2-0.50096 14.6665   1
  12  -2  -1  107.87 9.85314   1
  12  -2   0 5.55138 5.80796   1
  12  -2   1 11.9557 10.7919   1
  12  -2   2 403.183 45.5183   1
  12  -2   3 8.11924 7.66958   1
  12  -2   4 34.4631 15.3396   1
  12  -1  -9 176.938 32.0887   1
  12  -1  -8 23.3256 15.7486   1
  12  -1  -7-12.5329 14.2918   1
  12  -1  -5 257.199 35.5832   1
  12  -1  -4 6.82534  10.265   1
  12  -1  -3 251.714 14.0914   1
  12  -1  -2 438.706   46.14   1
  12  -1  -1 28.6753 8.59631   1
  12  -1   0 18.7901 11.8273   1
  12  -1   1 670.242 46.1566   1
  12  -1   2 175.592 24.5245   1
  12  -1   3 10.1163  14.214   1
  12  -1   4  480.94 56.0565   1
  12  -1   5 20.4757 19.3258   1
  12  -1   6 51.1659  15.631   1
  12   0 -19 13.6195 18.4438   1
  12   0 -18 51.5917 20.2646   1
  12   0 -17-6.57598 22.9181   1
  12   0 -16 6.00684  20.915   1
  12   0 -15 8.52316  20.296   1
  12   0 -14 17.4957 19.4394   1
  12   0 -13-0.56914 12.3277   1
  12   0 -12 44.3219 34.2874   1
  12   0 -11-9.06912 14.1971   1
  12   0 -10 17.9029 11.2233   1
  12   0  -9-8.86511 20.9674   1
  12   0  -8 73.9081 12.2327   1
  12   0  -7-11.3447 18.4421   1
  12   0  -6 47.9659 8.67185   1
  12   0  -5 6.85416 8.75566   1
  12   0  -4-1.68384 13.2316   1
  12   0  -3 7.33098 6.93602   1
  12   0  -2 16.3358 6.89322   1
  12   0  -1 -3.7183 13.6026   1
  12   0   0 1362.14  66.433   1
  12   0   1 12.6727 14.0296   1
  12   0   2 112.689 15.7556   1
  12   0   3-1.20187 15.3534   1
  12   0   4 81.4378 13.1749   1
  12   0   5  7.8531 22.4669   1
  12   0   6 7.89782 12.1115   1
  12   0   7 10.8812 12.1042   1
  12   0   8 272.504 31.7789   1
  12   1 -18 98.7359 28.8876   1
  12   1 -17 6.03002 17.0772   1
  12   1 -16 6.72199 15.6271   1
  12   1 -15  8.3047  14.841   1
  12   1 -14 29.9349 21.5951   1
  12   1 -13  37.649 16.0855   1
  12   1 -12  20.599 19.0343   1
  12   1 -11 108.913 17.8476   1
  12   1 -10-2.74638 10.8031   1
  12   1  -9 208.027 44.8628   1
  12   1  -8 20.4872 9.71107   1
  12   1  -7 1.98366 9.53437   1
  12   1  -6 23.9197 16.8596   1
  12   1  -5 270.209 16.1717   1
  12   1  -4 16.1244 6.26586   1
  12   1  -3 248.013 24.7161   1
  12   1  -2 415.802 23.6849   1
  12   1  -1 25.3976 8.63293   1
  12   1   0 23.1818 7.26026   1
  12   1   1 704.667 46.8011   1
  12   1   2 123.182 15.5615   1
  12   1   3-5.77196 17.4512   1
  12   1   4 487.374 66.7586   1
  12   1   5 27.5012 24.7977   1
  12   1   6 35.1506 42.3414   1
  12   1   7 289.804 44.1534   1
  12   1   8-1.67292 11.7311   1
  12   1   9  38.125 17.9991   1
  12   1  10 94.6506 23.4479   1
  12   2 -19-55.0571 21.8405   1
  12   2 -18-2.10398 21.3214   1
  12   2 -17 12.1736 20.0446   1
  12   2 -16-12.7998 49.5718   1
  12   2 -15 103.736 46.9342   1
  12   2 -14 31.6003 14.8921   1
  12   2 -13 29.0006 13.3735   1
  12   2 -12 18.0165 14.2822   1
  12   2 -11 70.5307 18.3317   1
  12   2 -10 99.6939 28.8985   1
  12   2  -9 10.2001 13.6329   1
  12   2  -8 51.4365 16.8207   1
  12   2  -7 13.2408 7.67622   1
  12   2  -6 166.062 16.2814   1
  12   2  -5 11.5118 8.94722   1
  12   2  -4 62.5747 9.42904   1
  12   2  -3 362.933 23.5741   1
  12   2  -2-0.49495 11.1066   1
  12   2  -1 116.271 10.6667   1
  12   2   0 6.85918 7.58919   1
  12   2   1-3.97555 9.80785   1
  12   2   2 481.895 68.0826   1
  12   2   3-2.44208 11.0521   1
  12   2   4 8.09635 11.0962   1
  12   2   5-2.67397 12.1343   1
  12   2   6-1.69467 14.3552   1
  12   2   7 289.553 23.8582   1
  12   2   8 28.7308 21.2668   1
  12   2   9 68.9859 13.4873   1
  12   2  10 21.6339 10.8478   1
  12   2  11 70.2007  10.655   1
  12   2  12 21.4115 13.3821   1
  12   2  13 115.871 23.7238   1
  12   3 -18 2.63758 22.9315   1
  12   3 -17 32.0601 22.1476   1
  12   3 -16-1.07855 18.7111   1
  12   3 -15-11.1829 24.7874   1
  12   3 -14-6.12793 17.9588   1
  12   3 -13  27.175 58.4512   1
  12   3 -12-14.4567 26.1442   1
  12   3 -11-3.10575 17.1004   1
  12   3 -10 61.1895 15.4758   1
  12   3  -9 17.4233 11.8721   1
  12   3  -8 16.3131 11.0293   1
  12   3  -7 2.30446 9.81436   1
  12   3  -6-5.03632 13.9176   1
  12   3  -5 2.73136  7.8164   1
  12   3  -4 8.30982 7.85538   1
  12   3  -3 42.9182 12.4982   1
  12   3  -2-18.8327 21.2953   1
  12   3  -1 40.8409 10.4624   1
  12   3   0  7.7092 7.34201   1
  12   3   1 37.7397 27.6245   1
  12   3   2 130.267 14.1198   1
  12   3   3 26.7443 10.8492   1
  12   3   4 242.772  19.938   1
  12   3   5-12.9337  14.827   1
  12   3   6 104.689 19.1656   1
  12   3   7 12.2374 9.79403   1
  12   3   8 9.18168 9.78789   1
  12   3   9 -5.2939 7.83259   1
  12   3  10 -2.2988 23.6971   1
  12   4 -15 84.5156 26.2315   1
  12   4 -14-25.0508 23.2606   1
  12   4 -13 43.1773 16.7524   1
  12   4 -12 73.2199 16.1951   1
  12   4 -11 46.8824 17.5032   1
  12   4 -10-2.22984 19.6471   1
  12   4  -9 2.67278 25.6851   1
  12   4  -8-0.10756 16.9524   1
  12   4  -7-3.89317 14.3273   1
  12   4  -6-6.16918 38.4042   1
  12   4  -5 68.1126 21.2789   1
  12   4  -4 15.7237 10.2494   1
  12   4  -3 19.3153 11.9305   1
  12   4  -2 32.6329 23.8666   1
  12   4  -1 13.9541 9.24905   1
  12   4   0   10.83 10.3568   1
  12   4   1 136.527 19.8015   1
  12   4   2 9.54823 8.81253   1
  12   4   3 14.7256 10.5746   1
  12   4   4 38.5022 18.3292   1
  12   4   5 8.31759 16.2091   1
  12   4   6 25.6626 15.2559   1
  12   4   7 12.1104  9.3214   1
  12   5 -12 6.69661 29.2221   1
  12   5 -11 -2.6502 17.2243   1
  12   5 -10-6.71644 16.9583   1
  12   5  -9 11.0292 13.0958   1
  12   5  -8 10.3628 12.4882   1
  12   5  -7 35.4058 44.7401   1
  12   5  -6 18.0498 15.2076   1
  12   5  -5 1.91935 11.5837   1
  12   5  -4-9.97048 19.1546   1
  12   5  -3 19.2519 13.8544   1
  12   5  -2  76.767 13.6944   1
  12   5  -1-0.20846 64.1646   1
  12   5   0 49.4004 15.9818   1
  12   5   1 7.84907 41.9698   1
  12   5   2  81.399 22.9055   1
  12   5   3 16.2287 20.1807   1
  12   5   4 21.8305 14.3239   1
  12   5   5 39.2961 16.1336   1
  12   6  -4-2.53803  16.819   1
  12   6  -3 -2.3156 15.8614   1
  12   6  -2 21.1082 23.6101   1
  12   6  -1 106.532 22.4642   1
  12   6   0 2.23928 14.1808   1
  12   6   1 21.4314 22.7728   1
  12   6   2 1.69796 15.7886   1
  12   6   3  8.6099 15.0042   1
  13  -4  -9 11.8664 17.5721   1
  13  -4  -8  8.4655 15.6283   1
  13  -4  -7 9.37843 10.8993   1
  13  -4  -6 1.91493  9.7217   1
  13  -4  -5 14.7916 14.0837   1
  13  -4  -4 9.69049 9.64139   1
  13  -4  -3 6.80504 11.7072   1
  13  -4  -2  26.477 22.6384   1
  13  -4  -1 18.3864 7.85649   1
  13  -4   0 26.8119 8.48979   1
  13  -4   1 81.3136 21.2887   1
  13  -4   2  -9.584  17.259   1
  13  -4   3 36.9164 7.98226   1
  13  -4   4 3.35584 6.15507   1
  13  -3 -12 0.85526 18.4671   1
  13  -3 -11 5.40062 17.6126   1
  13  -3 -10 102.665 18.1143   1
  13  -3  -9-10.7193 15.5421   1
  13  -3  -8 6.37356 9.84996   1
  13  -3  -7 4.58236 17.3241   1
  13  -3  -6 1.96035 23.7301   1
  13  -3  -5 53.7548 13.4081   1
  13  -3  -4 10.5823 8.96555   1
  13  -3  -3 83.1645  11.335   1
  13  -3  -2 248.611 19.0707   1
  13  -3  -1 6.88964 6.29151   1
  13  -3   0 21.9718 5.78264   1
  13  -3   1 92.9211 11.4626   1
  13  -3   2 172.561 14.4173   1
  13  -3   3 22.3929 10.1424   1
  13  -3   4  2.0973 8.41339   1
  13  -3   5 4.61434 8.29191   1
  13  -2  -9 208.857 28.6067   1
  13  -2  -8 11.0921 12.0952   1
  13  -2  -7 19.7924  8.4934   1
  13  -2  -6 29.3815 8.02077   1
  13  -2  -5-3.27767 10.0503   1
  13  -2  -4 75.6534 8.94108   1
  13  -2  -3 71.9884 13.8307   1
  13  -2  -2 13.1351 5.97689   1
  13  -2  -1 3.91761 4.60459   1
  13  -2   0 1.00781 8.24901   1
  13  -2   1  272.20 27.0853   1
  13  -2   2 32.0872 8.19416   1
  13  -2   3 113.665   13.52   1
  13  -1 -17-12.0275 15.9567   1
  13  -1 -16 44.0771 18.7376   1
  13  -1  -6 62.2262 10.8287   1
  13  -1  -5 15.9158 15.8239   1
  13  -1  -4 105.636 9.05508   1
  13  -1  -3 264.833 14.6411   1
  13  -1  -2-1.99523  10.526   1
  13  -1  -1 35.8944 6.40837   1
  13  -1   0 50.5482 11.7093   1
  13  -1   1 202.395 17.0669   1
[truncated: 26,735 more chars]
