# Supplementary material for: 6-Amino-2-(pivaloyl­amino)­pyridinium benzoate
Source: Acta Crystallogr Sect E Struct Rep Online. 2013 Aug 31;69(Pt 9):o1483–4. doi: 10.1107/S1600536813023787 (PMC3884507; doi:10.1107/S1600536813023787)
Supplement: Supplementary file 2 [file e-69-o1483-Isup2.hkl]

#
# h,k,l, Fc-squared, Fo-squared, sigma(Fo-squared), status flag
#
data_I
_shelx_title ' comp1'
_shelx_refln_list_code          4
_shelx_F_calc_maximum      159.45
_exptl_crystal_F_000       672.00
_reflns_d_resolution_high  0.7697

loop_
 _space_group_symop_operation_xyz
 'x, y, z'
 '-x, y+1/2, -z+1/2'
 '-x, -y, -z'
 'x, -y-1/2, z-1/2'

_cell_length_a    15.1438
_cell_length_b     5.7099
_cell_length_c    18.7388
_cell_angle_alpha  90.000
_cell_angle_beta   91.967
_cell_angle_gamma  90.000

_shelx_F_squared_multiplier     1.000

loop_
 _refln_index_h
 _refln_index_k
 _refln_index_l
 _refln_F_squared_calc
 _refln_F_squared_meas
 _refln_F_squared_sigma
 _refln_observed_status
   3   0   0       6185.81       5940.64       191.99 o
   4   0   0         66.65         48.71        18.23 o
   5   0   0       4419.25       4615.67       148.37 o
   6   0   0        833.10        934.96        60.20 o
   7   0   0       1779.48       1979.20       158.02 o
   8   0   0        673.15        656.98       116.79 o
   9   0   0        161.66        214.47        30.84 o
  10   0   0        676.08        698.81        40.67 o
  11   0   0        760.09        828.61        53.48 o
  12   0   0       3380.03       3512.50       139.50 o
  13   0   0        263.95        258.49        17.28 o
  14   0   0        911.26        955.67        82.62 o
  15   0   0        135.22         63.08        34.56 o
  16   0   0        303.51        297.93        64.05 o
  17   0   0         27.35        106.82        48.78 o
  18   0   0          5.71        -35.61        62.16 o
  19   0   0         23.58        107.14        54.88 o
   1   1   0       7376.57       6856.37       153.45 o
   2   1   0        656.51        564.53        18.80 o
   3   1   0          0.91          3.52         7.40 o
   4   1   0       1604.90       1591.95        37.80 o
   5   1   0          3.49          6.73        11.54 o
   6   1   0        418.39        492.70        18.28 o
   7   1   0        280.04        275.83        16.37 o
   8   1   0        275.20        305.61        14.29 o
   9   1   0         11.42          8.19         9.23 o
  10   1   0          2.76         10.74        16.92 o
  11   1   0        364.72        364.15        19.83 o
  12   1   0         57.71         47.00        14.76 o
  13   1   0        112.78        112.08        17.94 o
  14   1   0        185.90        193.71        18.68 o
  15   1   0        162.39        172.02        29.79 o
  16   1   0         20.92          7.20        27.15 o
  17   1   0          0.13          0.02        34.79 o
  18   1   0         17.20        -34.84        43.86 o
  19   1   0         13.02         -2.52        43.07 o
   0   2   0        634.68        626.21        26.71 o
   1   2   0        482.70        463.15        24.49 o
   2   2   0       3208.72       3106.37        72.25 o
   3   2   0        707.06        752.77        29.02 o
   4   2   0       2524.07       2538.23        76.77 o
   5   2   0        462.38        497.90        19.10 o
   6   2   0         36.00         16.24         9.04 o
   7   2   0        550.14        620.88        25.06 o
   8   2   0         61.82         71.53        10.16 o
   9   2   0          8.25         14.19         8.17 o
  10   2   0        199.32        218.40        15.45 o
  11   2   0        151.72        170.45        13.89 o
  12   2   0         17.80         24.36        10.02 o
  13   2   0          8.71         13.15        11.26 o
  14   2   0        130.41        126.96        15.78 o
  15   2   0          6.66         25.91        10.83 o
  16   2   0         93.77        108.42        18.53 o
  17   2   0          0.28        -22.48        37.82 o
  18   2   0         95.23        109.79        36.80 o
   1   3   0        146.56        144.09        14.67 o
   2   3   0        149.07        142.10        11.96 o
   3   3   0        433.74        505.20        20.77 o
   4   3   0        587.96        540.16        31.46 o
   5   3   0        933.33       1024.46        30.60 o
   6   3   0       1183.19       1210.09        35.92 o
   7   3   0          1.35          4.06        12.56 o
   8   3   0         43.77         31.78        13.53 o
   9   3   0          5.29          4.44        12.38 o
  10   3   0        192.88        163.69        14.42 o
  11   3   0         67.74         36.13        13.48 o
  12   3   0         12.64         34.02        13.78 o
  13   3   0         70.66         52.94        11.19 o
  14   3   0         44.97         75.24        18.50 o
  15   3   0         73.48        118.92        38.84 o
  16   3   0         20.96          0.33        19.92 o
  17   3   0          7.68        -15.45        45.49 o
   0   4   0        486.49        414.24        30.35 o
   1   4   0         51.12         67.94        14.74 o
   2   4   0        768.14        761.72        30.02 o
   3   4   0        157.38        157.97        11.82 o
   4   4   0         34.18         25.44        12.97 o
   5   4   0        103.49        113.33        15.69 o
   6   4   0         33.62         33.30        10.54 o
   7   4   0        100.81        131.08        18.90 o
   8   4   0          0.38          6.14        13.80 o
   9   4   0         78.63         59.50        14.17 o
  10   4   0        179.85        170.79        19.21 o
  11   4   0          0.05          9.39        20.44 o
  12   4   0          1.40         18.41        17.76 o
  13   4   0        120.39         99.66        15.85 o
  14   4   0        485.91        520.07        40.22 o
  15   4   0        144.12        229.97        33.67 o
  16   4   0          4.29        -16.70        34.17 o
   1   5   0          7.17          2.72        17.15 o
   2   5   0         42.38         39.98        12.89 o
   3   5   0        101.28        107.96        18.73 o
   4   5   0        238.40        265.86        21.79 o
   5   5   0         23.59         27.69        18.24 o
   6   5   0          2.37         19.10        18.11 o
   7   5   0         14.19         -0.36        16.39 o
   8   5   0         75.02         80.69        15.07 o
   9   5   0         13.28         15.78        15.73 o
  10   5   0         41.04         34.90        20.29 o
  11   5   0          3.94         28.85        21.07 o
  12   5   0         33.21         83.44        24.47 o
  13   5   0         15.15         33.83        22.41 o
  14   5   0          0.27         16.86        31.99 o
   0   6   0       1024.21       1096.43        70.14 o
   1   6   0        178.90        169.92        18.64 o
   2   6   0        492.97        518.53        38.56 o
   3   6   0        271.09        265.66        25.45 o
   4   6   0         19.72         21.65        19.80 o
   5   6   0         50.64         46.44        16.76 o
   6   6   0          2.07        -11.32        22.97 o
   7   6   0         21.20         49.38        22.72 o
   8   6   0          4.32         -8.50        20.66 o
   9   6   0          9.00         39.66        21.64 o
  10   6   0         41.98         18.81        25.99 o
  11   6   0          3.82         42.19        24.91 o
   1   7   0         61.84        140.52        43.82 o
   2   7   0        180.31        147.52        27.96 o
   3   7   0         46.70         51.39        29.42 o
   4   7   0         61.25         89.14        72.09 o
   5   7   0         77.89         79.18        40.66 o
   6   7   0        160.36        154.13        45.39 o
 -19   1   1         17.98         92.64        49.05 o
 -18   1   1         75.23         52.17        33.46 o
 -17   1   1        161.18        137.08        51.30 o
 -16   1   1        126.07         97.64        17.13 o
 -15   1   1         95.67         99.60        12.69 o
 -14   1   1        335.05        339.05        22.98 o
 -13   1   1         92.34        105.73        18.66 o
 -12   1   1         72.53         75.80        13.06 o
 -11   1   1        482.37        477.64        24.32 o
 -10   1   1        465.05        460.06        18.83 o
  -9   1   1         17.56         32.10         7.69 o
  -8   1   1         32.43         27.07         9.72 o
  -7   1   1        144.89        173.65        11.69 o
  -6   1   1         25.54         16.68         8.68 o
  -5   1   1       3265.09       3527.02        73.72 o
  -4   1   1        271.48        239.43        11.49 o
  -3   1   1        114.04        133.63        10.89 o
  -2   1   1       1621.94       1776.88        45.12 o
  -1   1   1       2819.11       2691.92        65.49 o
   0   1   1       7325.74       6513.72       214.47 o
   1   1   1        198.91        244.47        11.98 o
   2   1   1        456.20        435.52        16.18 o
   3   1   1       5193.12       5187.33       102.31 o
   4   1   1         53.26         58.50         6.70 o
   5   1   1        917.13        888.21        24.25 o
   6   1   1         45.40         30.94         7.86 o
   7   1   1         22.47          6.78         8.96 o
   8   1   1        599.44        726.50        26.88 o
   9   1   1          0.50          5.02        10.74 o
  10   1   1        220.89        255.51        15.66 o
  11   1   1         15.36         13.51        13.61 o
  12   1   1       1768.88       1835.47        64.83 o
  13   1   1        563.08        530.59        31.14 o
  14   1   1         14.14         17.81        22.82 o
  15   1   1        172.06        245.21        54.86 o
  16   1   1         39.38         14.56        23.31 o
  17   1   1        171.60        183.51        37.25 o
  18   1   1         50.24        114.83        55.82 o
  19   1   1          9.18         -6.81        42.05 o
 -18   2   1         13.82         -7.26        57.99 o
 -17   2   1        121.55        145.60        40.97 o
 -16   2   1         38.29         61.07        31.00 o
 -15   2   1         54.35         49.98        13.48 o
 -14   2   1         66.58         62.14        15.79 o
 -13   2   1         11.66         13.77         9.08 o
 -12   2   1        271.15        298.20        17.23 o
 -11   2   1          4.78          5.59        12.21 o
 -10   2   1       1276.41       1321.55        41.62 o
  -9   2   1         47.41         37.54        12.18 o
  -8   2   1       1499.05       1580.46        42.45 o
  -7   2   1        107.07         91.57        12.03 o
  -6   2   1       1253.53       1278.60        40.40 o
  -5   2   1        519.81        517.21        23.56 o
  -4   2   1        191.64        176.70        12.22 o
  -3   2   1       1933.06       2087.89        52.58 o
  -2   2   1          2.61          9.51         8.51 o
  -1   2   1        796.82        732.06        26.70 o
   0   2   1         23.94         15.44         8.20 o
   1   2   1        170.65        149.29        10.67 o
   2   2   1        730.18        767.51        27.52 o
   3   2   1       1596.50       1659.54        45.28 o
   4   2   1       2395.49       2309.42        59.99 o
   5   2   1         55.52         59.71        13.82 o
   6   2   1         38.57         47.09         8.55 o
   7   2   1         55.57         57.05         8.01 o
   8   2   1        213.40        195.73        14.25 o
   9   2   1         78.92        141.81        19.27 o
  10   2   1        504.28        472.71        17.49 o
  11   2   1         17.50         11.86        12.86 o
  12   2   1         24.84         16.81        14.17 o
  13   2   1        825.25        693.07        51.93 o
  14   2   1        124.51        147.67        14.69 o
  15   2   1          4.29          7.65        10.01 o
  16   2   1         12.63         60.48        31.02 o
  17   2   1        373.72        301.34        44.38 o
  18   2   1        199.48        210.96        58.11 o
 -17   3   1          1.90         -2.32        37.17 o
 -16   3   1        248.04        202.25        42.34 o
 -15   3   1          3.36          5.97        22.02 o
 -14   3   1         82.53        138.24        18.93 o
 -13   3   1         15.12          9.70        13.12 o
 -12   3   1        152.09        136.42        24.12 o
 -11   3   1        356.63        358.99        20.14 o
 -10   3   1        240.08        231.71        17.81 o
  -9   3   1        367.72        371.92        23.12 o
  -8   3   1        119.47        136.25        12.80 o
  -7   3   1          7.27         13.73        14.26 o
  -6   3   1        440.10        440.55        18.49 o
  -5   3   1        254.04        252.47        17.17 o
  -4   3   1          1.57         -6.65        14.38 o
  -3   3   1        211.27        212.75        16.89 o
  -2   3   1          1.11         11.34        11.43 o
  -1   3   1        156.30        155.46        12.07 o
   0   3   1       1579.34       1681.47        58.72 o
   1   3   1         49.60         20.23        15.95 o
   2   3   1        641.39        736.39        28.21 o
   3   3   1         40.65         31.91        14.67 o
   4   3   1        300.73        324.60        15.10 o
   5   3   1        116.96        102.76        10.60 o
   6   3   1        164.48        214.57        15.28 o
   7   3   1         64.70         77.73        12.37 o
   8   3   1        363.88        356.19        16.93 o
   9   3   1          4.58         13.91        10.10 o
  10   3   1        182.94        203.01        15.30 o
  11   3   1        139.99        121.48        13.39 o
  12   3   1         79.82        104.44        19.01 o
  13   3   1        287.42        257.05        20.38 o
  14   3   1          3.20         12.16         9.24 o
  15   3   1          6.73          5.59        15.17 o
  16   3   1         12.61        -28.30        38.33 o
  17   3   1         42.72          9.63        37.74 o
 -16   4   1          7.09        -22.04        47.01 o
 -15   4   1        578.48        494.87        41.08 o
 -14   4   1         53.98         77.13        20.81 o
 -13   4   1         71.45         82.82        23.33 o
 -12   4   1         15.80         41.87        12.57 o
 -11   4   1         84.04         89.27        16.23 o
 -10   4   1         46.66         42.58        13.71 o
  -9   4   1        312.72        314.36        26.21 o
  -8   4   1        300.22        297.80        20.74 o
  -7   4   1        515.55        567.07        28.40 o
  -6   4   1        699.69        750.79        31.53 o
  -5   4   1        835.17        768.38        30.17 o
  -4   4   1          1.42         -1.14        11.42 o
  -3   4   1          0.21          4.47        11.23 o
  -2   4   1          0.26          5.44        11.98 o
  -1   4   1         66.50        103.63        13.41 o
   0   4   1          0.92          7.23        14.43 o
   1   4   1        565.15        605.11        22.43 o
   2   4   1          5.74         12.79         9.24 o
   3   4   1          4.96         12.24        11.18 o
   4   4   1        421.34        435.54        28.07 o
   5   4   1        245.74        234.90        14.95 o
   6   4   1         21.75         17.84        10.94 o
   7   4   1          1.23          2.66        13.83 o
   8   4   1        671.41        670.17        29.95 o
   9   4   1        111.19        107.60        15.99 o
  10   4   1          0.21          5.94        21.49 o
  11   4   1         44.77         43.78        15.94 o
  12   4   1        458.34        357.84        27.21 o
  13   4   1        209.63        214.03        23.63 o
  14   4   1          0.01          8.62        24.44 o
  15   4   1         42.57         42.94        47.31 o
  16   4   1         47.99         66.97        43.95 o
 -14   5   1          3.50         23.11        33.72 o
 -13   5   1         19.34         35.65        34.55 o
 -12   5   1          0.02         19.77        31.44 o
 -11   5   1        173.36         97.43        23.24 o
 -10   5   1         59.06         35.70        21.03 o
  -9   5   1        254.51        191.04        25.15 o
  -8   5   1          0.63         -5.07        14.02 o
  -7   5   1          0.46         -5.94        19.03 o
  -6   5   1        487.73        480.47        32.60 o
  -5   5   1        975.92       1059.49        42.69 o
  -4   5   1         86.18         49.72        17.16 o
  -3   5   1        680.85        695.89        30.12 o
  -2   5   1        260.09        284.91        20.14 o
  -1   5   1         52.29         43.44        15.00 o
   0   5   1        281.27        326.56        20.43 o
   1   5   1         12.84         15.41        14.43 o
   2   5   1        120.97         87.37        24.63 o
   3   5   1         94.57        118.55        20.96 o
   4   5   1          0.78         13.25        14.69 o
   5   5   1         65.88         60.92        16.05 o
   6   5   1        477.23        500.52        35.26 o
   7   5   1         47.07         40.39        15.64 o
   8   5   1         24.47         34.21        20.04 o
   9   5   1        269.26        285.69        21.53 o
  10   5   1          0.13          1.44        21.41 o
  11   5   1         94.85         83.08        22.23 o
  12   5   1         59.63         65.57        24.83 o
  13   5   1         56.54         61.03        22.96 o
  14   5   1         18.55          2.89        24.94 o
 -11   6   1          9.56          2.08        23.32 o
 -10   6   1         13.56         16.51        25.38 o
  -9   6   1         12.88         35.27        30.14 o
  -8   6   1         22.48          7.88        30.13 o
  -7   6   1         42.26        127.67        56.68 o
  -6   6   1         12.51         -6.37        20.64 o
  -5   6   1          6.71         30.18        23.58 o
  -4   6   1         43.43         70.58        24.51 o
  -3   6   1        108.26         93.86        18.59 o
  -2   6   1        521.52        589.99        56.09 o
  -1   6   1         55.03         61.54        29.44 o
   0   6   1          0.02         78.81        83.21 o
   1   6   1         81.92         81.06        16.75 o
   2   6   1         40.15        102.70        37.10 o
   3   6   1         10.45         20.29        25.04 o
   4   6   1         24.91         36.98        17.96 o
   5   6   1         14.49         -7.29        18.33 o
   6   6   1          3.39         31.16        21.68 o
   7   6   1         19.35         20.76        25.09 o
   8   6   1         87.95        130.11        33.58 o
   9   6   1          1.40         19.31        23.53 o
  10   6   1          0.19         13.14        25.30 o
  11   6   1         63.57         78.02        29.50 o
  -6   7   1          0.03         32.41        37.00 o
  -5   7   1         92.80        117.77        53.24 o
  -4   7   1          4.73         23.87        44.29 o
  -3   7   1          0.35         33.48        39.10 o
  -2   7   1         28.52         44.75        47.03 o
  -1   7   1         86.72         90.05        39.37 o
   0   7   1         66.62         32.58        30.87 o
   1   7   1          0.29         -6.54        46.60 o
   2   7   1          1.27         23.73        43.02 o
   3   7   1          0.07         10.47        41.76 o
   4   7   1          6.56         21.83        32.51 o
   5   7   1         11.36         83.59        36.59 o
   6   7   1          0.06         35.37        45.57 o
 -19   0   2         88.76        111.80        43.07 o
 -18   0   2          8.88         36.11        63.63 o
 -17   0   2         41.95        102.14        64.46 o
 -16   0   2        138.68        155.34        28.94 o
 -15   0   2        681.35        683.51        45.56 o
 -14   0   2       1872.13       1970.95       112.51 o
 -13   0   2         53.40         33.69        17.49 o
 -12   0   2         40.83         40.66        17.28 o
 -11   0   2        198.21        183.61        48.29 o
 -10   0   2        469.33        468.34        40.39 o
  -9   0   2          3.95         11.98        20.03 o
  -8   0   2         31.98         33.17        17.56 o
  -7   0   2       3213.98       3521.15       125.86 o
  -6   0   2         18.48         23.95        26.39 o
  -5   0   2        853.38        897.46        51.59 o
  -4   0   2       1235.01       1359.53        76.28 o
  -3   0   2       1421.44       1366.53        66.34 o
  -2   0   2       6083.83       5864.52       175.55 o
  -1   0   2       1238.37        639.57       105.05 o
   2   0   2        164.01        162.78        11.89 o
   3   0   2        127.59        116.45        16.68 o
   4   0   2       7636.88       7866.77       318.95 o
   5   0   2       1456.50       1537.38        69.50 o
   6   0   2        429.39        439.02        25.88 o
   7   0   2       9833.62      10830.54       377.01 o
   8   0   2       5819.69       6633.56       245.78 o
   9   0   2        191.03        238.72        27.17 o
  10   0   2         21.93          2.43        17.95 o
  11   0   2          1.63          3.99        24.96 o
  12   0   2        356.12        291.43        40.75 o
  13   0   2       1985.48       1944.11       169.69 o
  14   0   2        523.11        461.28        49.01 o
  15   0   2         30.60         68.17       112.82 o
  16   0   2        216.71        294.01        50.57 o
  17   0   2         52.36         95.87        44.47 o
  18   0   2        116.51         87.60        40.22 o
  19   0   2          3.13         -4.94        47.17 o
 -19   1   2         26.46        -34.14        60.42 o
 -18   1   2         77.17        107.04        34.11 o
 -17   1   2          3.72         84.69        44.18 o
 -16   1   2        143.75        130.30        19.76 o
 -15   1   2       1038.10       1084.89        57.76 o
 -14   1   2        348.36        338.09        22.15 o
 -13   1   2         14.24         18.45        17.20 o
 -12   1   2       1048.11       1068.80        44.16 o
 -11   1   2         59.94         47.73        10.16 o
 -10   1   2       1090.99       1122.39        33.78 o
  -9   1   2       1519.85       1566.32        54.55 o
  -8   1   2       1417.90       1586.73        44.92 o
  -7   1   2        420.24        462.93        24.34 o
  -6   1   2       1147.34       1128.40        34.91 o
  -5   1   2       3138.49       3238.49        85.38 o
  -4   1   2        497.03        496.76        17.51 o
  -3   1   2         31.20         26.71         8.95 o
  -2   1   2       1790.97       1811.07        57.11 o
  -1   1   2        257.49        243.57        16.56 o
   0   1   2        361.77        329.11        16.53 o
   1   1   2        933.12        816.96        30.64 o
   2   1   2          1.61         22.40         6.68 o
   3   1   2        274.11        272.40        10.73 o
   4   1   2        253.59        260.81        12.11 o
   5   1   2       2234.35       2481.84        56.28 o
   6   1   2       3746.38       4045.44        88.53 o
   7   1   2        862.23        937.41        30.01 o
   8   1   2          0.10         10.13        10.50 o
   9   1   2        117.67        123.16        10.81 o
  10   1   2        951.19        979.67        35.17 o
  11   1   2        135.83        167.00        24.23 o
  12   1   2        347.69        369.40        26.67 o
  13   1   2        576.04        562.27        43.90 o
  14   1   2          0.64         21.63        24.12 o
  15   1   2          0.54         24.24        52.05 o
  16   1   2          0.25         24.88        52.72 o
  17   1   2         23.45          1.55        30.75 o
  18   1   2         90.64        127.72        44.42 o
  19   1   2         86.05         68.20        38.79 o
 -18   2   2         45.82         96.15        37.54 o
 -17   2   2          2.93        -13.68        85.87 o
 -16   2   2         25.43         25.61        18.63 o
 -15   2   2          6.10          5.36         9.56 o
 -14   2   2         53.17         64.50        23.68 o
 -13   2   2         30.72         38.58        11.77 o
 -12   2   2          7.09         14.12        14.65 o
 -11   2   2         30.94         20.41        11.03 o
 -10   2   2        487.19        510.11        22.97 o
  -9   2   2          0.00         11.20        14.61 o
  -8   2   2          0.02          7.03        10.54 o
  -7   2   2        841.12        911.39        29.91 o
  -6   2   2        928.54        970.78        28.31 o
  -5   2   2          2.79          1.09        10.95 o
  -4   2   2       1124.00       1156.89        38.65 o
  -3   2   2        218.45        202.49        16.72 o
  -2   2   2        427.77        440.42        19.32 o
  -1   2   2        179.78        156.91        13.68 o
   0   2   2        477.97        491.94        21.20 o
   1   2   2       1004.40        906.48        32.64 o
   2   2   2        303.64        272.67        14.58 o
   3   2   2        297.62        304.79        13.44 o
   4   2   2        541.52        552.32        25.21 o
   5   2   2        740.78        765.61        29.25 o
   6   2   2       3380.00       3357.91        94.35 o
   7   2   2         20.42         24.07         8.92 o
   8   2   2        297.98        346.34        15.78 o
   9   2   2        419.12        409.26        20.61 o
  10   2   2        340.55        305.77        16.38 o
  11   2   2        877.77        866.06        43.67 o
  12   2   2       1146.32       1209.09        63.48 o
  13   2   2         93.46         91.99        17.33 o
  14   2   2          0.11         -3.46        11.52 o
  15   2   2        139.99        118.36        31.91 o
  16   2   2        145.30        132.08        36.74 o
  17   2   2        176.38        240.30        44.86 o
  18   2   2         69.98         68.38        40.07 o
 -17   3   2         79.68         54.22        47.23 o
 -16   3   2        133.28        123.49        26.49 o
 -15   3   2        115.59         99.81        16.72 o
 -14   3   2          0.06          7.76        18.02 o
 -13   3   2        636.86        652.26        31.72 o
 -12   3   2          5.79          7.79        19.35 o
 -11   3   2         91.99         88.86        13.86 o
 -10   3   2         69.04         69.65        11.85 o
  -9   3   2        941.44        923.69        36.71 o
  -8   3   2         47.81         44.92        11.50 o
  -7   3   2        467.49        412.29        20.69 o
  -6   3   2         12.11         15.73        10.81 o
  -5   3   2          7.08          1.44        12.79 o
  -4   3   2        465.27        421.09        21.12 o
  -3   3   2        190.53        234.22        13.99 o
  -2   3   2          0.38          0.57         9.39 o
  -1   3   2        617.31        636.46        25.62 o
   0   3   2         48.83         32.76        10.57 o
   1   3   2          0.01         -8.57        14.02 o
   2   3   2        396.84        445.44        20.09 o
   3   3   2          8.48          2.83         9.93 o
   4   3   2       1331.06       1379.76        45.75 o
   5   3   2        166.83        163.34        10.73 o
   6   3   2          1.53          2.62        10.97 o
   7   3   2         15.76         31.33         9.53 o
   8   3   2        412.47        386.38        16.19 o
   9   3   2         32.38         28.97        12.66 o
  10   3   2         77.79         74.19        17.03 o
  11   3   2          2.57          1.50        18.05 o
  12   3   2        318.44        325.18        20.40 o
  13   3   2        514.07        497.95        31.61 o
  14   3   2         20.37         31.09        20.56 o
  15   3   2          4.71          1.25        29.71 o
  16   3   2         42.07         21.64        56.52 o
  17   3   2         48.25          3.84        36.96 o
 -16   4   2          5.81         12.03        21.13 o
 -15   4   2        107.25         64.48        29.31 o
 -14   4   2          7.96         28.04        21.07 o
 -13   4   2         21.77         43.67        18.89 o
 -12   4   2         78.39         67.04        23.40 o
 -11   4   2          4.46          6.74        15.02 o
 -10   4   2         45.38         24.98        15.93 o
  -9   4   2        210.78        191.38        19.20 o
  -8   4   2          0.42         -6.18        15.96 o
  -7   4   2         86.81         85.09        14.23 o
  -6   4   2         52.02         81.58        14.27 o
  -5   4   2        116.42        126.11        13.02 o
  -4   4   2         88.82         96.61        12.42 o
  -3   4   2         12.27         18.81         9.53 o
  -2   4   2         68.83         91.23        15.02 o
  -1   4   2        481.01        491.54        25.49 o
   0   4   2          0.72         12.91        10.39 o
   1   4   2         12.44         17.53        13.66 o
   2   4   2          3.43          5.98        12.57 o
   3   4   2         13.72         -1.10        16.02 o
   4   4   2        124.03        107.45        15.12 o
   5   4   2        114.47        123.97        16.27 o
   6   4   2         13.18         14.60        10.78 o
   7   4   2        600.38        574.84        22.52 o
   8   4   2         25.64         35.53        13.49 o
   9   4   2        441.87        450.54        28.69 o
  10   4   2         34.29         45.87        13.11 o
  11   4   2        331.64        328.98        23.51 o
  12   4   2         16.37         20.54        12.12 o
  13   4   2          2.16         12.31        17.24 o
  14   4   2        299.54        283.49        31.98 o
  15   4   2        213.63        207.42        33.94 o
  16   4   2         54.88         42.25        32.43 o
 -14   5   2         16.22        -38.95        32.39 o
 -13   5   2          0.30        -42.47        46.26 o
 -12   5   2        199.57        174.50        24.84 o
 -11   5   2         16.33         13.49        21.81 o
 -10   5   2         83.33         50.06        20.56 o
  -9   5   2          0.01         15.86        18.52 o
  -8   5   2        137.22         94.85        19.26 o
  -7   5   2        112.76        109.22        19.15 o
  -6   5   2        126.19        153.85        21.60 o
  -5   5   2          1.93         18.37        16.89 o
  -4   5   2        618.25        659.15        30.11 o
  -3   5   2         46.62         70.78        16.07 o
  -2   5   2          9.81          3.38        17.68 o
  -1   5   2        104.43         95.03        14.05 o
   0   5   2        730.72        758.08        45.80 o
   1   5   2        176.48        173.02        22.51 o
   2   5   2          0.09        -11.58        22.19 o
   3   5   2        292.43        295.89        23.56 o
   4   5   2         57.70         65.50        22.30 o
   5   5   2        302.42        320.59        20.87 o
   6   5   2          0.03         -7.01        16.23 o
   7   5   2         92.69         86.36        19.65 o
   8   5   2        567.17        521.99        29.35 o
   9   5   2         67.48        101.55        16.75 o
  10   5   2         49.84         64.52        18.47 o
  11   5   2         19.84         24.32        18.59 o
  12   5   2        159.18        171.67        42.80 o
  13   5   2        139.94        132.55        33.18 o
  14   5   2          6.78        -13.72        30.11 o
 -11   6   2          1.34         42.52        26.65 o
 -10   6   2          9.41         -4.94        22.78 o
  -9   6   2         19.85         33.48        23.69 o
  -8   6   2        110.62        112.40        26.47 o
  -7   6   2          5.65         12.42        19.66 o
  -6   6   2          0.06         -4.55        15.55 o
  -5   6   2         61.62         21.77        16.27 o
  -4   6   2          9.47          9.38        14.15 o
  -3   6   2        100.47        100.53        14.57 o
  -2   6   2          5.73        -12.82        11.68 o
  -1   6   2         59.18         78.84        21.26 o
   0   6   2          0.80         36.43        32.22 o
   1   6   2          4.61          3.12        17.48 o
   2   6   2         93.66        121.78        34.92 o
   3   6   2        533.20        598.99        49.58 o
   4   6   2        411.30        367.05        28.33 o
   5   6   2        101.11         69.20        18.70 o
   6   6   2          0.81        -10.65        21.80 o
   7   6   2        227.55        214.31        23.16 o
   8   6   2        100.94         78.16        25.92 o
   9   6   2         29.01         43.07        28.39 o
  10   6   2         16.42         18.74        25.64 o
  11   6   2          6.29         -1.04        30.92 o
  -6   7   2         12.10        -74.31        53.25 o
  -5   7   2         36.31          5.37        47.14 o
  -4   7   2          7.97         21.70        53.39 o
  -3   7   2          3.39         19.83        28.10 o
  -2   7   2         22.57         26.33        33.93 o
  -1   7   2        222.69        311.17        46.62 o
   0   7   2         18.94         -7.52        67.45 o
   1   7   2         35.48         60.88        32.14 o
   2   7   2         39.14         88.96        42.72 o
   3   7   2          3.16         48.64        31.90 o
   4   7   2        124.24        139.12        36.08 o
   5   7   2         26.27         41.14        33.81 o
   6   7   2         10.58         90.03        94.76 o
 -19   1   3         86.22        113.77        48.87 o
 -18   1   3        140.08        118.17        30.19 o
 -17   1   3        136.62        124.64        23.19 o
 -16   1   3        226.70        241.46        21.51 o
 -15   1   3         74.91         88.25        10.92 o
 -14   1   3         53.92         63.49        13.11 o
 -13   1   3        661.40        693.83        26.04 o
 -12   1   3        600.10        625.40        25.03 o
 -11   1   3          4.15          4.91        13.67 o
 -10   1   3        164.57        166.43        20.52 o
  -9   1   3        272.79        300.56        16.72 o
  -8   1   3        261.75        276.88        21.94 o
  -7   1   3        129.78        120.97        13.28 o
  -6   1   3        649.95        676.14        27.80 o
  -5   1   3       2865.94       2837.07        69.93 o
  -4   1   3         88.60         66.62        11.39 o
  -3   1   3       5700.76       5714.01       126.00 o
  -2   1   3      24585.64      23743.76       720.94 o
  -1   1   3        209.92        180.01         9.86 o
   0   1   3       1680.10       1622.17        52.24 o
   1   1   3        861.46        806.40        30.41 o
   2   1   3        375.74        422.25        16.42 o
   3   1   3         16.54          6.76         7.09 o
   4   1   3       2781.69       2712.90        63.58 o
   5   1   3        335.31        345.09        14.59 o
   6   1   3        411.63        431.87        16.57 o
   7   1   3       1639.29       1811.63        48.45 o
   8   1   3         75.70         51.99        13.07 o
   9   1   3         46.83         57.61        11.31 o
  10   1   3         24.61         29.89        11.36 o
  11   1   3        187.90        162.71        20.74 o
  12   1   3          5.03          7.72        20.20 o
  13   1   3        144.68        133.67        21.43 o
  14   1   3         47.25          2.90        25.21 o
  15   1   3          0.04         44.29        27.39 o
  16   1   3          8.57         29.96        49.06 o
  17   1   3         48.25         74.10        33.65 o
  18   1   3         50.07         52.21        37.69 o
  19   1   3          0.04         27.54        40.10 o
 -18   2   3          0.56         48.96        41.78 o
 -17   2   3         26.18         23.36        49.04 o
 -16   2   3          0.16          1.86        22.53 o
 -15   2   3          5.92        -13.26        18.78 o
 -14   2   3         52.34         65.62        15.19 o
 -13   2   3        218.44        206.10        18.94 o
 -12   2   3       1035.10       1011.76        45.27 o
 -11   2   3         44.30         24.64        14.42 o
 -10   2   3         66.70         52.76        11.47 o
  -9   2   3          2.05          3.27        10.18 o
  -8   2   3        128.58        150.64        11.65 o
  -7   2   3        234.22        242.27        14.75 o
  -6   2   3          4.06         -5.43        15.87 o
  -5   2   3        495.66        560.42        24.39 o
  -4   2   3        126.54        170.52        17.55 o
  -3   2   3        443.94        516.94        20.70 o
  -2   2   3         50.26         55.88         9.81 o
  -1   2   3       1301.71       1357.37        49.54 o
   0   2   3        449.49        478.66        20.17 o
   1   2   3        289.59        266.54        16.05 o
   2   2   3       3230.85       3202.05        91.24 o
   3   2   3       3314.73       3242.35       112.14 o
   4   2   3       2806.29       3066.25        90.23 o
   5   2   3       1013.73       1011.29        35.19 o
   6   2   3        635.43        596.90        27.66 o
   7   2   3        106.57        104.70         9.51 o
   8   2   3         46.29         30.74         8.62 o
   9   2   3         59.63         70.50        10.92 o
  10   2   3          1.55          0.19        12.65 o
  11   2   3         26.83         48.73        11.57 o
  12   2   3         14.76         20.97        12.83 o
  13   2   3        263.19        274.28        21.72 o
  14   2   3         85.33         77.11        19.03 o
  15   2   3         13.71        -11.19        43.08 o
  16   2   3          1.96         -5.55        30.11 o
  17   2   3         49.79         87.04        46.58 o
  18   2   3         25.03          1.02        33.71 o
 -17   3   3         58.60         64.58        41.70 o
 -16   3   3         66.04         33.87        23.86 o
 -15   3   3         73.61         75.11        21.31 o
 -14   3   3         62.72         55.71        13.82 o
 -13   3   3        216.59        212.17        17.96 o
 -12   3   3         99.19         93.84        15.46 o
 -11   3   3        113.78        154.04        18.44 o
 -10   3   3          0.44         14.42        13.56 o
  -9   3   3         80.99         79.05        13.41 o
  -8   3   3         66.31         81.82        11.16 o
  -7   3   3         74.86         52.82        11.71 o
  -6   3   3        119.41        149.38        14.27 o
  -5   3   3          0.26         10.74        10.99 o
  -4   3   3         26.93         26.14        10.12 o
  -3   3   3          6.19         17.37        10.18 o
  -2   3   3        164.79        145.33        11.54 o
  -1   3   3        670.28        657.65        27.01 o
   0   3   3        239.10        285.48        23.72 o
   1   3   3         76.50         75.49        11.72 o
   2   3   3         67.43         61.55        10.78 o
   3   3   3        875.28        939.55        29.94 o
   4   3   3        274.22        264.80        13.92 o
   5   3   3        675.95        677.13        26.35 o
   6   3   3         30.00         38.02         9.43 o
   7   3   3        109.14        103.76        11.78 o
   8   3   3        201.58        192.31        19.06 o
   9   3   3         76.28         82.42        11.66 o
  10   3   3        398.41        421.12        21.38 o
  11   3   3         58.36         65.49        10.85 o
  12   3   3         49.95         56.81        20.12 o
  13   3   3         48.24         62.96        18.27 o
  14   3   3        160.48        140.98        17.45 o
  15   3   3        266.98        258.41        52.49 o
  16   3   3         12.75          6.30        30.21 o
  17   3   3        154.67        227.00        52.35 o
 -16   4   3          0.18         43.60        34.68 o
 -15   4   3         76.86         99.11        29.88 o
 -14   4   3         93.56         36.38        21.43 o
 -13   4   3          0.21          3.68        18.49 o
 -12   4   3         63.56         76.43        16.63 o
 -11   4   3          4.02         20.00        14.04 o
 -10   4   3         53.24         31.40        15.25 o
  -9   4   3         98.49         71.88        17.46 o
  -8   4   3         11.98         13.04        13.30 o
  -7   4   3         20.65         11.46        13.72 o
  -6   4   3        226.26        219.84        16.11 o
  -5   4   3        531.98        573.44        29.09 o
  -4   4   3          0.90         18.97        14.70 o
  -3   4   3          6.15         12.86        12.99 o
  -2   4   3        541.22        607.73        22.61 o
  -1   4   3        724.85        729.98        31.04 o
   0   4   3          2.43          9.08        14.50 o
   1   4   3          5.89         -1.00        14.07 o
   2   4   3        363.93        338.78        27.55 o
   3   4   3        231.60        221.68        15.01 o
   4   4   3         11.78          9.89        11.48 o
   5   4   3        241.70        240.34        13.37 o
   6   4   3        196.74        209.56        22.34 o
   7   4   3          4.63         24.48        11.63 o
   8   4   3         56.19         37.06        13.18 o
   9   4   3        287.50        327.68        18.43 o
  10   4   3         24.91         32.55        16.81 o
  11   4   3         72.74         51.67        12.91 o
  12   4   3         33.73         33.35        13.28 o
  13   4   3         75.19        106.40        15.99 o
  14   4   3        207.74        259.61        39.42 o
  15   4   3         37.70         14.84        21.38 o
  16   4   3         70.81        142.31        90.38 o
 -14   5   3         22.08         22.08        41.98 o
 -13   5   3        105.47         81.56        49.28 o
 -12   5   3         30.30         15.13        27.69 o
 -11   5   3          4.89         -3.55        25.03 o
 -10   5   3         85.95        106.24        30.13 o
  -9   5   3        101.68        148.33        23.48 o
  -8   5   3        379.60        345.12        25.77 o
  -7   5   3         37.91         35.21        14.48 o
  -6   5   3         60.47         70.97        15.60 o
  -5   5   3          5.99         -4.07        16.29 o
  -4   5   3       1109.18       1177.09        46.60 o
  -3   5   3        274.97        270.41        21.29 o
  -2   5   3        609.69        629.61        42.13 o
  -1   5   3         37.62         37.90        17.01 o
   0   5   3         95.74         75.49        17.66 o
   1   5   3        339.32        421.32        32.05 o
   2   5   3          7.76         10.46        16.64 o
   3   5   3         88.85         87.88        22.61 o
   4   5   3        683.89        643.93        38.56 o
   5   5   3          7.78         -1.66        14.67 o
   6   5   3          9.35         -5.50        16.47 o
   7   5   3        587.10        576.23        33.04 o
   8   5   3         61.03         95.31        20.77 o
   9   5   3          2.16         -0.35        14.86 o
  10   5   3         23.26         35.39        20.31 o
  11   5   3        225.42        204.63        30.51 o
  12   5   3         22.99         -2.43        27.03 o
  13   5   3          5.19         27.09        36.32 o
  14   5   3          1.30         -4.52        29.06 o
 -11   6   3        404.14        412.96        51.57 o
 -10   6   3         31.07         25.27        23.71 o
  -9   6   3        443.88        429.75        40.05 o
  -8   6   3          8.96          8.06        24.41 o
  -7   6   3         70.93         42.31        16.61 o
  -6   6   3          4.11          5.09        16.59 o
  -5   6   3          0.14        -12.44        14.84 o
  -4   6   3        179.28        195.53        28.55 o
  -3   6   3          8.69         -6.92        23.16 o
  -2   6   3         12.93         21.73        31.58 o
  -1   6   3        227.06        242.32        38.64 o
   0   6   3         86.44         69.55        22.79 o
   1   6   3        337.33        269.08        37.82 o
   2   6   3         17.06        -20.63        26.95 o
   3   6   3        471.16        451.76        41.24 o
   4   6   3          9.88         14.00        21.61 o
   5   6   3        184.63        210.10        27.34 o
   6   6   3         24.74         14.88        20.30 o
   7   6   3        181.98        170.87        31.51 o
   8   6   3         14.84         48.54        19.41 o
   9   6   3          2.55         -7.18        23.17 o
  10   6   3          0.11        -17.81        24.50 o
  11   6   3          6.87         52.38        40.42 o
  -6   7   3         11.27        -22.87        53.83 o
  -5   7   3         55.57         36.39        34.27 o
  -4   7   3          1.64        -17.89        36.66 o
  -3   7   3          2.16        -22.56        37.83 o
  -2   7   3          6.30         12.08        38.46 o
  -1   7   3          8.74         17.00        27.02 o
   0   7   3         41.95         78.00        39.17 o
   1   7   3          0.13         34.53        29.72 o
   2   7   3          0.05         -1.59        35.61 o
   3   7   3         40.35         20.92        42.88 o
   4   7   3         20.80          4.70        41.04 o
   5   7   3         10.85        -19.98        41.40 o
 -19   0   4         87.22         44.29        41.69 o
 -18   0   4        149.24        291.36        60.74 o
 -17   0   4        118.89        117.10        31.05 o
 -16   0   4        117.47        114.46        25.35 o
 -15   0   4        138.65        131.52        25.79 o
 -14   0   4         12.77          7.23        30.92 o
 -13   0   4       2966.39       3139.73       189.28 o
 -12   0   4         13.47         20.60        28.25 o
 -11   0   4        305.01        293.72        30.63 o
 -10   0   4        190.31        223.19        28.54 o
  -9   0   4          2.53          4.13        18.48 o
  -8   0   4        587.57        599.42        33.86 o
  -7   0   4        681.34        805.58        52.07 o
  -6   0   4         94.30         89.51        25.26 o
  -5   0   4          7.73         -3.25        23.85 o
  -4   0   4       6808.70       6965.92       230.26 o
  -3   0   4       2018.09       2001.15        92.72 o
  -2   0   4      18622.35      16409.25       561.65 o
  -1   0   4       6376.30       6277.59       273.75 o
   0   0   4       1131.67       1105.02        66.59 o
   1   0   4      25424.62      23027.01      1847.82 o
   2   0   4       1410.49       1352.68       108.07 o
   3   0   4          7.01         11.14        17.64 o
   4   0   4         78.97         61.35        12.98 o
   5   0   4       1200.24       1292.28        69.38 o
   6   0   4       2305.67       2685.76        89.89 o
   7   0   4        147.59        160.77        21.93 o
   8   0   4        109.29         71.62        16.04 o
   9   0   4        157.31         98.17        26.27 o
  10   0   4        371.83        405.15        42.45 o
  11   0   4        257.47        315.67        32.06 o
  12   0   4        233.99        239.97        28.72 o
  13   0   4        572.53        499.69        77.62 o
  14   0   4        634.21        618.11        75.96 o
  15   0   4         24.63         36.52        31.12 o
  16   0   4         98.49         88.84       108.51 o
  17   0   4          7.08        -13.83        59.07 o
  18   0   4          4.36         39.86        38.84 o
  19   0   4          6.10          9.41        42.28 o
 -19   1   4        110.73        134.97        46.02 o
 -18   1   4          1.47         10.10        40.30 o
 -17   1   4          9.99         27.21        17.29 o
 -16   1   4         25.72         12.12        15.92 o
 -15   1   4         23.18         26.16        13.71 o
 -14   1   4        314.39        322.73        21.07 o
 -13   1   4        252.75        276.78        18.99 o
 -12   1   4         40.99         20.55        12.22 o
 -11   1   4          0.71          7.34        13.44 o
 -10   1   4         99.96        113.77        16.56 o
  -9   1   4        134.51        132.82        18.98 o
  -8   1   4        360.28        395.78        18.33 o
  -7   1   4        278.97        236.13        13.97 o
  -6   1   4       1317.13       1397.10        52.24 o
  -5   1   4       2651.26       2796.51        77.15 o
  -4   1   4       2846.23       2836.02        73.87 o
  -3   1   4       1006.65        865.26        27.28 o
  -2   1   4      24956.55      22996.00       694.77 o
  -1   1   4      19086.83      18106.46       524.19 o
   0   1   4       3507.89       3474.46        98.00 o
   1   1   4       1480.22       1321.93        50.08 o
   2   1   4        115.86        112.62         9.56 o
   3   1   4       3862.88       3681.22       105.32 o
   4   1   4        528.87        531.84        21.90 o
   5   1   4        487.88        487.77        20.79 o
   6   1   4        197.77        190.44        11.94 o
   7   1   4         40.37         44.72         9.49 o
   8   1   4        253.57        259.49        14.46 o
   9   1   4        320.48        284.27        18.63 o
  10   1   4        234.91        207.01        17.04 o
  11   1   4        247.39        257.17        30.99 o
  12   1   4       1178.56       1276.79        60.01 o
  13   1   4        160.97        175.18        26.31 o
  14   1   4         45.28         33.95        21.04 o
  15   1   4         56.77         84.42        47.48 o
  16   1   4         88.70         64.77        29.84 o
  17   1   4         88.05         53.05        30.04 o
  18   1   4          1.34         -2.11        40.46 o
  19   1   4         78.36         22.79        26.60 o
 -18   2   4         79.28        161.73        40.19 o
 -17   2   4          2.24         43.22        30.38 o
 -16   2   4         73.26        122.34        27.17 o
 -15   2   4          0.95        -10.11        16.40 o
 -14   2   4         66.55         57.48        10.70 o
 -13   2   4        221.63        199.69        19.08 o
 -12   2   4        170.57        159.49        17.93 o
 -11   2   4         69.54         59.46        14.77 o
 -10   2   4         26.07         20.03        12.24 o
  -9   2   4        122.99        105.47        12.22 o
  -8   2   4         70.80         81.37        13.92 o
  -7   2   4        264.81        326.79        17.34 o
  -6   2   4        168.59        183.90        14.40 o
  -5   2   4         24.55         44.29        12.42 o
  -4   2   4         16.10         23.12         9.96 o
  -3   2   4        280.70        263.21        14.95 o
  -2   2   4          9.50          7.92         8.68 o
  -1   2   4       1387.14       1406.28        51.24 o
   0   2   4         33.85         17.28        14.36 o
   1   2   4        176.24        195.46        11.21 o
   2   2   4        100.79         79.01        10.78 o
   3   2   4        157.60        193.56        13.45 o
   4   2   4        895.73        921.11        31.39 o
   5   2   4         81.83         81.67         9.69 o
   6   2   4        103.76        103.58        14.68 o
   7   2   4         11.24         12.31        11.01 o
   8   2   4          0.88         -2.61         9.63 o
   9   2   4        204.76        199.40        10.46 o
  10   2   4       1016.71       1024.87        33.48 o
  11   2   4        240.54        272.82        18.99 o
  12   2   4         21.04         41.47        15.11 o
  13   2   4         21.25         45.36        21.82 o
  14   2   4         23.04         22.51        17.45 o
  15   2   4        193.36        146.41        34.17 o
  16   2   4         31.95         41.67        41.22 o
  17   2   4         98.76         98.06        46.21 o
  18   2   4          1.25        -16.85        35.44 o
 -17   3   4        106.04        217.78        68.78 o
 -16   3   4        166.72        164.22        25.36 o
 -15   3   4         13.24          0.82        23.85 o
 -14   3   4         51.43         51.58        15.96 o
 -13   3   4         43.38         17.81        15.42 o
 -12   3   4          1.50          4.56        16.27 o
 -11   3   4        423.42        355.67        25.15 o
 -10   3   4        131.18        120.47        21.33 o
  -9   3   4        968.74        944.69        41.61 o
  -8   3   4         55.98         48.20        12.11 o
  -7   3   4         86.55         92.67        11.87 o
  -6   3   4       1111.53       1160.29        35.65 o
  -5   3   4        244.56        256.96        16.67 o
  -4   3   4        191.34        152.89        17.01 o
  -3   3   4        314.88        319.06        18.32 o
  -2   3   4        490.33        485.14        23.50 o
  -1   3   4         32.30         47.46        11.84 o
   0   3   4       2181.77       2239.28        82.64 o
   1   3   4       2898.09       2854.79       100.59 o
   2   3   4        939.40        943.98        33.76 o
   3   3   4         65.67         79.14        11.58 o
   4   3   4        127.95        199.14        19.47 o
   5   3   4        503.73        489.46        20.99 o
   6   3   4         62.25         59.10        12.28 o
   7   3   4        313.86        257.79        27.95 o
   8   3   4        198.73        213.29        13.58 o
   9   3   4        987.29       1021.98        37.46 o
  10   3   4        142.69        145.59        11.25 o
  11   3   4        459.60        415.08        20.08 o
  12   3   4        576.83        584.45        23.94 o
  13   3   4         22.78         15.14        13.82 o
  14   3   4         61.04         36.28        13.22 o
  15   3   4         56.80         73.54        27.99 o
  16   3   4        119.03        127.73        39.56 o
  17   3   4         87.25         73.42        43.64 o
 -16   4   4         36.00         59.17        34.80 o
 -15   4   4         14.08         21.43        21.84 o
 -14   4   4        102.73        121.48        30.67 o
 -13   4   4         31.22         53.71        17.81 o
 -12   4   4         66.18         65.94        17.70 o
 -11   4   4          8.66          9.80        14.47 o
 -10   4   4         13.47         -4.39        17.82 o
  -9   4   4          0.02         14.67        15.42 o
  -8   4   4         50.42         40.89        15.03 o
  -7   4   4        804.68        753.26        36.64 o
  -6   4   4         10.15          6.51        17.77 o
  -5   4   4        300.89        256.69        17.65 o
  -4   4   4          2.71         18.50        11.15 o
  -3   4   4        212.19        241.61        15.68 o
  -2   4   4         15.76         12.92        14.33 o
  -1   4   4          0.81         -4.22        12.84 o
   0   4   4        166.11        128.86        22.69 o
   1   4   4        757.07        787.72        36.07 o
   2   4   4        280.69        252.75        20.66 o
   3   4   4         33.41         22.94        13.19 o
   4   4   4          0.33          9.42        11.63 o
   5   4   4         39.91         47.53        10.84 o
   6   4   4         14.58          0.84        11.51 o
   7   4   4         39.02         52.26        11.80 o
   8   4   4        190.60        175.13        16.41 o
   9   4   4          5.91          7.91        12.44 o
  10   4   4         94.14         73.88        11.50 o
  11   4   4        176.39        185.69        18.94 o
  12   4   4         26.94         39.86        19.91 o
  13   4   4         34.17         25.79        13.13 o
  14   4   4          2.83         75.81        52.65 o
  15   4   4         43.28         49.31        30.05 o
  16   4   4         49.54         17.20        41.52 o
 -14   5   4         43.23         75.01        32.84 o
 -13   5   4         12.49         25.59        24.15 o
 -12   5   4          5.92        -16.51        22.85 o
 -11   5   4          2.59          6.10        23.31 o
 -10   5   4         29.99         60.71        22.47 o
  -9   5   4        110.91        126.90        30.25 o
  -8   5   4        299.07        291.57        27.41 o
  -7   5   4         41.41         43.73        14.29 o
  -6   5   4          6.52          2.12        13.01 o
  -5   5   4         21.38         56.91        15.90 o
  -4   5   4        466.80        446.00        27.59 o
  -3   5   4        169.91        116.27        11.32 o
  -2   5   4          8.83          3.52        17.74 o
  -1   5   4        302.86        303.93        22.83 o
   0   5   4        216.25        288.77        23.48 o
   1   5   4        613.68        722.84        47.44 o
   2   5   4          7.42          4.92        19.95 o
   3   5   4          5.45         -1.91        18.28 o
   4   5   4         68.81         67.66        18.64 o
   5   5   4         12.09         24.23        17.88 o
   6   5   4        181.39        257.74        27.01 o
   7   5   4        170.08        177.63        21.96 o
   8   5   4        193.63        251.93        26.17 o
   9   5   4         27.45         32.57        18.22 o
  10   5   4         96.67         59.62        20.21 o
  11   5   4         15.90          1.33        15.81 o
  12   5   4          1.81         -1.07        40.69 o
  13   5   4        258.73        216.72        36.32 o
  14   5   4          6.72          0.26        24.99 o
 -11   6   4         54.97         54.88        47.98 o
 -10   6   4          5.97         -4.92        32.47 o
  -9   6   4         49.21        -25.60        38.89 o
  -8   6   4         38.32         84.67        40.50 o
  -7   6   4        244.08        226.43        48.50 o
  -6   6   4         28.65         23.12        20.27 o
  -5   6   4        163.63        143.47        19.25 o
  -4   6   4         34.87         32.26        18.44 o
  -3   6   4          2.00         16.07        19.09 o
  -2   6   4        216.15        199.18        25.41 o
  -1   6   4         90.25        111.04        23.85 o
   0   6   4        190.44        210.06        35.00 o
   1   6   4         27.02        106.02        38.04 o
   2   6   4         30.57         32.51        27.81 o
   3   6   4         15.40         20.92        21.39 o
   4   6   4          0.89         25.51        18.75 o
   5   6   4         11.76         10.20        20.81 o
   6   6   4        219.64        187.01        25.51 o
   7   6   4         14.36         22.31        20.53 o
   8   6   4          8.22          5.58        30.09 o
   9   6   4         35.55         31.76        27.83 o
  10   6   4         32.49         48.04        29.19 o
  -5   7   4        190.66        264.46        72.61 o
  -4   7   4        368.96        344.87        47.27 o
  -3   7   4         47.04         28.83        31.32 o
  -2   7   4        104.25        141.02        32.55 o
  -1   7   4         77.86        121.67        22.18 o
   0   7   4          4.84        -24.46        21.47 o
   1   7   4         31.67         44.02        20.78 o
   2   7   4         15.17         26.61        22.76 o
   3   7   4          0.67         -0.45        39.67 o
   4   7   4         27.17         46.77        21.05 o
   5   7   4          0.18         -0.56        37.20 o
 -19   1   5         35.12         72.04        51.80 o
 -18   1   5         88.65         74.10        37.06 o
 -17   1   5          7.85         -4.98        34.75 o
 -16   1   5        143.12        108.17        41.23 o
 -15   1   5         67.90         60.14        23.05 o
 -14   1   5          2.46         -4.34        10.61 o
 -13   1   5        130.56         89.02        25.03 o
 -12   1   5        745.88        718.13        28.39 o
 -11   1   5         45.64         40.88        14.57 o
 -10   1   5        286.29        287.23        15.18 o
  -9   1   5        430.90        425.14        20.00 o
  -8   1   5        339.33        384.28        20.11 o
  -7   1   5        496.05        507.32        28.73 o
  -6   1   5       1315.08       1409.09        60.24 o
  -5   1   5       2296.31       2454.31       100.38 o
  -4   1   5        637.33        683.45        25.64 o
  -3   1   5          0.00          2.99        12.23 o
  -2   1   5        855.55        824.15        29.37 o
  -1   1   5      25044.95      22782.79       709.85 o
   0   1   5        120.32        130.77        16.88 o
   1   1   5        542.16        550.18        28.98 o
   2   1   5         77.66         66.43         9.89 o
   3   1   5         14.20          3.55         7.03 o
   4   1   5        160.00        140.60         9.12 o
   5   1   5       1268.66       1279.16        41.08 o
   6   1   5       2769.92       2891.05        78.84 o
   7   1   5        561.78        564.90        22.32 o
   8   1   5         96.32         89.80         9.39 o
   9   1   5         39.50         29.23         9.47 o
  10   1   5        926.69        984.81        40.42 o
  11   1   5       1871.69       1984.13        69.70 o
  12   1   5         70.45         51.72        20.41 o
  13   1   5       1060.29       1136.21        73.81 o
  14   1   5         40.85         54.65        23.90 o
  15   1   5        210.76        216.60        27.81 o
  16   1   5         34.59         49.27        25.96 o
  17   1   5         17.51         14.69        30.10 o
  18   1   5          7.33         -1.98        27.82 o
 -18   2   5         33.40         -4.40        64.75 o
 -17   2   5          7.69         16.44        27.13 o
 -16   2   5          6.92        -10.93         9.22 o
 -15   2   5         86.15         77.45        21.44 o
 -14   2   5         92.77         91.06        17.34 o
 -13   2   5          5.53         -1.10        20.73 o
 -12   2   5         25.50         25.34        14.08 o
 -11   2   5        662.30        658.78        27.24 o
 -10   2   5         70.86         84.27        14.74 o
  -9   2   5        547.58        541.01        21.34 o
  -8   2   5        114.93        126.45        14.24 o
  -7   2   5        163.54        169.07        12.79 o
  -6   2   5         17.53         19.69         8.94 o
  -5   2   5       2884.90       2822.95        88.84 o
  -4   2   5        328.06        390.96        30.62 o
  -3   2   5         17.52         23.26         9.91 o
  -2   2   5          4.42         -1.88        12.68 o
  -1   2   5         59.95         75.93        12.02 o
   0   2   5        992.16        939.39        34.93 o
   1   2   5        221.37        245.45        15.29 o
   2   2   5        298.66        328.76        16.45 o
   3   2   5         64.01         58.78        12.60 o
   4   2   5        795.22        861.36        31.57 o
   5   2   5        260.91        239.71        14.06 o
   6   2   5        340.68        290.81        15.54 o
   7   2   5         10.16          5.68         8.95 o
   8   2   5         85.93         92.13         9.84 o
   9   2   5        158.82        205.51        16.71 o
  10   2   5       1420.03       1461.73        48.69 o
  11   2   5       2137.52       1969.27        83.69 o
  12   2   5          0.57        -11.41        22.47 o
  13   2   5        169.51        164.29        24.60 o
  14   2   5         43.37         25.53        20.96 o
  15   2   5         80.28         36.16        64.05 o
  16   2   5         83.58         99.56        30.69 o
  17   2   5         11.49         52.45        30.92 o
  18   2   5        123.74        246.78       118.15 o
 -17   3   5          0.08        -13.57        30.15 o
 -16   3   5        156.19        164.55        22.68 o
 -15   3   5          0.80         13.96        24.78 o
 -14   3   5          1.50          5.21        21.75 o
 -13   3   5        100.86        127.46        20.00 o
 -12   3   5         58.37         38.27        14.90 o
 -11   3   5        392.58        387.36        24.63 o
 -10   3   5         90.27         78.88        14.43 o
  -9   3   5        195.23        197.95        18.16 o
  -8   3   5         17.70         27.68        14.11 o
  -7   3   5        300.75        277.13        15.81 o
  -6   3   5         17.15         49.36        17.08 o
  -5   3   5         10.00         -0.42        18.98 o
  -4   3   5        219.08        212.32        16.02 o
  -3   3   5          9.63         22.71         9.35 o
  -2   3   5        106.95         92.29        14.25 o
  -1   3   5        115.78        100.96        19.40 o
   0   3   5         96.92        141.07        15.78 o
   1   3   5          2.17         15.28        13.74 o
   2   3   5        745.77        735.59        28.15 o
   3   3   5         58.56         62.16        12.82 o
   4   3   5         16.93         23.51        10.10 o
   5   3   5          6.07          4.50        10.11 o
   6   3   5        129.71        127.96        11.81 o
   7   3   5         27.47         27.80        10.31 o
   8   3   5         19.06         23.43        10.63 o
   9   3   5         27.48         19.00         9.16 o
  10   3   5          0.25          6.28        10.62 o
  11   3   5         32.18         45.52        10.46 o
  12   3   5          1.13          2.01        11.80 o
  13   3   5          8.29         11.23        14.99 o
  14   3   5          0.07          8.87        20.03 o
  15   3   5         22.73         39.96        33.04 o
  16   3   5         14.79        -16.31        39.91 o
  17   3   5          4.51        -18.36        37.60 o
 -16   4   5         21.78         37.67        29.84 o
 -15   4   5          5.03         27.87        25.66 o
 -14   4   5         75.55         64.71        22.24 o
 -13   4   5          0.00          6.87        24.91 o
 -12   4   5        210.91        228.60        28.90 o
 -11   4   5         75.70         55.80        18.16 o
 -10   4   5         10.33          1.96        18.96 o
  -9   4   5         21.08         22.40        17.66 o
  -8   4   5        769.61        844.90        45.42 o
  -7   4   5         87.27         89.66        23.18 o
  -6   4   5        577.90        539.74        24.29 o
  -5   4   5       1099.27       1072.34        47.27 o
  -4   4   5        273.45        279.16        15.63 o
  -3   4   5         93.06        105.55        11.66 o
  -2   4   5         27.46         31.73        12.94 o
  -1   4   5        198.18        197.58        19.87 o
   0   4   5         52.65         55.45        11.80 o
   1   4   5        292.77        260.99        20.38 o
   2   4   5         38.88         60.39        22.67 o
   3   4   5        132.09        153.93        19.17 o
   4   4   5         49.61         63.00        11.88 o
   5   4   5         53.87         58.53        12.45 o
   6   4   5        130.26        167.73        15.04 o
   7   4   5        594.84        545.05        27.74 o
   8   4   5         23.15         19.91        12.04 o
   9   4   5        889.89        831.82        35.24 o
  10   4   5        209.95        212.58        24.19 o
  11   4   5         31.62         42.49        12.17 o
  12   4   5          4.50          7.11        13.25 o
  13   4   5         44.88         39.73        17.82 o
  14   4   5         13.43        -21.98        46.18 o
  15   4   5          1.26        -11.21        33.04 o
 -14   5   5         80.32         17.11        38.96 o
 -13   5   5          0.15         -7.52        44.22 o
 -12   5   5         56.05          8.89        28.94 o
 -11   5   5         22.12         64.53        40.32 o
 -10   5   5          7.01         42.53        19.15 o
  -9   5   5         12.23        -12.56        18.67 o
  -8   5   5          0.08         18.89        16.90 o
  -7   5   5        289.39        270.07        27.46 o
  -6   5   5          9.40          8.19        14.47 o
  -5   5   5         12.96         12.26        10.72 o
  -4   5   5        187.96        167.34        37.10 o
  -3   5   5        131.57        137.99        30.61 o
  -2   5   5        193.91        255.64        28.44 o
  -1   5   5         78.83         81.70        20.51 o
   0   5   5          0.80          9.41        16.28 o
   1   5   5        190.13        135.44        27.07 o
   2   5   5         16.15         45.37        21.94 o
   3   5   5         51.92         84.56        20.22 o
   4   5   5        342.68        392.86        28.10 o
   5   5   5         62.21         39.73        16.42 o
   6   5   5        146.97        149.63        20.30 o
   7   5   5          0.00          5.06        18.30 o
   8   5   5         69.01         89.48        20.13 o
   9   5   5         53.83         32.11        19.59 o
  10   5   5         63.75         54.67        17.73 o
  11   5   5         50.25         49.59        18.43 o
  12   5   5        118.58        131.09        29.01 o
  13   5   5         98.13        328.79        56.14 o
 -10   6   5         24.40        105.88        56.16 o
  -9   6   5          0.85        -26.02        37.14 o
  -8   6   5         53.34         36.65        35.61 o
  -7   6   5         12.63         -2.05        29.45 o
  -6   6   5          2.32          2.14        25.39 o
  -5   6   5          1.89        -18.41        21.42 o
  -4   6   5        127.32        115.69        34.64 o
  -3   6   5        243.97        253.51        33.62 o
  -2   6   5          6.28         19.85        16.36 o
  -1   6   5          2.62        -12.63        25.37 o
   0   6   5         19.54         23.45        21.32 o
   1   6   5         19.72         53.55        22.77 o
   2   6   5         42.58         52.65        22.85 o
   3   6   5        133.49        153.71        36.50 o
   4   6   5         88.67         57.69        20.76 o
   5   6   5         86.07        135.78        25.13 o
   6   6   5         42.70         25.40        21.52 o
   7   6   5         42.84         71.99        29.28 o
   8   6   5         14.18         41.25        23.90 o
   9   6   5          5.71        -11.87        30.11 o
  10   6   5          6.25        -31.01        29.36 o
  -5   7   5         11.63         25.37        36.24 o
  -4   7   5         11.89        -21.34        24.81 o
  -3   7   5         71.19         16.56        23.22 o
  -2   7   5          0.20        -35.20        23.46 o
  -1   7   5         65.21        125.76        25.03 o
   0   7   5         48.49         44.85        21.90 o
   1   7   5         65.16         91.77        27.59 o
   2   7   5          1.34         18.17        32.33 o
   3   7   5         49.53         50.89        46.91 o
   4   7   5          3.37        -12.20        31.59 o
 -19   0   6        227.42        186.56        89.94 o
 -18   0   6         13.95         51.22        40.47 o
 -17   0   6        435.35        437.79        39.48 o
 -16   0   6       1219.44       1249.02       129.53 o
 -15   0   6        325.23        338.37        36.62 o
 -14   0   6       1021.52        964.03        69.63 o
 -13   0   6        776.35        899.71        66.56 o
 -12   0   6        160.76        126.85        18.89 o
 -11   0   6        621.36        587.23        44.96 o
 -10   0   6        150.19        173.57        28.49 o
  -9   0   6          5.56          2.36        16.08 o
  -8   0   6       1885.57       1888.62        79.11 o
  -7   0   6          0.28          8.56        34.58 o
  -6   0   6       6175.25       6351.63       532.42 o
  -5   0   6       1446.12       1375.98        97.04 o
  -4   0   6         86.53        100.90        12.23 o
  -3   0   6       1724.10       1804.54       102.55 o
  -2   0   6        376.83        349.76        20.92 o
  -1   0   6       1900.14       1702.74        88.35 o
   0   0   6       2616.19       2490.11       131.42 o
   1   0   6         88.58         95.65        13.32 o
   2   0   6          2.29        -29.26        35.37 o
   3   0   6        431.74        508.91        31.78 o
   4   0   6       5554.34       5670.95       388.01 o
   5   0   6       1170.32       1332.69       115.97 o
   6   0   6       1278.51       1262.18       125.08 o
   7   0   6        932.44       1081.21        63.73 o
   8   0   6       2631.15       2677.79       136.23 o
   9   0   6       1637.58       1864.93        96.87 o
  10   0   6        163.24        149.44        17.47 o
  11   0   6         36.32         24.27        28.13 o
  12   0   6         21.95         37.92        20.13 o
  13   0   6        123.59        127.61        27.17 o
  14   0   6        155.22        112.52        40.38 o
  15   0   6          6.28         18.82        73.53 o
  16   0   6        241.11        315.30        70.48 o
  17   0   6          3.04         64.87        35.32 o
  18   0   6        222.14        170.82        56.06 o
 -19   1   6         21.52         23.79        43.63 o
 -18   1   6         28.42         31.51        29.89 o
 -17   1   6         32.62         68.48        19.19 o
 -16   1   6         54.39         43.26        12.71 o
 -15   1   6         49.46         27.58        10.97 o
 -14   1   6        371.47        385.14        33.37 o
 -13   1   6        148.10        136.07        15.65 o
 -12   1   6          7.58         60.69        26.93 o
 -11   1   6          0.03         27.16        13.29 o
 -10   1   6          9.43          4.98        11.85 o
  -9   1   6          0.09        -19.92        18.77 o
  -8   1   6         13.03         23.96        15.11 o
  -7   1   6        771.31        750.67        31.18 o
  -6   1   6        567.72        590.49        27.06 o
  -5   1   6         30.12         41.13        13.90 o
  -4   1   6        106.21         79.81        12.73 o
  -3   1   6        673.74        684.65        27.55 o
  -2   1   6        126.63        119.72         9.78 o
  -1   1   6       1920.52       1907.22        59.40 o
   0   1   6          6.18          0.73        10.13 o
   1   1   6         10.18         -4.27        14.08 o
   2   1   6         68.68         56.93         8.77 o
   3   1   6        375.67        388.17        20.87 o
   4   1   6         24.69         31.43         7.60 o
   5   1   6       4251.25       4452.15       153.29 o
   6   1   6        139.27        133.50        15.35 o
   7   1   6          2.50          2.05         6.60 o
   8   1   6        109.46        153.93        10.00 o
   9   1   6         23.19         22.07         8.80 o
  10   1   6        183.97        174.34        19.65 o
  11   1   6        143.45        147.03        14.07 o
  12   1   6         68.83         92.05        18.03 o
  13   1   6          2.73          5.55        19.31 o
  14   1   6          2.19        -22.02        29.80 o
  15   1   6         13.38         12.16        30.68 o
  16   1   6        335.60        257.57        32.31 o
  17   1   6          2.69          8.36        43.66 o
  18   1   6         46.33         54.39        27.10 o
 -18   2   6        174.33        247.23        41.21 o
 -17   2   6        166.45        192.74        30.72 o
 -16   2   6          6.12          4.67        11.23 o
 -15   2   6         21.57         37.16        17.96 o
 -14   2   6        205.07        223.50        21.01 o
 -13   2   6         41.68         62.48        15.15 o
 -12   2   6        401.99        407.70        24.90 o
 -11   2   6        140.82        155.68        15.43 o
 -10   2   6          9.13         27.13        15.40 o
  -9   2   6        219.45        229.30        18.03 o
  -8   2   6          1.38         17.29        11.46 o
  -7   2   6        400.26        389.41        18.80 o
  -6   2   6         25.48         27.10        10.31 o
  -5   2   6       1528.49       1579.43        53.05 o
  -4   2   6        438.38        443.02        19.45 o
  -3   2   6         93.40         89.25        10.75 o
  -2   2   6          0.20          8.69        11.15 o
  -1   2   6        767.94        782.60        30.48 o
   0   2   6        122.91        126.22        17.20 o
   1   2   6       3170.63       3225.18       112.03 o
   2   2   6         41.53         48.71         9.85 o
   3   2   6         21.81         17.07         8.64 o
   4   2   6       1035.87       1092.70        34.79 o
   5   2   6        337.08        317.69        16.32 o
   6   2   6         93.10         97.19         9.72 o
   7   2   6        324.16        297.63        16.51 o
   8   2   6         23.51         23.54         8.68 o
   9   2   6        247.95        238.29        13.09 o
  10   2   6        178.82        162.76        12.64 o
  11   2   6          2.32         24.71        13.06 o
  12   2   6          0.52          9.74        18.81 o
  13   2   6        362.77        365.23        33.54 o
  14   2   6         25.26         26.31        19.64 o
  15   2   6          0.15          8.86        30.28 o
  16   2   6         13.82        -10.88        33.07 o
  17   2   6         12.34         15.01        34.04 o
  18   2   6         31.72          9.44        25.29 o
 -17   3   6          0.11         55.25        53.74 o
 -16   3   6         11.65         -5.54        22.47 o
 -15   3   6         79.36         80.98        26.01 o
 -14   3   6        113.35         75.06        17.78 o
 -13   3   6         11.99         10.30        25.27 o
 -12   3   6          0.04         -7.73        20.43 o
 -11   3   6        527.18        496.64        24.01 o
 -10   3   6          0.94          1.33        15.94 o
  -9   3   6         74.93         74.65        17.32 o
  -8   3   6         36.84         44.80        12.10 o
  -7   3   6         94.65         92.87        13.59 o
  -6   3   6         89.97        114.92        15.90 o
  -5   3   6          9.42         -4.31        16.48 o
  -4   3   6        237.00        263.64        17.55 o
  -3   3   6       1354.63       1349.63        71.62 o
  -2   3   6         70.61         55.65        14.35 o
  -1   3   6        655.05        694.50        30.54 o
   0   3   6       1249.97       1316.56        49.63 o
   1   3   6        253.94        258.24        18.55 o
   2   3   6         22.69         22.59        12.11 o
   3   3   6        564.02        531.03        28.91 o
   4   3   6        374.37        372.70        22.85 o
   5   3   6        480.04        482.42        29.08 o
   6   3   6        179.60        183.42        12.81 o
   7   3   6        726.74        690.17        29.20 o
   8   3   6        452.26        440.56        24.20 o
   9   3   6        959.20        950.49        35.37 o
  10   3   6        566.92        594.49        30.59 o
  11   3   6        449.09        481.80        26.76 o
  12   3   6        245.37        211.52        19.46 o
  13   3   6        188.22        161.60        22.93 o
  14   3   6        251.59        218.75        35.06 o
  15   3   6         78.30         37.58        26.95 o
  16   3   6        155.43        149.12        47.07 o
  17   3   6        145.93        237.60        75.30 o
 -16   4   6          0.01         -7.16        52.79 o
 -15   4   6        103.47         72.55        27.70 o
 -14   4   6          2.79         10.28        22.23 o
 -13   4   6         10.22         25.78        21.23 o
 -12   4   6         47.21         30.27        27.09 o
 -11   4   6          1.44          9.97        22.33 o
 -10   4   6        103.75        114.09        20.69 o
  -9   4   6        441.03        460.80        32.79 o
  -8   4   6          0.63         12.53        22.95 o
  -7   4   6          3.84        -13.80        20.07 o
  -6   4   6       1476.58       1422.78        51.90 o
  -5   4   6        174.28        145.61        13.61 o
  -4   4   6        216.35        195.18        14.94 o
  -3   4   6        228.57        156.73        17.79 o
  -2   4   6        164.06        153.88        14.67 o
  -1   4   6        343.40        398.54        28.32 o
   0   4   6        108.11        124.41        14.86 o
   1   4   6        374.59        370.48        35.36 o
   2   4   6          5.17         -6.79        14.90 o
   3   4   6        657.70        643.95        28.67 o
   4   4   6          0.04         10.25        13.61 o
   5   4   6         31.85         33.04        12.76 o
   6   4   6        665.01        671.73        31.00 o
   7   4   6        159.17        165.82        15.87 o
   8   4   6       1092.80       1125.08        35.82 o
   9   4   6         23.60         21.49        18.77 o
  10   4   6         48.06         37.07        10.92 o
  11   4   6         51.82         74.52        10.95 o
  12   4   6        113.53        113.41        13.86 o
  13   4   6          0.35        -22.56        20.91 o
  14   4   6          2.19        -11.57        30.17 o
  15   4   6         37.92         12.35        27.68 o
 -13   5   6        198.64        165.44        41.34 o
 -12   5   6         74.58         63.28        36.25 o
 -11   5   6         60.14         52.32        91.39 o
 -10   5   6          0.19          6.07        36.47 o
  -9   5   6          0.37          9.82        23.15 o
  -8   5   6         13.93          7.01        15.98 o
  -7   5   6         42.49         51.07        14.13 o
  -6   5   6          0.76         -4.19        15.45 o
  -5   5   6        224.44        234.11        19.94 o
  -4   5   6        197.83        184.42        27.64 o
  -3   5   6        528.14        524.66        35.53 o
  -2   5   6          2.69         36.00        22.14 o
  -1   5   6         57.82         54.39        17.03 o
   0   5   6          2.79          7.38        15.77 o
   1   5   6         25.54         20.38        24.73 o
   3   5   6        442.41        404.54        35.75 o
   4   5   6         85.43        126.03        24.85 o
   5   5   6         23.92         27.61        17.16 o
   6   5   6         66.88         79.83        17.73 o
   7   5   6        323.69        333.49        30.68 o
   8   5   6         34.60         17.76        17.37 o
   9   5   6          2.12        -18.11        17.46 o
  10   5   6         50.67         56.09        20.31 o
  11   5   6          1.91         -7.43        26.10 o
  12   5   6         61.44         -6.40        38.41 o
  13   5   6        133.76        227.40        63.53 o
 -10   6   6        118.62        234.79        84.47 o
  -9   6   6          0.69        -31.34        48.30 o
  -8   6   6         10.42        -35.59        31.40 o
  -7   6   6         30.62         77.31        24.92 o
  -6   6   6         51.55         86.97        27.42 o
  -5   6   6          0.00          0.55        33.85 o
  -4   6   6          6.17          9.81        26.66 o
  -3   6   6          1.91         23.88        26.39 o
  -2   6   6         54.44         21.34        18.59 o
  -1   6   6        216.76        215.80        26.57 o
   0   6   6          1.26         21.63        17.62 o
   1   6   6          9.12         12.32        26.32 o
   2   6   6        387.78        458.47        52.26 o
   3   6   6          8.66         39.88        31.78 o
   4   6   6        119.21        102.30        24.60 o
   5   6   6        393.17        393.30        65.48 o
   6   6   6         31.49         76.54        24.53 o
   7   6   6          4.86         36.80        27.51 o
   8   6   6        126.77        116.72        33.24 o
   9   6   6         27.20          6.53        37.90 o
  10   6   6          3.23         22.51        53.87 o
  -4   7   6         17.38         17.99        38.75 o
  -3   7   6        103.26        132.66        32.91 o
  -2   7   6          0.37         21.64        36.40 o
  -1   7   6          1.74        -17.03        27.82 o
   0   7   6        132.81        134.21        27.25 o
   1   7   6        152.44        188.90        35.75 o
   2   7   6         24.74        -13.97        45.97 o
   3   7   6         86.60        113.87        60.39 o
   4   7   6          2.78         20.96        40.78 o
 -18   1   7         58.11         37.00        37.67 o
 -17   1   7        222.74        234.13        30.68 o
 -16   1   7        165.31        186.57        22.39 o
 -15   1   7        600.92        639.14        43.85 o
 -14   1   7        151.31        182.68        18.52 o
 -13   1   7          2.31          7.46        26.75 o
 -12   1   7         11.48          6.76        18.87 o
 -11   1   7        334.98        308.23        24.10 o
 -10   1   7         57.68         51.95        15.29 o
  -9   1   7          0.04          0.22        11.77 o
  -8   1   7          0.10        -19.79        18.30 o
  -7   1   7         10.15        -12.70        17.17 o
  -6   1   7        100.99        122.23        13.75 o
  -5   1   7         27.63         36.47        14.60 o
  -4   1   7       1384.55       1422.73        46.93 o
  -3   1   7        213.01        185.50        13.09 o
  -2   1   7         73.25         43.07        11.45 o
  -1   1   7       1826.04       1735.72        55.81 o
   0   1   7          4.57         -0.11         9.52 o
   1   1   7       2660.26       2616.78       110.27 o
   2   1   7        518.12        515.27        23.16 o
   3   1   7        114.05        107.95        10.77 o
   4   1   7       1036.48       1082.81        45.73 o
   5   1   7        152.26        147.27        12.18 o
   6   1   7        770.03        738.01        27.50 o
   7   1   7       1166.04       1166.19        39.51 o
   8   1   7         95.86         98.26        12.77 o
   9   1   7        435.98        432.98        17.38 o
  10   1   7        250.49        258.44        16.34 o
  11   1   7          4.28          8.48        16.59 o
  12   1   7        762.29        771.84        37.80 o
  13   1   7         21.15         12.08        14.04 o
  14   1   7          3.48         20.53        19.79 o
  15   1   7          6.78          3.33        21.44 o
  16   1   7          3.15         21.29        24.49 o
  17   1   7        119.73        205.89        61.07 o
  18   1   7          0.39          5.81        37.12 o
 -18   2   7         52.59         75.42        40.79 o
 -17   2   7         12.10         15.52        28.49 o
 -16   2   7        218.95        185.32        23.00 o
 -15   2   7        107.76        108.11        22.63 o
 -14   2   7        444.74        446.19        29.60 o
 -13   2   7         18.42         35.93        18.78 o
 -12   2   7         34.46         35.54        13.17 o
 -11   2   7        585.74        588.65        30.52 o
 -10   2   7        212.06        194.65        21.67 o
  -9   2   7          3.70         -3.17        15.44 o
  -8   2   7         25.45         49.67        12.13 o
  -7   2   7        109.36         84.78        16.55 o
  -6   2   7         10.90         -2.32        15.00 o
  -5   2   7         68.56         79.21        13.62 o
  -4   2   7       3679.96       3581.73       105.27 o
  -3   2   7       1789.70       1834.29        60.59 o
  -2   2   7       5428.52       5453.38       146.44 o
  -1   2   7         26.33         49.61        14.97 o
   0   2   7        225.70        256.33        20.00 o
   1   2   7        580.81        650.32        33.03 o
   2   2   7          7.69         15.94        13.78 o
   3   2   7        119.16        120.56        12.90 o
   4   2   7        572.51        563.40        26.27 o
   5   2   7        291.77        290.43        15.42 o
   6   2   7        307.91        337.66        19.88 o
   7   2   7          7.90          2.51         8.53 o
   8   2   7         49.24         49.00        10.13 o
   9   2   7        128.19        108.18        15.11 o
  10   2   7        170.85        148.25        17.23 o
  11   2   7        652.90        603.17        38.74 o
  12   2   7        755.59        776.74        32.98 o
  13   2   7        179.82        157.61        26.54 o
  14   2   7          2.94         12.58        18.04 o
  15   2   7          5.66         32.86        25.72 o
  16   2   7         51.89         30.34        35.56 o
  17   2   7         19.81         23.14        30.49 o
 -17   3   7          7.15         26.98        27.13 o
 -16   3   7         26.76         17.74        22.02 o
 -15   3   7          2.43        -16.03        38.32 o
 -14   3   7        113.15         92.94        38.62 o
 -13   3   7          0.04         -2.07        26.84 o
 -12   3   7          4.94         23.87        15.56 o
 -11   3   7          8.88         26.01        16.09 o
 -10   3   7         27.95         32.04        13.58 o
  -9   3   7          3.46         18.82        11.27 o
  -8   3   7        432.47        416.06        17.88 o
  -7   3   7         85.58         95.51        12.60 o
  -6   3   7        329.65        350.18        17.28 o
  -5   3   7        413.12        382.17        19.29 o
  -4   3   7         20.58         33.79        13.77 o
  -3   3   7        105.77        119.35        13.37 o
  -2   3   7          0.71          7.16        10.26 o
  -1   3   7        131.31        138.60        18.03 o
   0   3   7        336.17        291.56        24.76 o
   1   3   7          0.16         13.57         9.29 o
   2   3   7         71.82         65.66        10.16 o
   3   3   7          0.02         11.08        11.05 o
   4   3   7        476.86        423.99        31.19 o
   5   3   7        107.32        116.75        13.48 o
   6   3   7        682.83        591.40        30.43 o
   7   3   7         39.31         34.78        11.26 o
   8   3   7         41.11         31.61        11.35 o
   9   3   7         73.38         88.54        11.68 o
  10   3   7         35.69         34.81        14.57 o
  11   3   7        122.77        105.02        16.09 o
  12   3   7         48.41         41.26        11.89 o
  13   3   7          9.33         19.20        18.37 o
  14   3   7         49.37         34.25        20.33 o
  15   3   7          0.80        -40.23        45.92 o
  16   3   7        167.39        128.30       203.15 o
 -15   4   7          6.85         34.88        38.65 o
 -14   4   7         55.41         69.19        37.89 o
 -13   4   7         29.79         26.53        19.18 o
 -12   4   7          0.74          5.74        18.70 o
 -11   4   7          2.61         15.02        19.35 o
 -10   4   7          7.11         13.83        17.49 o
  -9   4   7         39.41         62.30        17.92 o
  -8   4   7         19.63        -19.63        23.19 o
  -7   4   7          2.25        -19.10        21.83 o
  -6   4   7        904.42        929.06        35.35 o
  -5   4   7        280.91        281.59        21.78 o
  -4   4   7        137.12        151.82        13.99 o
  -3   4   7        274.88        238.35        20.79 o
  -2   4   7        121.90        107.23        13.93 o
  -1   4   7        617.28        567.81        36.90 o
   0   4   7          1.87         13.57        15.08 o
   1   4   7        371.25        370.65        25.85 o
   2   4   7          5.76          2.08        14.58 o
   3   4   7         16.82         12.87        20.19 o
   4   4   7        154.81        149.15        14.17 o
   5   4   7          8.47         21.10        12.48 o
   6   4   7         14.57          9.77        12.91 o
   7   4   7          0.01          6.27        11.62 o
   8   4   7        110.78        111.38        13.43 o
   9   4   7         30.87         49.06        13.91 o
  10   4   7        123.12        126.96        14.06 o
  11   4   7        348.43        329.64        24.75 o
  12   4   7         19.43          2.61        15.32 o
  13   4   7         20.90         68.45        37.39 o
  14   4   7         53.01         49.30        30.08 o
  15   4   7        141.10        320.37        76.45 o
 -13   5   7        147.90         62.81        40.04 o
 -12   5   7         12.61         46.75        35.77 o
 -11   5   7         72.72        104.06        29.38 o
 -10   5   7        278.68        242.92        60.31 o
  -9   5   7          0.53         15.69        16.56 o
  -8   5   7         96.92        117.46        18.68 o
  -7   5   7         19.20         33.03        12.31 o
  -6   5   7         34.90         30.44        11.03 o
  -5   5   7         67.35         51.02        25.50 o
  -4   5   7         45.46         82.70        37.25 o
  -3   5   7        108.05         82.63        21.22 o
  -2   5   7        373.38        409.09        33.39 o
  -1   5   7         10.86        -11.53        21.93 o
   0   5   7         10.66         18.49        27.41 o
   1   5   7        119.16        125.72        25.27 o
   2   5   7         57.61         60.33        17.51 o
   3   5   7        140.46        180.73        22.86 o
   4   5   7        146.29        179.00        21.93 o
   5   5   7         86.16         48.32        19.28 o
   6   5   7         11.46         18.22        11.47 o
   7   5   7          1.85         -5.65        15.68 o
   8   5   7          2.62         11.52        13.77 o
   9   5   7          5.27         14.91        15.39 o
  10   5   7         81.06         83.48        21.23 o
  11   5   7         18.12         12.99        28.11 o
  12   5   7         34.76         85.77        29.88 o
  13   5   7        184.28        171.05        44.14 o
 -10   6   7        119.42         77.06        53.51 o
  -9   6   7         90.40        190.25        52.35 o
  -8   6   7        217.95        211.03        39.52 o
  -7   6   7          1.26          9.90        31.43 o
  -6   6   7        215.99        383.91        45.05 o
  -5   6   7         13.25          5.14        29.94 o
  -4   6   7         21.63         26.69        24.57 o
  -3   6   7          0.59         -0.02        20.09 o
  -2   6   7         21.70         29.81        26.03 o
  -1   6   7         21.08         16.34        20.50 o
   0   6   7          0.35          9.71        42.70 o
   1   6   7          4.31         11.43        16.65 o
   2   6   7        187.40        200.97        58.18 o
   3   6   7         16.60         17.41        20.07 o
   4   6   7        106.29        109.80        18.90 o
   5   6   7        302.21        280.25        43.91 o
   6   6   7          1.48        -50.88        33.92 o
   7   6   7         26.72         62.13        32.82 o
   8   6   7          3.47        -13.76        31.91 o
   9   6   7         26.93         -8.61        32.87 o
  -3   7   7          9.04         -2.13        53.32 o
  -2   7   7          4.43        -44.09        39.21 o
  -1   7   7         34.45         26.73        62.18 o
   0   7   7         14.75         -7.07        38.94 o
   1   7   7          0.22        -16.05        30.45 o
   2   7   7          0.33          9.04        36.82 o
   3   7   7        143.57        178.64        40.88 o
 -18   0   8          2.20        -14.87        21.88 o
 -17   0   8        296.78        319.89        34.67 o
 -16   0   8         22.86         21.50        19.65 o
 -15   0   8        158.29        171.07        59.35 o
 -14   0   8        325.09        276.07        30.58 o
 -13   0   8         10.24         53.96        26.32 o
 -12   0   8        201.91        189.08        24.24 o
 -11   0   8        232.02        263.38        25.34 o
 -10   0   8         32.29         39.28        26.13 o
  -9   0   8        190.33        197.39        31.30 o
  -8   0   8         64.84         52.50        14.43 o
  -7   0   8       5086.27       5465.31       194.57 o
  -6   0   8       1540.70       1595.52        78.67 o
  -5   0   8        103.36         69.74        16.11 o
  -4   0   8         22.40         51.97        23.80 o
  -3   0   8          9.00         -6.03        16.44 o
  -2   0   8         68.12         66.14        12.25 o
  -1   0   8         37.16         40.77        10.74 o
   0   0   8        701.21        743.10        50.89 o
   1   0   8       1154.98       1162.81        68.09 o
   2   0   8       1310.67       1241.84        66.93 o
   3   0   8        461.94        467.02        69.95 o
   4   0   8        108.64        101.66        25.68 o
   5   0   8        296.80        312.60        32.21 o
   6   0   8         26.80         37.81        21.31 o
   7   0   8        417.15        410.72        34.83 o
   8   0   8        166.04        182.56        19.57 o
   9   0   8          0.38          5.77        10.76 o
  10   0   8        107.93        101.66        21.44 o
  11   0   8        123.23         97.04        22.38 o
  12   0   8        827.69        730.73        37.57 o
  13   0   8        158.82         72.12        39.82 o
  14   0   8        407.36        284.52        65.25 o
  15   0   8        158.53        173.77        36.36 o
  16   0   8         39.87        119.90        50.52 o
  17   0   8         88.66        120.30        70.70 o
  18   0   8         35.53         21.41        41.11 o
 -18   1   8          6.41         21.03        25.66 o
 -17   1   8         25.57          7.74        29.86 o
 -16   1   8          1.93         20.82        14.26 o
 -15   1   8          6.29         52.57        29.76 o
 -14   1   8         15.94         13.40        20.05 o
 -13   1   8        201.60        230.07        31.30 o
 -12   1   8         63.15         55.05        17.07 o
 -11   1   8          7.97          2.77        19.45 o
 -10   1   8         19.45         29.29        16.28 o
  -9   1   8          0.45         11.26        14.27 o
  -8   1   8         90.46         93.68        14.02 o
  -7   1   8        678.33        693.57        32.91 o
  -6   1   8        508.24        482.84        24.29 o
  -5   1   8         84.06         64.89        12.42 o
  -4   1   8        620.27        607.98        28.47 o
  -3   1   8        127.56        111.43        13.38 o
  -2   1   8        703.18        648.74        25.54 o
  -1   1   8       6478.55       6552.42       193.84 o
   0   1   8          1.43          0.58        11.32 o
   1   1   8       2457.61       2397.29        77.76 o
   2   1   8       1120.50       1055.88        49.85 o
   3   1   8        430.57        428.47        18.52 o
   4   1   8         21.54         -7.47        12.73 o
   5   1   8         10.57          6.86         9.64 o
   6   1   8          4.55         -3.92        11.75 o
   7   1   8         14.09         31.16         9.47 o
   8   1   8         48.33         61.80         9.34 o
   9   1   8        126.16         93.66        10.62 o
  10   1   8         96.78         94.12         9.89 o
  11   1   8        985.97        951.86        38.75 o
  12   1   8          7.49         24.54        14.68 o
  13   1   8        152.66        126.25        22.60 o
  14   1   8         33.84         14.86        14.97 o
  15   1   8          1.22         17.44        23.96 o
  16   1   8        112.02        149.03        27.81 o
  17   1   8         13.86         16.38        33.16 o
  18   1   8          4.97         38.39        30.35 o
 -18   2   8         60.10        -66.84        48.15 o
 -17   2   8         12.37         -0.38        97.16 o
 -16   2   8         42.56         73.35        18.66 o
 -15   2   8         48.33         57.06        18.63 o
 -14   2   8        138.73        155.33        25.86 o
 -13   2   8         50.40         48.30        16.36 o
 -12   2   8         91.51        131.20        23.31 o
 -11   2   8         12.12         21.41        14.27 o
 -10   2   8         46.99         49.09        14.87 o
  -9   2   8          2.49         50.85        17.35 o
  -8   2   8        229.84        214.11        17.07 o
  -7   2   8         99.90        130.33        17.01 o
  -6   2   8          0.72         -6.60        16.14 o
  -5   2   8       1349.95       1345.49        53.51 o
  -4   2   8       1493.71       1505.76        60.61 o
  -3   2   8       5728.39       5489.13       183.73 o
  -2   2   8          4.99          1.40        10.79 o
  -1   2   8        284.30        311.47        20.00 o
   0   2   8       1126.20       1056.66        47.80 o
   1   2   8         86.65         75.24        10.44 o
   2   2   8        712.45        819.75        39.83 o
   3   2   8          7.89          9.19         9.66 o
   4   2   8        494.22        420.33        24.33 o
   5   2   8          6.97         10.52         8.73 o
   6   2   8        529.72        513.39        20.04 o
   7   2   8         83.09         66.20        14.52 o
   8   2   8        107.96        115.49        12.05 o
   9   2   8       1539.03       1611.95        59.25 o
  10   2   8          6.44          1.81        12.86 o
  11   2   8        216.90        242.56        16.97 o
  12   2   8         79.88         73.99        14.24 o
  13   2   8        156.87        139.59        27.16 o
  14   2   8          7.27         -9.01        18.63 o
  15   2   8          1.31         22.01        41.37 o
  16   2   8         33.26         33.93        31.89 o
  17   2   8        184.57        232.17       106.88 o
 -17   3   8         14.56        133.53        51.69 o
 -16   3   8         29.58          1.15        26.43 o
 -15   3   8         75.07         28.25        28.73 o
 -14   3   8         68.55        110.05        23.42 o
 -13   3   8          0.32         12.25        19.72 o
 -12   3   8          8.79         29.94        16.19 o
 -11   3   8          5.57          5.04        21.45 o
 -10   3   8         18.30         36.26        16.66 o
  -9   3   8          2.29          7.73        16.12 o
  -8   3   8        329.04        321.69        21.26 o
  -7   3   8       2020.26       1976.65        63.79 o
  -6   3   8          4.38          0.11        14.17 o
  -5   3   8        100.57         85.76        14.06 o
  -4   3   8        328.18        331.30        21.59 o
  -3   3   8         88.31        113.94        12.68 o
  -2   3   8        225.91        232.19        14.68 o
  -1   3   8        653.52        719.33        29.73 o
   0   3   8         96.96         83.30        14.83 o
   1   3   8       1695.13       1805.11        59.00 o
   2   3   8        117.99        110.04        12.18 o
   3   3   8          7.79          3.25        12.62 o
   4   3   8         61.52         66.58        10.30 o
   5   3   8        121.33        137.33        17.71 o
   6   3   8        395.33        382.82        20.15 o
   7   3   8       1233.09       1265.51        40.19 o
   8   3   8        499.34        522.64        33.89 o
   9   3   8        746.71        743.09        33.72 o
  10   3   8         22.20          1.50        13.57 o
  11   3   8          1.12        -19.50        16.47 o
  12   3   8         12.83         12.63        13.48 o
  13   3   8        472.56        445.01        27.01 o
  14   3   8         30.58         38.69        22.24 o
  15   3   8          0.70          7.43        27.61 o
  16   3   8          0.75         -0.75        25.76 o
 -15   4   8          2.06         28.31        28.82 o
 -14   4   8         16.08         16.39        22.06 o
 -13   4   8          2.79         24.02        23.41 o
 -12   4   8         13.85         13.78        22.39 o
 -11   4   8         33.70         46.32        18.38 o
 -10   4   8         45.62         60.67        18.09 o
  -9   4   8         61.62         42.50        16.78 o
  -8   4   8         83.14         78.04        21.24 o
  -7   4   8         17.10         44.60        19.72 o
  -6   4   8         11.31         -0.14        15.38 o
  -5   4   8       1419.18       1573.20        60.73 o
  -4   4   8         53.87         65.76        15.91 o
  -3   4   8        178.56        141.88        15.56 o
  -2   4   8       1205.03       1253.52        52.91 o
  -1   4   8       1041.94       1012.05        41.16 o
   0   4   8        459.12        471.24        21.31 o
   1   4   8        113.59         98.13        12.16 o
   2   4   8         80.53         76.72        14.05 o
   3   4   8        163.65        176.99        16.58 o
   4   4   8        151.92        149.48        15.30 o
   5   4   8          0.04          9.35        11.56 o
   6   4   8         19.89         32.20        14.27 o
   7   4   8       1240.53       1228.88        42.20 o
   8   4   8          2.09         15.94        11.43 o
   9   4   8        119.41        113.23        16.06 o
  10   4   8         41.77         40.34        11.26 o
  11   4   8          1.68         18.11        11.26 o
  12   4   8          3.98          5.94        24.57 o
  13   4   8         40.41         72.92        42.70 o
  14   4   8        154.23        212.94        53.38 o
  15   4   8          0.14        -65.84        49.65 o
 -13   5   8          1.61          2.26        39.80 o
 -12   5   8         16.40         14.73        28.79 o
 -11   5   8         57.48         84.03        43.74 o
 -10   5   8          5.31         83.04        41.61 o
  -9   5   8          4.39         14.57        24.20 o
  -8   5   8          7.99          9.97        16.62 o
  -7   5   8        200.17        207.18        17.08 o
  -6   5   8         10.61         21.79        14.08 o
  -5   5   8        139.38         59.58        21.64 o
  -4   5   8         44.80         44.90        18.86 o
  -3   5   8        557.33        479.32        38.59 o
  -2   5   8         12.31        -26.58        19.50 o
  -1   5   8          9.69         -5.44        29.97 o
   0   5   8        276.51        282.32        50.25 o
   1   5   8        131.90         93.22        24.25 o
   2   5   8        131.80        117.59        28.91 o
   3   5   8          1.46         -3.38        18.73 o
   4   5   8        187.65        199.52        23.94 o
   5   5   8        391.68        396.36        31.54 o
   6   5   8          4.12          0.60        14.61 o
   7   5   8        119.76        144.67        18.33 o
   8   5   8         31.90         31.51        18.98 o
   9   5   8         24.80         37.33        31.63 o
  10   5   8         59.33         89.21        24.34 o
  11   5   8         66.83         88.75        27.59 o
  12   5   8         21.54         44.13        32.92 o
  -9   6   8        369.53        555.67       112.69 o
  -8   6   8          0.05          3.10        42.24 o
  -7   6   8         34.44         84.15        30.64 o
  -6   6   8        305.97        465.83        71.89 o
  -5   6   8          1.40        -26.89        33.82 o
  -4   6   8         16.33         39.13        23.79 o
  -3   6   8          0.02          7.77        23.57 o
  -2   6   8          0.15         -6.24        21.26 o
  -1   6   8          2.94         35.56        18.46 o
   0   6   8          9.03         13.23        18.08 o
   1   6   8          0.03        -12.90        17.58 o
   2   6   8         88.00        114.71        23.65 o
   3   6   8         27.79         53.06        22.77 o
   4   6   8         33.85         39.90        18.53 o
   5   6   8         14.51        -18.79        35.37 o
   6   6   8        265.75        300.15        43.26 o
   7   6   8         45.21         60.18        27.62 o
   8   6   8         24.13         65.80        30.81 o
   9   6   8          0.89         -4.98        36.00 o
  -1   7   8          9.98        -12.23        35.70 o
   0   7   8         28.44         56.41        53.80 o
 -18   1   9        195.88        421.90        64.52 o
 -17   1   9          4.62         26.05        40.68 o
 -16   1   9          0.35         11.93        16.46 o
 -15   1   9        152.38        153.47        19.64 o
 -14   1   9        804.41        861.28        48.19 o
 -13   1   9         71.31         86.75        23.10 o
 -12   1   9        536.16        574.20        42.59 o
 -11   1   9        303.37        316.55        24.17 o
 -10   1   9          6.13        -10.35        20.32 o
  -9   1   9        445.96        396.76        26.30 o
  -8   1   9        388.89        413.88        20.80 o
  -7   1   9        580.54        610.34        25.37 o
  -6   1   9         34.89         45.72        15.58 o
  -5   1   9       1130.89       1081.80        40.93 o
  -4   1   9        440.29        468.06        21.08 o
  -3   1   9       1236.04       1138.66        44.06 o
  -2   1   9       1661.84       1650.18        62.86 o
  -1   1   9        303.51        310.48        17.00 o
   0   1   9       1109.07       1055.84        37.79 o
   1   1   9        907.28        905.12        40.82 o
   2   1   9        113.69        132.62        13.71 o
   3   1   9         36.88         21.73         8.17 o
   4   1   9        585.70        577.14        33.50 o
   5   1   9        547.54        520.29        20.00 o
   6   1   9         49.93         53.92         9.67 o
   7   1   9        225.36        211.22        18.13 o
   8   1   9         23.42         40.46        11.87 o
   9   1   9        293.24        298.88        14.94 o
  10   1   9          2.21         -0.82         9.97 o
  11   1   9        435.50        366.95        39.94 o
  12   1   9         90.62         83.04        16.40 o
  13   1   9        130.58        103.33        22.78 o
  14   1   9         26.64         34.53        19.64 o
  15   1   9         48.52         61.97        22.90 o
  16   1   9         35.19          0.16        39.38 o
  17   1   9        167.29        219.49        63.08 o
 -17   2   9         68.80        130.18        29.51 o
 -16   2   9          1.28         10.87        28.57 o
 -15   2   9        130.50        185.02        30.99 o
 -14   2   9          3.65         45.74        23.42 o
 -13   2   9        694.27        636.15        37.20 o
 -12   2   9          0.51          4.78        17.87 o
 -11   2   9         40.81         21.38        15.99 o
 -10   2   9          5.70          2.22        17.13 o
  -9   2   9        514.54        467.17        35.89 o
  -8   2   9        275.00        259.23        18.59 o
  -7   2   9          1.80          7.57        10.43 o
  -6   2   9        308.61        297.35        20.40 o
  -5   2   9         93.13         86.97        14.37 o
  -4   2   9       2199.87       2147.47        91.59 o
  -3   2   9       4359.23       4455.78       134.51 o
  -2   2   9        714.52        693.89        28.82 o
  -1   2   9       1010.18        905.87        33.65 o
   0   2   9          1.00         12.38         9.27 o
   1   2   9         56.61         62.10        14.44 o
   2   2   9        221.99        217.16        20.30 o
   3   2   9         77.00         82.40        13.22 o
   4   2   9        684.10        684.32        33.36 o
   5   2   9        402.72        423.20        22.88 o
   6   2   9        417.61        413.86        19.44 o
   7   2   9        202.20        204.44        18.34 o
   8   2   9        511.67        549.53        21.71 o
   9   2   9         69.45         70.52        10.60 o
  10   2   9          0.04          9.81        11.81 o
  11   2   9       1275.80       1303.71        56.89 o
  12   2   9        172.86        161.02        15.19 o
  13   2   9          8.97         30.27        14.37 o
  14   2   9         55.29         81.52        22.08 o
  15   2   9         80.14         64.63        21.14 o
  16   2   9         20.92         32.62        25.27 o
  17   2   9         35.67         80.16        33.99 o
 -16   3   9          1.95          8.89        33.19 o
 -15   3   9          0.23         -2.86        27.57 o
 -14   3   9          1.81         -8.54        20.35 o
 -13   3   9          8.73         -8.21        19.09 o
 -12   3   9          0.30         16.07        17.56 o
 -11   3   9         94.28        114.51        18.67 o
 -10   3   9         14.83         10.57        16.13 o
  -9   3   9         15.68         19.45        20.42 o
  -8   3   9        286.30        257.84        18.68 o
  -7   3   9         23.87         14.49        14.89 o
  -6   3   9        181.20        169.86        15.61 o
  -5   3   9         33.33         42.65        11.05 o
  -4   3   9        150.64        112.77        13.02 o
  -3   3   9         34.19         27.81        10.37 o
  -2   3   9          0.85         11.26        12.37 o
  -1   3   9         80.91         64.47        11.87 o
   0   3   9        163.63        163.02        16.59 o
   1   3   9         90.24         97.08        14.93 o
   2   3   9         28.93         25.65        11.00 o
   3   3   9         18.76         19.61        11.82 o
   4   3   9        113.18        111.16        14.87 o
   5   3   9        128.12        129.76        13.70 o
   6   3   9        505.24        520.61        21.93 o
   7   3   9         57.30         36.89        13.34 o
   8   3   9          0.24         -6.98        22.04 o
   9   3   9        141.35        156.40        16.93 o
  10   3   9          1.98         33.99        18.08 o
  11   3   9         35.29         49.20        13.38 o
  12   3   9          0.98          0.19        10.94 o
  13   3   9          6.43          7.96        19.64 o
  14   3   9         83.55        151.35        31.61 o
  15   3   9          5.74         17.05        37.20 o
  16   3   9          2.44          1.20        33.91 o
 -15   4   9         53.19         34.73        55.22 o
 -14   4   9        120.26         93.81        34.44 o
 -13   4   9          0.55          1.55        32.63 o
 -12   4   9          0.23         16.13        25.53 o
 -11   4   9        127.67        189.41        23.72 o
 -10   4   9          9.63          6.34        19.43 o
  -9   4   9          1.06         -6.91        20.25 o
  -8   4   9          1.28          1.23        16.34 o
  -7   4   9        129.45         90.47        25.30 o
  -6   4   9        116.12        142.17        23.57 o
  -5   4   9        201.61        201.87        19.31 o
  -4   4   9        165.63        175.88        16.81 o
  -3   4   9        350.95        415.31        27.85 o
  -2   4   9          0.67          1.87        17.29 o
  -1   4   9         93.43         88.33        18.65 o
   0   4   9         78.50         68.05        13.19 o
   1   4   9       1282.07       1224.17        43.59 o
   2   4   9         56.33         62.82        14.88 o
   3   4   9         10.95         12.55        12.48 o
   4   4   9        232.75        205.72        18.21 o
   5   4   9          0.75          3.76         9.72 o
   6   4   9         74.99         85.37        11.39 o
   7   4   9         44.49         28.82        14.14 o
   8   4   9          6.00          1.86        14.99 o
   9   4   9         90.18         76.44        12.51 o
  10   4   9         98.28         77.58        17.54 o
  11   4   9         44.21         49.40        17.47 o
  12   4   9          0.29        -11.32        34.25 o
  13   4   9          2.15         39.18        49.81 o
  14   4   9        146.91        186.03        40.81 o
 -12   5   9         52.12         40.43        25.15 o
 -11   5   9         21.78         38.04        30.45 o
 -10   5   9        242.43        245.95        35.76 o
  -9   5   9        300.39        292.77        34.50 o
  -8   5   9          6.17         -6.93        27.53 o
  -7   5   9          0.06         14.88        14.09 o
  -6   5   9         30.75          2.55         9.54 o
  -5   5   9         22.83         55.03        22.13 o
  -4   5   9         28.33         42.53        20.68 o
  -3   5   9         48.68         51.57        21.98 o
  -2   5   9          0.14          7.06        21.18 o
  -1   5   9         40.90         45.27        24.48 o
   0   5   9        232.25        189.07        35.31 o
   1   5   9         24.17          1.51        14.60 o
   2   5   9         95.36         74.09        22.72 o
   3   5   9         12.87         14.59        12.77 o
   4   5   9         68.21         53.02        18.68 o
   5   5   9        117.88        118.97        17.74 o
   6   5   9         71.45         60.66        19.70 o
   7   5   9         84.38         83.77        16.99 o
   8   5   9          0.01        -31.58        31.41 o
   9   5   9          0.04        -11.40        31.77 o
  10   5   9         46.96         51.93        68.75 o
  11   5   9         26.27         36.17        27.65 o
  12   5   9         21.14         63.90        39.83 o
  -9   6   9         43.14         39.75        48.65 o
  -8   6   9          7.17          1.67        32.54 o
  -7   6   9          0.85         23.68        30.68 o
  -6   6   9         33.28         88.74        28.17 o
  -5   6   9          2.20        -25.03        30.71 o
  -4   6   9         18.34         22.69        28.36 o
  -3   6   9        101.73         90.74        32.83 o
  -2   6   9          4.94         10.10        21.93 o
  -1   6   9          7.80         -6.53        20.42 o
   0   6   9          5.12        -10.03        25.80 o
   1   6   9          8.24         30.78        17.05 o
   2   6   9         25.60         -4.79        33.75 o
   3   6   9          3.96        -14.43        33.59 o
   4   6   9         26.46        -20.39        53.70 o
   5   6   9         44.52        147.56        44.28 o
   6   6   9          6.01         14.05        34.24 o
   7   6   9          2.84         14.36        28.60 o
   8   6   9          0.67         36.94        59.20 o
 -18   0  10         61.00         45.36        27.23 o
 -17   0  10        139.81        161.40        51.45 o
 -16   0  10        444.73        409.74        40.32 o
 -15   0  10         37.67        239.51       148.19 o
 -14   0  10        411.66        523.71        46.66 o
 -13   0  10          0.08        -14.24        22.58 o
 -12   0  10         41.77         61.31        25.72 o
 -11   0  10         33.28         19.28        19.50 o
 -10   0  10          6.23         -6.47        24.62 o
  -9   0  10        235.52        178.08        23.13 o
  -8   0  10         38.13         21.01        17.39 o
  -7   0  10        630.25        648.52        49.44 o
  -6   0  10       1376.77       1451.74        85.99 o
  -5   0  10          5.23         10.37        15.23 o
  -4   0  10         25.48         17.83        11.27 o
  -3   0  10        297.63        280.78        31.89 o
  -2   0  10         11.72         -4.68        18.00 o
  -1   0  10         47.03         44.72        20.85 o
   0   0  10         98.73         80.04        20.14 o
   1   0  10        239.82        177.95        32.60 o
   2   0  10        211.32        219.66        29.89 o
   3   0  10        254.25        216.71        27.54 o
   4   0  10         49.27         44.34        15.52 o
   5   0  10       2233.34       2381.18       123.66 o
   6   0  10        722.47        785.26        48.46 o
   7   0  10        715.51        812.17        55.41 o
   8   0  10        416.43        385.59        41.55 o
   9   0  10        224.21        194.96        25.51 o
  10   0  10        665.33        677.39        37.58 o
  11   0  10          0.37         47.17        22.60 o
  12   0  10        260.80        281.90        28.84 o
  13   0  10        129.14        120.51        30.15 o
  14   0  10        428.22        453.21        54.10 o
  15   0  10          0.14        -12.54        37.31 o
  16   0  10         55.68         90.48       104.94 o
  17   0  10        151.75        100.63       118.12 o
 -18   1  10        104.50         92.33        28.74 o
 -17   1  10         24.85         57.79        29.64 o
 -16   1  10        221.95        196.64        23.02 o
 -15   1  10        311.68        318.37        32.70 o
 -14   1  10         22.55         41.33        25.52 o
 -13   1  10          5.62          1.56        26.06 o
 -12   1  10          1.27         -1.23        24.40 o
 -11   1  10          1.85         -2.93        21.58 o
 -10   1  10         38.47         55.27        15.64 o
  -9   1  10        130.59        142.54        14.56 o
  -8   1  10        380.16        390.70        24.29 o
  -7   1  10         11.12          2.06        11.78 o
  -6   1  10        209.92        218.31        14.27 o
  -5   1  10         72.72         60.88        13.71 o
  -4   1  10        382.02        397.13        18.09 o
  -3   1  10         11.24         30.57        11.31 o
  -2   1  10        239.42        243.02        16.17 o
  -1   1  10       1064.41       1131.88        47.00 o
   0   1  10        633.84        623.53        27.22 o
   1   1  10        275.46        281.73        18.54 o
   2   1  10         70.96         81.42        12.58 o
   3   1  10        779.67        841.03        43.20 o
   4   1  10        106.88         99.66        12.09 o
   5   1  10          2.85         10.29        12.66 o
   6   1  10       1415.68       1469.41        52.96 o
   7   1  10        527.06        555.38        28.83 o
   8   1  10          6.40         18.93        10.18 o
   9   1  10        609.66        604.20        24.14 o
  10   1  10        150.47        194.14        20.77 o
  11   1  10         79.90         81.89        11.93 o
  12   1  10        208.84        251.59        24.35 o
  13   1  10          8.25          2.34        20.16 o
  14   1  10         16.87         17.82        20.99 o
  15   1  10        106.37         99.22        30.51 o
  16   1  10         40.87          8.75        18.15 o
  17   1  10          2.43         14.83        23.40 o
 -17   2  10         53.39         10.77        26.85 o
 -16   2  10         15.82         -2.24        22.52 o
 -15   2  10         23.64         20.93        21.43 o
 -14   2  10          0.34         49.07        32.26 o
 -13   2  10          2.76         21.32        27.85 o
 -12   2  10        232.84        196.43        37.40 o
 -11   2  10        105.26        113.66        17.59 o
 -10   2  10         28.45          0.08        18.14 o
  -9   2  10         66.85         65.77        14.25 o
  -8   2  10         41.14         47.85        13.94 o
  -7   2  10          1.07         -7.96        16.01 o
  -6   2  10         12.82          8.14        11.50 o
  -5   2  10         20.39         34.92        13.83 o
  -4   2  10          4.99          2.20        10.47 o
  -3   2  10         87.60         71.35        10.63 o
  -2   2  10         46.11         33.10        10.20 o
  -1   2  10       1006.63        973.01        43.85 o
   0   2  10          0.83          3.88        10.05 o
   1   2  10        165.08        172.24        16.60 o
   2   2  10         11.08         13.03        10.28 o
   3   2  10        679.15        760.87        41.86 o
   4   2  10        702.28        669.75        34.11 o
   5   2  10        159.70        176.18        14.44 o
   6   2  10        171.09        173.04        13.44 o
   7   2  10         13.90         11.00         9.28 o
   8   2  10        158.00        180.40        13.71 o
   9   2  10         60.74         44.10        11.80 o
  10   2  10        731.26        730.97        25.77 o
  11   2  10         28.38         20.78        12.71 o
  12   2  10         38.34         62.70        14.20 o
  13   2  10         15.06         12.33        14.10 o
  14   2  10         10.10         34.22        19.32 o
  15   2  10         10.88         14.89        19.41 o
  16   2  10          3.90         26.66        25.76 o
 -16   3  10         10.70         23.83        34.18 o
 -15   3  10        193.45        214.66        90.67 o
 -14   3  10        146.06        129.10        29.38 o
 -13   3  10        216.91        239.82        24.81 o
 -12   3  10        108.96        103.31        22.54 o
 -11   3  10        277.33        201.38        22.77 o
 -10   3  10          4.12          2.25        17.85 o
  -9   3  10          0.96         44.02        21.50 o
  -8   3  10        112.79         98.09        16.06 o
  -7   3  10       1305.76       1380.01        46.93 o
  -6   3  10         55.77         48.56        16.21 o
  -5   3  10         17.33         25.67        12.59 o
  -4   3  10          3.24         24.70        11.88 o
  -3   3  10        362.86        351.71        20.90 o
  -2   3  10         70.06         55.48        15.28 o
  -1   3  10        123.91        105.08        13.31 o
   0   3  10          1.53          4.60        14.05 o
   1   3  10         78.12         77.27        12.82 o
   2   3  10        110.61        124.47        25.18 o
   3   3  10         16.59          4.04        13.52 o
   4   3  10        309.57        284.27        23.53 o
   5   3  10       1260.89       1257.08        49.48 o
   6   3  10        289.89        286.70        20.31 o
   7   3  10         61.74         44.37        13.04 o
   8   3  10       1279.53       1292.51        54.05 o
   9   3  10       1175.35       1206.28        42.95 o
  10   3  10        345.15        369.80        20.73 o
  11   3  10          0.16         14.64        14.21 o
  12   3  10          4.25         10.71        16.58 o
  13   3  10         99.00        132.70        41.46 o
  14   3  10         19.64          7.63        30.93 o
  15   3  10         21.84         78.12        41.14 o
 -14   4  10          4.91         49.84        32.01 o
 -13   4  10         45.37         37.26        29.45 o
 -12   4  10          4.15         11.58        31.02 o
 -11   4  10         13.86         30.65        18.96 o
 -10   4  10        269.26        238.38        31.86 o
  -9   4  10         17.07         19.65        22.47 o
  -8   4  10          4.11         -7.80        17.11 o
  -7   4  10          1.56         14.25        24.42 o
  -6   4  10          0.73        -14.47        13.52 o
  -5   4  10        427.40        393.23        27.23 o
  -4   4  10         79.00         89.33        13.24 o
  -3   4  10          7.16         -7.11        19.94 o
  -2   4  10         60.58         67.26        21.46 o
  -1   4  10         44.28         31.69        14.75 o
   0   4  10          6.70          5.29        16.23 o
   1   4  10         10.09         32.59        16.03 o
   2   4  10          0.00         -9.44        20.40 o
   3   4  10        401.68        383.84        24.76 o
   4   4  10        114.39        120.16        22.12 o
   5   4  10         52.19         53.51        12.18 o
   6   4  10        616.43        612.50        38.00 o
   7   4  10         19.82         11.41        16.67 o
   8   4  10        198.39        194.60        19.85 o
   9   4  10        298.32        282.84        21.27 o
  10   4  10         95.05         98.94        18.50 o
  11   4  10         14.32         43.04        20.83 o
  12   4  10        143.06        204.98        34.45 o
  13   4  10         31.03         47.53        54.36 o
  14   4  10         13.93         33.35        38.62 o
 -12   5  10          0.98          4.10        29.51 o
 -11   5  10        100.25        116.59        47.44 o
 -10   5  10          5.56         -8.75        37.48 o
  -9   5  10         46.77         28.55        31.19 o
  -8   5  10         31.72         60.73        26.35 o
  -7   5  10          2.27         22.43        11.13 o
  -6   5  10          0.08        -18.51        28.41 o
  -5   5  10          1.94        -20.07        22.79 o
  -4   5  10         33.91         18.97        20.74 o
  -3   5  10         31.63         10.29        22.42 o
  -2   5  10         96.80         97.17        19.01 o
  -1   5  10         22.48         23.85        16.47 o
   0   5  10         48.32         80.49        17.40 o
   1   5  10         92.84         69.81        16.38 o
   2   5  10        202.97        196.04        30.56 o
   3   5  10          0.39        -20.35        29.45 o
   4   5  10        271.35        328.88        56.43 o
   5   5  10         10.37        -35.54        37.95 o
   6   5  10         12.90         39.27        24.59 o
   7   5  10          2.24        -20.24        30.47 o
   8   5  10         19.06        -13.50        38.04 o
   9   5  10          4.54         -6.11        38.13 o
  10   5  10         70.54        145.03        34.80 o
  11   5  10          4.45         94.26        47.74 o
  -8   6  10         12.48         -1.94        27.18 o
  -7   6  10          3.67         21.77        24.30 o
  -6   6  10          3.81        103.84        30.79 o
  -5   6  10          1.64        -10.97        25.87 o
  -4   6  10          8.67         45.86        28.97 o
  -3   6  10          1.06         -6.09        17.19 o
  -2   6  10         25.62         30.21        20.92 o
  -1   6  10         26.72         36.13        30.99 o
   0   6  10          2.29         35.27        49.31 o
   1   6  10         28.91          6.11        43.66 o
   2   6  10          1.98          4.12        41.29 o
   3   6  10        261.50        272.57        51.13 o
   4   6  10          1.24        -37.31        33.93 o
   5   6  10         41.25        126.80        37.94 o
   6   6  10          1.44        -37.05        38.52 o
   7   6  10          2.63        108.06        81.70 o
   8   6  10         11.34         77.72        55.04 o
 -17   1  11        179.26        211.34        35.62 o
 -16   1  11         70.37         54.53        18.87 o
 -15   1  11         17.31          6.22        15.30 o
 -14   1  11          0.11         31.08        22.72 o
 -13   1  11          0.17        -14.27        23.11 o
 -12   1  11        188.93        221.27        43.19 o
 -11   1  11         77.77         62.37        18.01 o
 -10   1  11         51.87         72.05        23.07 o
  -9   1  11        163.14        113.43        15.35 o
  -8   1  11        122.30        107.41        15.23 o
  -7   1  11        510.98        484.36        23.77 o
  -6   1  11        270.72        289.18        16.53 o
  -5   1  11         36.11         26.67         9.98 o
  -4   1  11         24.34         28.69         9.58 o
  -3   1  11        900.84        939.34        36.04 o
  -2   1  11        397.08        343.77        23.43 o
  -1   1  11        304.34        335.93        22.19 o
   0   1  11        590.91        592.37        35.75 o
   1   1  11         85.10         81.12        14.77 o
   2   1  11        108.54        133.02        18.17 o
   3   1  11        310.62        312.16        22.80 o
   4   1  11        161.75        151.81        14.35 o
   5   1  11        428.61        415.32        24.25 o
   6   1  11         12.95         11.73         8.07 o
   7   1  11          4.59          6.02        11.04 o
   8   1  11          6.35         15.38        20.22 o
   9   1  11         55.47         67.24        17.05 o
  10   1  11        865.32        804.55        55.60 o
  11   1  11          0.34         11.81        11.41 o
  12   1  11        165.25        140.16        16.76 o
  13   1  11         32.04         20.47        15.86 o
  14   1  11          4.01        -16.32        29.17 o
  15   1  11         43.37         68.81        33.47 o
  16   1  11          0.55         18.95        36.64 o
  17   1  11          3.87          9.65        21.20 o
 -17   2  11         18.28         25.78        25.65 o
 -16   2  11         71.29         55.37        15.85 o
 -15   2  11         86.07         96.34        25.53 o
 -14   2  11          0.02          0.44        29.58 o
 -13   2  11          8.80         53.61        19.48 o
 -12   2  11        216.11        213.17        30.08 o
 -11   2  11          9.84         16.38        18.72 o
 -10   2  11         60.06         75.30        19.82 o
  -9   2  11        116.68         98.40        17.87 o
  -8   2  11        112.71        133.60        16.51 o
  -7   2  11        156.43        175.57        29.69 o
  -6   2  11        690.27        728.67        30.18 o
  -5   2  11        520.71        480.84        25.72 o
  -4   2  11        170.55        156.79        21.83 o
  -3   2  11        823.83        791.80        35.60 o
  -2   2  11          6.08         16.58        13.80 o
  -1   2  11       1152.12       1219.03        45.06 o
   0   2  11        238.09        245.11        16.99 o
   1   2  11         32.45         41.29        22.16 o
   2   2  11        219.88        214.72        21.47 o
   3   2  11         16.16          2.47        11.67 o
   4   2  11       1800.47       1814.12        98.36 o
   5   2  11        242.73        215.73        24.39 o
   6   2  11          3.77         -5.41        11.51 o
   7   2  11         40.32         41.63        10.01 o
   8   2  11        277.10        268.00        16.32 o
   9   2  11          9.50         21.32        15.14 o
  10   2  11        359.39        372.65        31.10 o
  11   2  11        307.54        311.38        18.86 o
  12   2  11        164.56        168.32        13.85 o
  13   2  11          1.18         52.98        33.59 o
  14   2  11         76.47        101.52        33.19 o
  15   2  11        113.64        179.65        29.53 o
  16   2  11          8.44          6.34        26.32 o
 -15   3  11          1.76         -7.32        25.84 o
 -14   3  11         26.45         17.89        15.45 o
 -13   3  11         33.52         69.61        20.46 o
 -12   3  11         37.35         28.06        22.70 o
 -11   3  11         18.28        -18.63        33.05 o
 -10   3  11         40.68         41.10        22.75 o
  -9   3  11          3.58         15.10        18.17 o
  -8   3  11        163.17        139.60        19.26 o
  -7   3  11        694.15        688.95        36.55 o
  -6   3  11        493.94        478.83        26.29 o
  -5   3  11        173.72        174.32        14.08 o
  -4   3  11       1002.54        959.20        38.57 o
  -3   3  11        523.72        571.10        29.46 o
  -2   3  11          5.71         12.93        11.33 o
  -1   3  11        126.51        105.13        18.68 o
   0   3  11        244.97        275.46        23.79 o
   1   3  11        240.57        229.52        17.66 o
   2   3  11        407.98        388.34        29.39 o
   3   3  11          7.47          5.37        12.42 o
   4   3  11        174.69        118.03        17.36 o
   5   3  11        350.74        372.76        27.58 o
   6   3  11        338.03        376.58        36.19 o
   7   3  11        503.32        501.32        33.48 o
   8   3  11          6.67          2.05        13.15 o
   9   3  11          0.07         -2.28        17.73 o
  10   3  11         11.98          4.91        13.93 o
  11   3  11          0.59          6.64        15.77 o
  12   3  11          7.59         -3.29        20.63 o
  13   3  11          3.63         10.86        27.54 o
  14   3  11          2.74         28.03        27.53 o
  15   3  11         11.72         31.14        29.25 o
 -14   4  11         20.12         54.87        32.57 o
 -13   4  11         48.30        -19.84        64.90 o
 -12   4  11        173.90        150.52        28.98 o
 -11   4  11          9.14         72.14        37.58 o
 -10   4  11         33.92         35.24        15.92 o
  -9   4  11         66.29         31.65        25.34 o
  -8   4  11         13.22         11.23        20.65 o
  -7   4  11         34.20         46.24        25.87 o
  -6   4  11          0.39         19.25        12.39 o
  -5   4  11        807.40        802.04        42.23 o
  -4   4  11        328.89        333.78        23.50 o
  -3   4  11         32.93         14.04        17.66 o
  -2   4  11        489.83        583.92        34.89 o
  -1   4  11        281.80        334.13        22.59 o
   0   4  11        138.37        117.46        19.01 o
   1   4  11         24.45         19.84        19.56 o
   2   4  11        184.81        173.48        21.28 o
   3   4  11         15.60          5.80        16.74 o
   4   4  11          4.70         21.31        13.97 o
   5   4  11         41.41         10.35        17.05 o
   6   4  11         87.65         64.71        15.67 o
   7   4  11         53.95         44.60        16.32 o
   8   4  11        334.78        291.87        25.21 o
   9   4  11         81.03         80.14        34.69 o
  10   4  11         66.80         40.27        47.84 o
  11   4  11          1.65         61.55        30.67 o
  12   4  11         25.10         66.07        31.62 o
  13   4  11        108.55         68.48       113.19 o
 -11   5  11        123.74        181.86        37.66 o
 -10   5  11         72.66        122.05        33.67 o
  -9   5  11          3.21         30.50        25.95 o
  -8   5  11        126.79        130.03        32.37 o
  -7   5  11          0.01          3.80        33.52 o
  -6   5  11         25.78         72.85        47.66 o
  -5   5  11         30.19         27.95        28.73 o
  -4   5  11        220.68        108.56        33.12 o
  -3   5  11          0.34         -5.16        21.51 o
  -2   5  11         72.96         60.35        25.59 o
  -1   5  11         99.13         68.71        17.75 o
   0   5  11         29.01         36.70        13.62 o
   1   5  11         34.56         46.01        21.21 o
   2   5  11        234.80        230.65        28.11 o
   3   5  11          8.25         10.08        23.58 o
   4   5  11         10.13         24.00        32.67 o
   5   5  11         63.24         84.00        27.60 o
   6   5  11         47.84         98.03        30.14 o
   7   5  11        167.01        264.87        39.37 o
   8   5  11         14.54         29.41        28.69 o
   9   5  11          4.70         73.17        29.05 o
  10   5  11        160.15        179.33        38.12 o
  11   5  11         50.07        101.50        42.79 o
  -7   6  11          2.68        -28.44        44.47 o
  -6   6  11          3.39         75.30        43.88 o
  -5   6  11          5.01        -24.93        67.88 o
  -4   6  11         28.30         84.14        40.79 o
  -3   6  11         12.37         65.63        31.53 o
  -2   6  11          0.76         27.68        51.18 o
  -1   6  11          2.87         92.69        50.08 o
   0   6  11         12.44        -57.67        59.40 o
   1   6  11         13.80         42.06        39.10 o
   2   6  11         36.82         49.00        41.44 o
   3   6  11         73.03         76.91        39.69 o
   4   6  11          1.55          5.81        31.93 o
   5   6  11          2.77         53.51        57.49 o
   6   6  11         17.14         24.35        32.94 o
   7   6  11         65.82         83.44        88.91 o
 -17   0  12         48.72          7.09       156.03 o
 -16   0  12        346.41        313.71        72.76 o
 -15   0  12          3.36         55.70        42.20 o
 -14   0  12        122.97         92.41        38.56 o
 -13   0  12          0.85          4.53        34.29 o
 -12   0  12         84.85        111.72        37.03 o
 -11   0  12        583.71        649.68        46.35 o
 -10   0  12         17.63         14.38        17.69 o
  -9   0  12        830.19        915.58        49.51 o
  -8   0  12        315.25        287.22        48.24 o
  -7   0  12        404.12        438.60        56.41 o
  -6   0  12         12.98         18.80        15.01 o
  -5   0  12         33.13         26.51        22.45 o
  -4   0  12          0.18         -1.67        16.23 o
  -3   0  12        176.21        168.21        21.93 o
  -2   0  12          7.33        -10.71        32.04 o
  -1   0  12        997.16        938.07        74.20 o
   0   0  12       2388.83       2291.23       167.41 o
   1   0  12        372.79        398.38        54.73 o
   2   0  12       1186.33       1120.03        97.15 o
   3   0  12        262.43        291.64        47.29 o
   4   0  12         98.01        118.11        17.49 o
   5   0  12          0.39        -12.07        29.55 o
   6   0  12        246.45        216.04        25.63 o
   7   0  12        112.50        112.55        30.35 o
   8   0  12        354.20        419.61        34.07 o
   9   0  12        464.90        359.91        32.50 o
  10   0  12        784.89        731.57        37.95 o
  11   0  12          1.67         18.21        13.61 o
  12   0  12         46.46         18.14        30.06 o
  13   0  12         77.42         68.87        24.65 o
  14   0  12        271.78        239.48        50.81 o
  15   0  12        322.44        405.09        54.71 o
  16   0  12          5.03         33.34        30.97 o
 -17   1  12          5.85         17.56        26.75 o
 -16   1  12         56.97         71.11        19.51 o
 -15   1  12         54.04         57.91        25.07 o
 -14   1  12          9.72         19.87        21.97 o
 -13   1  12        103.31         66.20        62.20 o
 -12   1  12         49.31         59.08        35.78 o
 -11   1  12          0.52         15.55        15.39 o
 -10   1  12          0.01          4.87        16.74 o
  -9   1  12        401.34        354.82        22.35 o
  -8   1  12        291.42        204.74        32.28 o
  -7   1  12          2.21          9.43        14.94 o
  -6   1  12          7.44         15.33        12.47 o
  -5   1  12         70.50         51.16        11.76 o
  -4   1  12        192.93        216.78        18.68 o
  -3   1  12         78.19         74.44         9.58 o
  -2   1  12        563.85        581.62        25.67 o
  -1   1  12        296.69        248.10        19.41 o
   0   1  12        130.23        140.05        15.42 o
   1   1  12         44.36         45.14        15.73 o
   2   1  12          0.55         -6.17        16.11 o
   3   1  12         54.12         40.90        16.90 o
   4   1  12         18.72          1.70        17.88 o
   5   1  12         32.22         51.99         9.65 o
   6   1  12        422.52        433.78        22.18 o
   7   1  12        613.41        597.65        23.13 o
   8   1  12        130.66        133.39        13.45 o
   9   1  12          4.50        -12.08        24.46 o
  10   1  12        138.80        129.97        15.25 o
  11   1  12          9.71         11.80        10.12 o
  12   1  12          0.86         -9.89        21.17 o
  13   1  12         14.77         -2.55        18.21 o
  14   1  12         93.29        109.52        20.52 o
  15   1  12          0.01        -30.67        38.23 o
  16   1  12          4.87         -6.89        32.08 o
 -16   2  12         90.94         95.92        25.01 o
 -15   2  12        113.17        100.07        30.19 o
 -14   2  12         39.79         58.26        32.65 o
 -13   2  12         67.06        105.42        23.04 o
 -12   2  12         33.15         63.24        29.94 o
 -11   2  12         59.09        101.31        17.43 o
 -10   2  12         69.52         58.39        22.55 o
  -9   2  12         25.85         23.56        20.19 o
  -8   2  12        126.80        141.11        17.87 o
  -7   2  12       1198.62       1141.50        44.86 o
  -6   2  12         20.45         35.74        12.83 o
  -5   2  12         52.04         67.01        11.36 o
  -4   2  12        176.83        157.38        12.75 o
  -3   2  12         13.65         17.83        10.02 o
  -2   2  12        260.65        253.61        14.94 o
  -1   2  12        171.46        151.81        12.89 o
   0   2  12        425.67        415.11        22.43 o
   1   2  12        116.26        119.44        15.44 o
   2   2  12        271.93        257.96        26.67 o
   3   2  12          9.57        -10.53        12.41 o
   4   2  12         14.12          5.01        15.49 o
   5   2  12       1378.22       1493.90        71.84 o
   6   2  12         12.08         21.64        14.50 o
   7   2  12         41.52         26.46        10.30 o
   8   2  12        169.07        159.54        13.85 o
   9   2  12          9.52         13.38         8.89 o
  10   2  12        269.88        303.87        30.23 o
  11   2  12         85.46         93.45        21.75 o
  12   2  12         27.80         26.62        11.35 o
  13   2  12          1.74         36.23        24.24 o
  14   2  12          0.01          6.67        26.64 o
  15   2  12         17.07         10.52        31.66 o
 -15   3  12        120.11        124.54        32.05 o
 -14   3  12         52.16         31.25        25.15 o
 -13   3  12         16.64         10.13        27.91 o
 -12   3  12          0.31         -5.40        43.44 o
 -11   3  12         35.12         30.73        22.40 o
 -10   3  12          7.58          8.41        16.03 o
  -9   3  12        232.64        225.52        21.44 o
  -8   3  12          1.88         15.05        15.13 o
  -7   3  12        795.92        854.71        42.68 o
  -6   3  12       2656.24       2575.31       115.05 o
  -5   3  12       1060.97       1007.99        39.23 o
  -4   3  12       1141.03       1069.05        47.86 o
  -3   3  12          5.57         -2.36        13.55 o
  -2   3  12        375.53        406.47        26.36 o
  -1   3  12         70.76         59.88        15.49 o
   0   3  12          7.55         -2.13        16.74 o
   1   3  12         18.76         32.37        18.16 o
   2   3  12         50.86         41.93        20.63 o
   3   3  12          0.38          8.30        14.57 o
   4   3  12         80.05        114.02        18.76 o
   5   3  12         45.09         94.42        18.15 o
   6   3  12         73.37         61.07        14.56 o
   7   3  12        445.22        438.89        26.83 o
   8   3  12         21.66         13.60        14.50 o
   9   3  12        389.40        434.68        26.07 o
  10   3  12         21.85         19.57        12.44 o
  11   3  12         80.74        113.17        38.91 o
  12   3  12        114.68         76.58        35.16 o
  13   3  12          0.05         65.95        31.85 o
  14   3  12         17.90         18.42        29.79 o
 -13   4  12          3.37         41.42        51.14 o
 -12   4  12        135.57        211.78        34.40 o
 -11   4  12        117.59        135.37        28.79 o
 -10   4  12         35.11         52.01        32.17 o
  -9   4  12         66.87         73.22        16.75 o
  -8   4  12        147.31        166.96        19.66 o
  -7   4  12         40.28         36.18        15.48 o
  -6   4  12         11.36         17.72        13.45 o
  -5   4  12         96.82        102.30        15.50 o
  -4   4  12        244.61        258.77        23.64 o
  -3   4  12         13.34         46.17        25.15 o
  -2   4  12         20.52        -20.11        53.81 o
  -1   4  12         16.12         69.42        24.76 o
   0   4  12        269.83        268.84        30.49 o
   1   4  12         15.23         27.74        17.60 o
   2   4  12        251.66        220.04        25.16 o
   3   4  12        621.37        595.09        39.79 o
   4   4  12          5.51          8.21        13.19 o
   5   4  12         48.18         64.43        15.93 o
   6   4  12         24.61         19.67        25.26 o
   7   4  12         71.69         61.48        19.95 o
   8   4  12         77.19         50.96        22.88 o
   9   4  12         12.40         21.83        33.31 o
  10   4  12          0.00         -2.38        16.66 o
  11   4  12          2.83         25.31        16.02 o
  12   4  12         70.08        112.51        39.99 o
  13   4  12          3.43        -28.36        41.28 o
 -11   5  12          0.03         79.93        40.08 o
 -10   5  12         51.89         82.66        28.34 o
  -9   5  12         45.38         39.66        30.88 o
  -8   5  12         89.48         42.27        35.62 o
  -7   5  12         63.83        107.49        34.98 o
  -6   5  12          0.03         -1.92        24.60 o
  -5   5  12          4.55         35.06        26.43 o
  -4   5  12         41.94         36.40        25.42 o
  -3   5  12         54.74         69.03        25.28 o
  -2   5  12        119.60        101.02        19.08 o
  -1   5  12         57.61         56.06        16.12 o
   0   5  12          3.89         46.50        26.14 o
   1   5  12        111.03         89.26        34.28 o
   2   5  12         51.48         49.18        25.44 o
   3   5  12         16.59         23.65        23.47 o
   4   5  12         53.86         38.50        31.06 o
   5   5  12         54.92         21.92        38.75 o
   6   5  12         17.08         70.00        52.98 o
   7   5  12          1.34         -3.67        32.13 o
   8   5  12         14.62         27.02        39.99 o
   9   5  12         44.39        -17.75        32.93 o
  10   5  12         12.26        -16.46        39.14 o
  -6   6  12          4.98         15.25        45.97 o
  -5   6  12         66.61         64.95        41.54 o
  -4   6  12          1.96         -2.96        37.95 o
  -3   6  12         12.39         36.29        33.99 o
  -2   6  12          3.49         -1.09        45.87 o
  -1   6  12         41.32         -2.53        35.55 o
   0   6  12         47.28        142.91        59.92 o
   1   6  12         10.89         34.53        52.45 o
   2   6  12          0.00        -38.09        50.35 o
   3   6  12          6.41         12.36        31.50 o
   4   6  12         15.74        106.41        58.67 o
   5   6  12        185.53        304.12        78.10 o
 -16   1  13         66.46         81.95        19.60 o
 -15   1  13        119.90        124.82        21.89 o
 -14   1  13        239.16        235.74        23.57 o
 -13   1  13         61.67         97.29        27.14 o
 -12   1  13        128.54        106.61        26.75 o
 -11   1  13        195.12        227.64        25.37 o
 -10   1  13          1.89          0.53        18.60 o
  -9   1  13          0.23         -9.82        21.67 o
  -8   1  13        250.08        270.81        23.12 o
  -7   1  13        165.43        159.74        16.10 o
  -6   1  13         19.58         28.70        15.10 o
  -5   1  13        546.12        541.28        21.97 o
  -4   1  13         46.48         42.27        10.99 o
  -3   1  13         19.54          5.80        11.72 o
  -2   1  13         75.35         88.75        12.96 o
  -1   1  13        120.32        114.42        14.43 o
   0   1  13          0.36         -1.12        14.07 o
   1   1  13        123.05        109.68        16.92 o
   2   1  13         45.64         43.22        14.86 o
   3   1  13        197.41        205.60        20.18 o
   4   1  13         37.22         39.43        14.48 o
   5   1  13         16.50         23.42        10.44 o
   6   1  13        130.33        122.56        12.25 o
   7   1  13         97.32         91.82        21.98 o
   8   1  13        820.52        851.23        47.66 o
   9   1  13         52.30         49.34        11.83 o
  10   1  13          5.01          8.08        12.73 o
  11   1  13        152.27        137.59        14.33 o
  12   1  13        238.05        233.62        24.67 o
  13   1  13         27.95          7.93        31.04 o
  14   1  13         30.07         33.69        24.93 o
  15   1  13          2.38         -8.40        31.77 o
  16   1  13          0.00        -37.33        32.26 o
 -16   2  13        112.44        153.13        36.18 o
 -15   2  13        200.55        160.11        28.12 o
 -14   2  13        120.84        154.78        31.69 o
 -13   2  13         96.25         93.14        30.68 o
 -12   2  13         59.99         52.02        23.12 o
 -11   2  13         29.97         34.19        18.91 o
 -10   2  13        142.78        118.24        22.21 o
  -9   2  13        117.25        100.51        24.92 o
  -8   2  13        729.81        676.47        45.68 o
  -7   2  13        123.39        108.03        14.43 o
  -6   2  13          5.17         12.55        13.78 o
  -5   2  13         59.60         40.65        12.59 o
  -4   2  13          0.48          1.69        10.53 o
  -3   2  13          7.17         16.13        12.95 o
  -2   2  13       1190.62       1218.73        46.07 o
  -1   2  13        132.26        136.93        12.55 o
   0   2  13        680.68        671.27        32.26 o
   1   2  13          0.49          0.59        13.56 o
   2   2  13        107.97         98.72        25.75 o
   3   2  13         10.90         10.96        23.90 o
   4   2  13        626.01        753.94        43.14 o
   5   2  13          0.24          4.98        11.83 o
   6   2  13       1391.19       1486.13        67.78 o
   7   2  13        333.01        320.02        21.67 o
   8   2  13          4.08         22.81        10.67 o
   9   2  13        179.12        196.34        21.02 o
  10   2  13         71.81         70.02        12.03 o
  11   2  13         28.64         37.60        11.27 o
  12   2  13        278.27        277.04        25.68 o
  13   2  13         49.85         79.28        20.96 o
  14   2  13          8.88         -1.55        46.49 o
  15   2  13          1.14         16.43        35.94 o
 -14   3  13         31.96         41.49        49.95 o
 -13   3  13         15.74         87.48        36.07 o
 -12   3  13          1.79         34.07        27.59 o
 -11   3  13          5.29         34.45        17.72 o
 -10   3  13         78.16         61.01        17.16 o
  -9   3  13          4.85         19.40        18.05 o
  -8   3  13          2.40          9.84        19.14 o
  -7   3  13        193.86        210.40        18.59 o
  -6   3  13         23.26         18.80        15.58 o
  -5   3  13        108.65         77.66        19.92 o
  -4   3  13        152.66        142.33        17.98 o
  -3   3  13        303.61        308.22        31.97 o
  -2   3  13        150.21        133.28        17.57 o
  -1   3  13        423.97        371.19        36.27 o
   0   3  13        112.67        106.59        30.95 o
   1   3  13          2.28          6.56        12.86 o
   2   3  13         66.90         68.02        14.39 o
   3   3  13         16.02          7.49        21.76 o
   4   3  13        153.65        157.98        21.31 o
   5   3  13         10.94         14.41        19.39 o
   6   3  13        238.82        206.68        21.58 o
   7   3  13          4.55         16.12        14.13 o
   8   3  13        332.76        385.11        25.62 o
   9   3  13        103.38         92.57        13.68 o
  10   3  13        333.88        388.44        24.30 o
  11   3  13         29.50         20.17        14.37 o
  12   3  13          0.04         11.40        27.23 o
  13   3  13         16.37         50.40        27.79 o
  14   3  13          0.13         33.12        25.26 o
 -13   4  13         84.53        135.00        48.32 o
 -12   4  13        104.65        130.36        28.59 o
 -11   4  13         16.30         67.60        54.63 o
 -10   4  13          5.22          3.89        25.19 o
  -9   4  13          5.27         12.52        24.49 o
  -8   4  13         51.08         31.60        15.06 o
  -7   4  13          2.81        -21.89        16.87 o
  -6   4  13          1.85        -17.11        13.84 o
  -5   4  13        194.14        189.71        28.21 o
  -4   4  13         57.56         56.90        22.24 o
  -3   4  13          1.75         17.52        19.13 o
  -2   4  13         48.58         69.16        24.70 o
  -1   4  13        223.50        213.17        22.71 o
   0   4  13         85.31         83.02        22.50 o
   1   4  13          0.59         40.60        20.11 o
   2   4  13        350.24        271.40        38.55 o
   3   4  13          0.00          3.94        22.56 o
   4   4  13         36.50         20.96        17.56 o
   5   4  13         12.27         11.92        17.40 o
   6   4  13        557.84        625.60        38.09 o
   7   4  13        223.35        274.51        30.03 o
   8   4  13         11.30         25.62        20.36 o
   9   4  13          5.60        -46.16        35.96 o
  10   4  13          0.12         13.53        27.86 o
  11   4  13          2.12         14.56        35.72 o
  12   4  13         63.21         48.79        50.82 o
 -10   5  13          3.46        -40.85        42.63 o
  -9   5  13          8.77         39.76        30.63 o
  -8   5  13         17.55         61.59        23.20 o
  -7   5  13          8.17         -8.07        26.61 o
  -6   5  13         19.21         31.44        23.69 o
  -5   5  13         76.78        136.42        31.42 o
  -4   5  13         12.67          9.00        20.56 o
  -3   5  13        131.05        140.59        21.60 o
  -2   5  13          3.18         13.80         8.46 o
  -1   5  13         89.81        121.73        28.32 o
   0   5  13          7.19        -28.70        25.10 o
   1   5  13        246.62        197.84        26.63 o
   2   5  13         22.72         22.81        22.57 o
   3   5  13         12.09         31.57        20.93 o
   4   5  13         33.20         42.60        37.13 o
   5   5  13         32.04        -16.84        34.88 o
   6   5  13        128.28        145.31        33.61 o
   7   5  13          7.75         45.14        26.78 o
   8   5  13          0.10         18.30        37.78 o
   9   5  13         65.95         54.20        48.61 o
  -5   6  13          4.50         42.53        43.07 o
  -4   6  13         50.74         -2.68        52.73 o
  -3   6  13         26.46         53.29        52.96 o
  -2   6  13         14.72         10.20        84.36 o
  -1   6  13          6.06         53.34        34.27 o
   0   6  13         12.28         47.20        34.06 o
   1   6  13         26.55          0.01        43.75 o
   2   6  13          0.02        -35.48        35.35 o
   3   6  13         21.88         24.60        35.45 o
   4   6  13         22.69         -5.98        32.72 o
 -16   0  14         16.80        -57.85        75.75 o
 -15   0  14          2.22        -19.42        32.24 o
 -14   0  14          7.57         -0.10        27.38 o
 -13   0  14         20.10         18.89        45.21 o
 -12   0  14         86.27         62.82        29.64 o
 -11   0  14          5.37          2.21        22.97 o
 -10   0  14          3.25         29.06        29.11 o
  -9   0  14         59.12         42.07        22.62 o
  -8   0  14       1023.69       1022.98        79.85 o
  -7   0  14         70.24         65.45        21.18 o
  -6   0  14          6.25          6.19        16.97 o
  -5   0  14        406.79        406.85        53.88 o
  -4   0  14        623.81        581.02        44.65 o
  -3   0  14       1128.87       1158.95       116.49 o
  -2   0  14       2713.89       2897.26       163.42 o
  -1   0  14        338.34        320.80        29.04 o
   0   0  14         47.17         56.68        22.64 o
   1   0  14          0.32         18.92        20.68 o
   2   0  14         30.26         12.79        37.74 o
   3   0  14        141.03        216.57        44.39 o
   4   0  14        402.14        429.31        31.38 o
   5   0  14        328.24        327.38        48.67 o
   6   0  14         83.61         73.43        17.38 o
   7   0  14        437.01        427.46        67.51 o
   8   0  14       1239.00       1240.64        76.33 o
   9   0  14        346.28        347.21        60.32 o
  10   0  14       1275.91       1334.19        95.70 o
  11   0  14        197.70        193.36        23.41 o
  12   0  14          1.90         -5.83        41.28 o
  13   0  14         31.41         49.74        38.39 o
  14   0  14        155.94        131.76        38.17 o
  15   0  14        186.16        141.26        59.47 o
 -16   1  14         67.73         11.36        31.58 o
 -15   1  14          9.22         59.45        25.42 o
 -14   1  14         17.60         49.62        20.70 o
 -13   1  14          0.01          1.96        27.80 o
 -12   1  14         46.69         71.66        29.81 o
 -11   1  14         49.48         63.86        19.65 o
 -10   1  14         10.86         25.19        17.54 o
  -9   1  14         25.91         29.06        15.74 o
  -8   1  14         71.77         43.46        12.87 o
  -7   1  14        236.34        205.97        20.37 o
  -6   1  14          0.55          2.34        14.01 o
  -5   1  14         94.06         91.79        17.58 o
  -4   1  14         38.72         40.20        11.49 o
  -3   1  14        169.51        181.11        16.87 o
  -2   1  14          0.24          4.94        15.19 o
  -1   1  14          5.44         -1.15        10.27 o
   0   1  14        242.41        248.19        21.21 o
   1   1  14          0.13         -3.86        11.59 o
   2   1  14          4.96          8.24        10.44 o
   3   1  14         70.03         80.93        17.90 o
   4   1  14         60.02         48.52        13.68 o
   5   1  14        592.84        570.03        36.99 o
   6   1  14        343.28        366.45        36.98 o
   7   1  14        170.13        104.37        16.82 o
   8   1  14         11.66         10.75        11.33 o
   9   1  14         13.62         13.00         9.69 o
  10   1  14        312.48        307.89        19.85 o
  11   1  14        155.22        157.87        14.53 o
  12   1  14          0.08          3.49        14.65 o
  13   1  14          0.13          2.70        18.28 o
  14   1  14         68.13         93.10        32.81 o
  15   1  14          9.73        -19.59        46.78 o
 -15   2  14         10.49         17.79        32.15 o
 -14   2  14        179.20        188.56        39.78 o
 -13   2  14         16.64         17.65        23.53 o
 -12   2  14         34.98         73.89        26.35 o
 -11   2  14         20.21         14.73        25.03 o
 -10   2  14         81.67         67.97        16.94 o
  -9   2  14         12.40         22.93        17.19 o
  -8   2  14         27.64         10.52        18.38 o
  -7   2  14         13.53          6.00        12.56 o
  -6   2  14        506.87        463.63        27.53 o
  -5   2  14         54.01         74.66        12.77 o
  -4   2  14        294.84        271.11        19.86 o
  -3   2  14        472.96        426.89        20.98 o
  -2   2  14         12.43          7.87        12.65 o
  -1   2  14         65.15         54.30         9.35 o
   0   2  14         59.12         49.81        26.71 o
   1   2  14        229.51        180.14        23.14 o
   2   2  14         71.89         34.70        18.57 o
   3   2  14          7.99         10.34        11.75 o
   4   2  14        196.25        204.41        20.09 o
   5   2  14         32.99         28.20        11.27 o
   6   2  14        349.29        302.53        20.44 o
   7   2  14        181.50        172.39        16.72 o
   8   2  14        210.96        187.34        15.80 o
   9   2  14         10.15         12.71        13.96 o
  10   2  14         18.03         22.62        10.70 o
  11   2  14         17.21         31.09        15.61 o
  12   2  14        169.05        155.67        25.27 o
  13   2  14         18.38         58.49        23.64 o
  14   2  14          0.65         16.68        29.02 o
 -14   3  14         40.03          2.99        32.08 o
 -13   3  14         18.37          9.78        45.91 o
 -12   3  14          6.26        -15.15        25.01 o
 -11   3  14         54.15         81.55        25.23 o
 -10   3  14         49.56         67.06        17.25 o
  -9   3  14         75.93         73.19        23.84 o
  -8   3  14          1.09        -21.32        18.96 o
  -7   3  14        809.28        823.53        58.19 o
  -6   3  14        286.43        324.36        23.49 o
  -5   3  14         81.98         77.67        16.24 o
  -4   3  14        154.12        148.85        14.97 o
  -3   3  14          1.00         10.97        14.20 o
  -2   3  14        222.35        202.65        21.28 o
  -1   3  14          1.23         33.85        15.81 o
   0   3  14        140.83        109.48        17.29 o
   1   3  14         56.96         59.52        22.33 o
   2   3  14        926.71        937.08        46.16 o
   3   3  14         36.47         38.40        12.20 o
   4   3  14         97.42         75.38        16.88 o
   5   3  14          0.02         11.07        13.64 o
   6   3  14        304.09        301.92        24.42 o
   7   3  14        160.23        191.68        26.52 o
   8   3  14        231.56        224.97        32.21 o
   9   3  14          3.70         31.36        13.62 o
  10   3  14         52.21         38.55        16.37 o
  11   3  14        193.76        202.82        77.14 o
  12   3  14          9.83         24.49        34.42 o
  13   3  14         20.72        -13.95        44.39 o
 -12   4  14          8.53        -72.59        54.22 o
 -11   4  14         15.24         18.90        29.93 o
 -10   4  14          0.01         -4.55        34.67 o
  -9   4  14         19.37         18.86        32.96 o
  -8   4  14         36.99         19.05        33.38 o
  -7   4  14         17.66         -5.56        21.10 o
  -6   4  14         13.69         15.56        25.86 o
  -5   4  14          4.14          8.90         8.61 o
  -4   4  14        163.32        215.09        27.63 o
  -3   4  14          5.73        -23.33        32.98 o
  -2   4  14          3.43         10.52        20.53 o
  -1   4  14        159.86        141.03        25.35 o
   0   4  14         53.25         45.76        19.94 o
   1   4  14         35.73         23.68        24.09 o
   2   4  14          0.01          3.59        22.34 o
   3   4  14        102.37         43.26        28.21 o
   4   4  14        332.44        330.23        24.96 o
   5   4  14         21.69         53.70        22.22 o
   6   4  14        158.23        134.17        37.58 o
   7   4  14        224.08        258.08        27.51 o
   8   4  14        215.27        293.43        31.95 o
   9   4  14          0.35        -23.40        36.31 o
  10   4  14          5.93         36.62        43.88 o
  11   4  14          2.42         11.42        38.55 o
  -9   5  14          7.53         -2.93        34.84 o
  -8   5  14         18.42         62.80        26.54 o
  -7   5  14         21.03          3.03        62.12 o
  -6   5  14         14.68         42.82        56.45 o
  -5   5  14         43.96         86.35        42.78 o
  -4   5  14         23.19         52.67        56.08 o
  -3   5  14          1.43        -32.56        45.94 o
  -2   5  14          0.00          9.10        55.02 o
  -1   5  14          0.29         52.69        24.24 o
   0   5  14          0.21         24.45        22.76 o
   1   5  14          2.64         -9.64        23.47 o
   2   5  14          0.06         10.77        28.89 o
   3   5  14          8.48        -21.33        30.87 o
   4   5  14         36.60         -9.64        44.17 o
   5   5  14         60.56         85.25        32.50 o
   6   5  14        189.09        153.84        41.38 o
   7   5  14         54.48         77.10        45.88 o
   8   5  14         20.70         57.34        30.63 o
  -2   6  14         35.16        -15.08        55.86 o
  -1   6  14          4.73        -16.82        47.32 o
   0   6  14        123.36        189.69        53.48 o
   1   6  14          0.01        -21.76        38.52 o
   2   6  14         96.49         93.72        42.81 o
 -15   1  15         18.49         22.29        20.08 o
 -14   1  15          5.49          6.09        25.15 o
 -13   1  15          0.21         14.57        29.17 o
 -12   1  15         38.65         25.67        21.77 o
 -11   1  15         48.60        106.23        22.76 o
 -10   1  15          1.99          3.96        15.84 o
  -9   1  15        262.62        291.98        21.94 o
  -8   1  15        224.66        215.10        21.72 o
  -7   1  15        141.53        143.73        16.07 o
  -6   1  15          0.14        -22.26        14.84 o
  -5   1  15          0.19          7.88        12.88 o
  -4   1  15          3.91        -21.88        14.59 o
  -3   1  15        751.90        707.37        33.06 o
  -2   1  15        534.01        597.11        28.56 o
  -1   1  15        229.68        235.40        19.40 o
   0   1  15         22.09         50.24        14.78 o
   1   1  15         10.27         23.97        12.22 o
   2   1  15         94.87         76.59        18.72 o
   3   1  15        160.85        165.00        27.80 o
   4   1  15        265.15        289.82        28.09 o
   5   1  15         95.00        116.07        28.73 o
   6   1  15        165.51        203.21        16.42 o
   7   1  15         97.47        122.79        20.38 o
   8   1  15          0.33         14.84        12.04 o
   9   1  15          8.00          9.10        10.30 o
  10   1  15         16.35         22.41        12.00 o
  11   1  15        179.08        142.34        17.92 o
  12   1  15         70.46         83.47        17.33 o
  13   1  15         33.92         66.46        19.15 o
  14   1  15          9.21         34.23        30.31 o
 -14   2  15          0.05        -32.01        31.33 o
 -13   2  15          2.81          6.40        33.64 o
 -12   2  15        136.52        203.63        32.55 o
 -11   2  15          0.72         18.57        23.89 o
 -10   2  15          0.95         18.74        20.06 o
  -9   2  15        925.75        960.30        41.05 o
  -8   2  15        727.62        661.65        37.43 o
  -7   2  15         40.42         24.75        18.14 o
  -6   2  15        259.22        247.79        31.69 o
  -5   2  15        218.27        217.02        16.54 o
  -4   2  15         31.04         48.24        15.02 o
  -3   2  15         43.67         27.10        10.64 o
  -2   2  15          0.33          1.68        10.96 o
  -1   2  15          5.54         10.59        10.60 o
   0   2  15        313.42        256.57        36.95 o
   1   2  15         28.12         23.13        14.37 o
   2   2  15          6.80         14.21        19.84 o
   3   2  15        148.33        133.90        13.67 o
   4   2  15          2.38         42.02        36.62 o
   5   2  15       1592.89       1676.96        79.21 o
   6   2  15          0.11          5.60        14.24 o
   7   2  15         56.56         63.34        15.13 o
   8   2  15         16.62         19.61        15.37 o
   9   2  15          4.79          3.17        18.90 o
  10   2  15          2.40         14.70        17.92 o
  11   2  15        129.84         94.41        26.33 o
  12   2  15          1.00          3.03        24.36 o
  13   2  15         15.86         23.34        21.88 o
  14   2  15         66.35         76.29        27.83 o
 -13   3  15          9.51         35.56        45.88 o
 -12   3  15          2.81        -21.77        40.66 o
 -11   3  15         48.50         54.37        26.81 o
 -10   3  15          8.21          8.92        19.66 o
  -9   3  15         18.57         40.47        18.65 o
  -8   3  15         96.95         75.40        18.45 o
  -7   3  15         61.12         61.49        15.65 o
  -6   3  15        346.02        335.29        24.81 o
  -5   3  15         42.05         47.79        12.69 o
  -4   3  15        124.87        123.08        19.42 o
  -3   3  15         40.79         43.13        13.81 o
  -2   3  15          1.17         -3.00        11.84 o
  -1   3  15          4.69         15.82        15.28 o
   0   3  15         36.83         37.82        17.02 o
   1   3  15        208.04        194.72        22.83 o
   2   3  15          8.39         23.71        13.87 o
   3   3  15          1.79         41.66        14.09 o
   4   3  15         22.55         31.81        17.46 o
   5   3  15          0.02        -10.90        13.52 o
   6   3  15         37.25         50.78        20.73 o
   7   3  15          4.17          3.11        10.53 o
   8   3  15          3.74         12.38        15.72 o
   9   3  15         63.96         40.72        18.05 o
  10   3  15          0.51          6.86        35.09 o
  11   3  15         66.23        107.14        24.20 o
  12   3  15          0.09         20.93        25.77 o
 -11   4  15          0.97         38.80        48.88 o
 -10   4  15         22.41         48.95        28.26 o
  -9   4  15          5.66         -8.49        44.37 o
  -8   4  15        324.97        338.32        43.66 o
  -7   4  15        192.17        204.78        29.06 o
  -6   4  15          0.40        -12.39        17.40 o
  -5   4  15         86.97        126.20        33.65 o
  -4   4  15          8.33         19.70        29.71 o
  -3   4  15          8.32         13.98        45.97 o
  -2   4  15          1.95          4.88        17.06 o
  -1   4  15         11.19         30.50        17.73 o
   0   4  15          0.00          5.62        32.08 o
   1   4  15         11.80          7.96        24.18 o
   2   4  15          5.61         -4.70        16.01 o
   3   4  15         76.30         68.14        18.77 o
   4   4  15        107.55        168.21        27.15 o
   5   4  15          0.03          8.58        49.96 o
   6   4  15          8.53         15.01        32.80 o
   7   4  15          1.41         16.54        26.09 o
   8   4  15          0.02        -21.18        35.86 o
   9   4  15         33.21         21.75        24.62 o
  10   4  15         23.91         27.52        43.15 o
  -8   5  15         15.80         -5.09        39.58 o
  -7   5  15        156.36        116.16        40.88 o
  -6   5  15         20.58         19.08        58.52 o
  -5   5  15          8.34        -31.42        68.96 o
  -4   5  15          6.67         24.04        38.75 o
  -3   5  15        351.53        458.99        61.40 o
  -2   5  15         24.32         44.20        34.96 o
  -1   5  15          3.86        -33.69        38.51 o
   0   5  15         65.90         58.45        35.97 o
   1   5  15          0.01         36.30        82.73 o
   2   5  15          3.65         54.71        43.47 o
   3   5  15          4.80         42.16        45.96 o
   4   5  15         20.94         27.94        27.86 o
   5   5  15        179.52        155.76        38.00 o
   6   5  15          2.94        -34.58        36.90 o
   7   5  15          0.00         10.28        33.79 o
 -15   0  16         32.85         24.87        54.04 o
 -14   0  16          3.56        -29.54        40.08 o
 -13   0  16         12.22         34.82        34.74 o
 -12   0  16         12.45         14.08        29.84 o
 -11   0  16          3.85         -0.81        44.51 o
 -10   0  16         32.59         -3.98        23.57 o
  -9   0  16          8.68         -8.61        19.56 o
  -8   0  16         25.08         31.12        23.38 o
  -7   0  16         31.14         37.63        28.86 o
  -6   0  16        329.34        306.61        57.55 o
  -5   0  16        209.56        214.49        34.62 o
  -4   0  16         80.56        136.26        36.75 o
  -3   0  16        178.53        172.76        31.28 o
  -2   0  16        172.44        173.54        34.47 o
  -1   0  16          5.21         27.34        26.67 o
   0   0  16          0.18         15.22        21.72 o
   1   0  16          0.11         17.78        27.85 o
   2   0  16        112.14        122.92        28.50 o
   3   0  16          0.55         52.20        39.04 o
   4   0  16        389.48        511.25       105.93 o
   5   0  16       1588.65       1589.74        93.98 o
   6   0  16        752.43        757.45        57.66 o
   7   0  16          4.24         19.73        16.06 o
   8   0  16         42.34         68.13        36.46 o
   9   0  16         30.03         25.13        22.77 o
  10   0  16         95.89         99.66        22.63 o
  11   0  16         14.40         48.91        28.38 o
  12   0  16          5.47         13.80        18.54 o
  13   0  16         56.22         28.46        23.19 o
  14   0  16          1.47         -8.11        43.26 o
 -15   1  16          8.89         10.60        25.40 o
 -14   1  16          6.13         -0.08        30.37 o
 -13   1  16         86.07        122.79        23.19 o
 -12   1  16         22.13         48.42        25.13 o
 -11   1  16         11.62          5.39        24.18 o
 -10   1  16          6.57         17.93        17.42 o
  -9   1  16          1.29          3.63        16.27 o
  -8   1  16         11.91         19.44        13.79 o
  -7   1  16         52.97         60.58        12.49 o
  -6   1  16          0.90         16.23        12.51 o
  -5   1  16         26.50         36.44        10.06 o
  -4   1  16          6.45          9.68        14.29 o
  -3   1  16          4.34          3.51        14.86 o
  -2   1  16          7.52          3.36        12.88 o
  -1   1  16         83.63         87.76        17.91 o
   0   1  16          3.68         15.45        13.65 o
   1   1  16        106.26        136.64        21.70 o
   2   1  16         26.63         37.55        13.11 o
   3   1  16        447.76        472.51        30.82 o
   4   1  16        735.89        815.20        45.63 o
   5   1  16         21.89         35.17        11.04 o
   6   1  16          2.05         17.45        12.67 o
   7   1  16         62.47         64.73        14.15 o
   8   1  16        385.39        382.28        52.32 o
   9   1  16         85.14         88.17        15.14 o
  10   1  16         30.27         32.16        18.62 o
  11   1  16         32.85         19.60        17.27 o
  12   1  16          5.05        -15.04        27.52 o
  13   1  16        223.12        181.47        45.17 o
  14   1  16         11.39        -27.45        32.63 o
 -14   2  16        145.24         46.03        36.57 o
 -13   2  16          0.54        -11.14        32.14 o
 -12   2  16          2.93         32.58        28.91 o
 -11   2  16         93.45        135.17        24.85 o
 -10   2  16        247.32        236.71        26.41 o
  -9   2  16          3.98          5.26        26.03 o
  -8   2  16        472.26        415.58        24.33 o
  -7   2  16         44.16         55.42        16.74 o
  -6   2  16          8.31         29.37        11.71 o
  -5   2  16        379.90        444.33        28.27 o
  -4   2  16         18.22         44.23        16.52 o
  -3   2  16         37.57         26.06        15.09 o
  -2   2  16        200.88        227.22        22.32 o
  -1   2  16         77.66         85.30        14.71 o
   0   2  16         11.24         44.57        88.51 o
   1   2  16          9.42         13.43        36.46 o
   2   2  16          4.37         -6.09        35.78 o
   3   2  16          1.76        -12.43        24.48 o
   4   2  16        127.32        136.43        19.16 o
   5   2  16         82.58         78.62        20.88 o
   6   2  16        367.79        422.86        47.09 o
   7   2  16        135.73        165.39        18.52 o
   8   2  16         11.09         29.97        14.08 o
   9   2  16        250.11        216.30        20.23 o
  10   2  16          0.79          8.63        15.82 o
  11   2  16         19.08         28.67        17.11 o
  12   2  16          5.92         22.17        23.93 o
  13   2  16          0.24        -70.14        46.76 o
 -12   3  16          9.81         38.49        36.57 o
 -11   3  16        196.74        157.87        30.63 o
 -10   3  16         13.13        -15.52        54.16 o
  -9   3  16         51.35         29.38        30.97 o
  -8   3  16        419.87        373.61        31.84 o
  -7   3  16         75.87         63.90        18.00 o
  -6   3  16        601.61        615.96        30.95 o
  -5   3  16          8.19         15.67        13.18 o
  -4   3  16        149.89        170.51        17.01 o
  -3   3  16        117.89        139.18        15.31 o
  -2   3  16         42.68         49.69        12.46 o
  -1   3  16        197.04        257.28        28.93 o
   0   3  16        634.50        648.06        56.58 o
   1   3  16        413.31        377.16        35.51 o
   2   3  16          1.76         11.91        38.81 o
   3   3  16         31.47         70.73        16.23 o
   4   3  16          2.90         -0.77         9.70 o
   5   3  16        145.70        114.51        23.28 o
   6   3  16        256.30        223.24        19.16 o
   7   3  16         14.45         30.35        21.97 o
   8   3  16          1.98         -4.38        27.21 o
   9   3  16          4.99          1.25        20.68 o
  10   3  16        229.49        257.25        27.67 o
  11   3  16         64.63         28.22        33.47 o
  12   3  16         18.87         29.23        24.27 o
 -10   4  16        126.29        101.61        29.95 o
  -9   4  16         58.24         37.15        28.42 o
  -8   4  16        165.23        138.13        33.81 o
  -7   4  16        240.26        221.20        57.09 o
  -6   4  16         41.94         44.94        19.45 o
  -5   4  16         42.15         36.37        26.64 o
  -4   4  16          4.25        -13.06        33.75 o
  -3   4  16        139.20        225.71        69.38 o
  -2   4  16          7.83          9.26        36.97 o
  -1   4  16         96.10        116.48        18.62 o
   0   4  16         12.47         40.50        39.81 o
   1   4  16         37.62         45.49        16.91 o
   2   4  16         15.06         13.87        33.02 o
   3   4  16         34.11         42.54        55.94 o
   4   4  16         14.72         43.60        33.48 o
   5   4  16          0.34         32.97        30.73 o
   6   4  16         13.46         32.54        37.85 o
   7   4  16          8.16        -11.90        30.82 o
   8   4  16          2.88         38.02        51.99 o
   9   4  16        174.34        174.11        33.85 o
  -7   5  16          1.30         -0.90        30.47 o
  -6   5  16          3.99        -32.60        24.21 o
  -5   5  16          4.42        -16.83        48.15 o
  -4   5  16          3.26         50.37        37.78 o
  -3   5  16         36.83         25.30        53.50 o
  -2   5  16          1.09         55.36        37.87 o
  -1   5  16         12.64        -52.98        71.83 o
   0   5  16          2.63         22.45        51.01 o
   1   5  16         22.31         -2.20        35.81 o
   2   5  16          1.40         69.96        42.77 o
   3   5  16          0.74          8.25        32.54 o
   4   5  16         27.95         18.63        34.78 o
   5   5  16        101.27        210.38        76.02 o
   6   5  16         47.91         -0.01        41.79 o
 -14   1  17         30.20         13.20        36.14 o
 -13   1  17          0.27         -0.63        21.38 o
 -12   1  17         13.77         21.99        27.94 o
 -11   1  17          3.09        -11.97        19.34 o
 -10   1  17        254.06        390.49        44.84 o
  -9   1  17         15.74         22.30        15.94 o
  -8   1  17        213.73        234.82        29.77 o
  -7   1  17         38.00         44.35        15.21 o
  -6   1  17         36.99         15.23        15.02 o
  -5   1  17        294.75        308.15        23.88 o
  -4   1  17        289.47        232.37        22.94 o
  -3   1  17        102.42        108.94        22.61 o
  -2   1  17         95.71         93.02        14.85 o
  -1   1  17          0.10         -3.62        17.63 o
   0   1  17          0.76         18.00        29.86 o
   1   1  17        104.59        152.16        23.64 o
   2   1  17          7.72         -6.56        21.60 o
   3   1  17         92.60         87.59        13.08 o
   4   1  17       1128.19       1215.81       130.82 o
   5   1  17        539.18        539.16        30.49 o
   6   1  17         95.74         98.65        18.56 o
   7   1  17          8.11         37.16        27.52 o
   8   1  17         89.80         86.46        13.03 o
   9   1  17          0.27          5.83        15.87 o
  10   1  17          2.47         14.28        16.39 o
  11   1  17          0.58         23.09        31.15 o
  12   1  17         12.42          5.71        19.23 o
  13   1  17        115.67        100.40        36.86 o
 -13   2  17        101.52         75.20        29.94 o
 -12   2  17          6.15         41.18        24.04 o
 -11   2  17          0.85         25.70        32.36 o
 -10   2  17         21.45         36.56        28.53 o
  -9   2  17        165.45        177.36        26.30 o
  -8   2  17         74.82         89.62        21.82 o
  -7   2  17        102.04         86.47        16.57 o
  -6   2  17          2.71         -2.12        11.87 o
  -5   2  17         78.80         81.84        14.01 o
  -4   2  17         43.67         47.99        10.08 o
  -3   2  17        188.01        210.34        20.72 o
  -2   2  17        393.23        377.01        25.39 o
  -1   2  17          9.28          3.35        15.91 o
   0   2  17        119.57        185.17        35.30 o
   2   2  17         13.72         -9.35        32.28 o
   3   2  17         20.37         -2.19        25.03 o
   4   2  17          0.00         20.59        22.44 o
   5   2  17         31.75          4.75        18.80 o
   6   2  17         25.85         25.35        14.69 o
   7   2  17          0.87          2.14        12.23 o
   8   2  17         11.93         13.45        11.93 o
   9   2  17         16.29         18.29        16.15 o
  10   2  17        155.08        134.80        21.73 o
  11   2  17          3.26         -2.12        32.54 o
  12   2  17         43.41         57.32        20.58 o
 -12   3  17          7.14         13.29        30.30 o
 -11   3  17         22.75         31.86        25.56 o
 -10   3  17          2.14          7.61        30.93 o
  -9   3  17         97.80         62.59        21.64 o
  -8   3  17         35.15         99.34        29.23 o
  -7   3  17          0.39          6.11        14.30 o
  -6   3  17         21.40         10.61        14.78 o
  -5   3  17         83.32         51.75        21.13 o
  -4   3  17        149.36        181.46        18.08 o
  -3   3  17        358.67        307.41        29.43 o
  -2   3  17        336.11        336.19        24.40 o
  -1   3  17         96.48         99.32        27.52 o
   0   3  17         71.06         32.86        19.82 o
   1   3  17         59.45         49.16        14.74 o
   2   3  17         15.33         29.57        19.37 o
   3   3  17          1.92          5.61        32.49 o
   4   3  17          0.35         -0.75        13.18 o
   5   3  17          2.02         18.31        23.60 o
   6   3  17          0.00          8.21        13.69 o
   7   3  17         20.27         49.05        18.26 o
   8   3  17          4.44         20.83        31.20 o
   9   3  17         90.99         69.47        20.23 o
  10   3  17        109.02        137.05        20.50 o
  11   3  17          0.01         21.55        35.25 o
  -9   4  17         27.03         55.63        35.11 o
  -8   4  17         40.88         52.20        42.90 o
  -7   4  17        226.53        247.82        36.50 o
  -6   4  17         14.15        -18.78        23.47 o
  -5   4  17          9.67         50.31        21.79 o
  -4   4  17         25.15          8.39        20.25 o
  -3   4  17          0.00         13.71        37.06 o
  -2   4  17          0.89        -36.16        38.13 o
  -1   4  17         67.70         63.71        52.22 o
   0   4  17        172.03        210.90        37.11 o
   1   4  17          9.02        -16.97        36.86 o
   2   4  17         63.82        100.03        51.53 o
   3   4  17         18.66         18.67        31.71 o
   4   4  17         40.23         73.48        37.81 o
   5   4  17          0.05         46.00        65.95 o
   6   4  17          3.53         29.99        58.72 o
   7   4  17          3.68         14.50        27.15 o
   8   4  17        106.58        118.20        46.40 o
  -5   5  17          4.21        -28.66        71.46 o
  -4   5  17        103.99        207.05        49.21 o
  -3   5  17          3.70        -10.88        38.18 o
  -2   5  17          0.18          5.54        39.65 o
  -1   5  17          0.12         77.88        37.26 o
   0   5  17        121.84        193.52        50.14 o
   1   5  17          6.69        -24.22        45.62 o
   2   5  17        171.25        252.62        48.20 o
   3   5  17         11.89         31.84        38.56 o
   4   5  17        218.20        144.78        84.24 o
 -13   0  18         52.48         14.50        55.26 o
 -12   0  18        192.44        161.70        52.43 o
 -11   0  18          0.02         19.69        24.89 o
 -10   0  18         39.72        202.74        68.11 o
  -9   0  18         99.99        127.22        31.26 o
  -8   0  18          7.67         41.45        27.00 o
  -7   0  18        180.09        215.85        31.43 o
  -6   0  18         94.89         82.34        31.24 o
  -5   0  18        264.28        248.61        40.69 o
  -4   0  18        227.73        345.14        43.92 o
  -3   0  18        355.32        387.05        59.00 o
  -2   0  18        529.82        410.42        65.15 o
  -1   0  18         90.87        116.41        31.52 o
   0   0  18        129.53        150.23        46.58 o
   1   0  18        165.44        173.52        33.73 o
   2   0  18        168.90         53.57        40.02 o
   3   0  18         58.78         17.46        40.17 o
   4   0  18        252.61        295.98        38.57 o
   5   0  18        381.67        383.18        41.01 o
   6   0  18          9.61         -9.24        76.06 o
   7   0  18         92.61         58.07        18.27 o
   8   0  18        274.03        304.75        44.89 o
   9   0  18        216.71        276.03        66.20 o
  10   0  18        203.14        247.06        30.04 o
  11   0  18        107.10        132.61        37.76 o
  12   0  18         10.21         35.26        63.68 o
 -13   1  18          1.44         -1.47        29.79 o
 -12   1  18        115.08        266.31        66.07 o
 -11   1  18         87.27         96.02        31.46 o
 -10   1  18        188.22        256.24        48.14 o
  -9   1  18          5.10         16.71        21.00 o
  -8   1  18         24.15         25.70        22.80 o
  -7   1  18        263.75        287.23        26.41 o
  -6   1  18          8.22         32.88        12.23 o
  -5   1  18          3.67         17.46        15.60 o
  -4   1  18        129.75        110.38        17.64 o
  -3   1  18         35.28         37.21        21.03 o
  -2   1  18          5.65          2.05        20.77 o
  -1   1  18         25.86          0.90        21.35 o
   0   1  18         99.55        113.98        20.24 o
   1   1  18          4.28          1.74        19.82 o
   2   1  18         14.91         81.78        26.66 o
   3   1  18          0.21         12.60        26.04 o
   4   1  18          9.88          7.48        14.50 o
   5   1  18        220.78        232.10        30.17 o
   6   1  18         13.91         20.65        15.30 o
   7   1  18         11.41         19.23        12.57 o
   8   1  18        184.23        136.28        47.15 o
   9   1  18         16.27         35.26        48.78 o
  10   1  18        168.13        202.30        43.15 o
  11   1  18          0.68         -6.85        23.03 o
  12   1  18        104.88        138.20        26.90 o
 -12   2  18          2.13         17.14        25.66 o
 -11   2  18          0.05         -5.38        23.06 o
 -10   2  18         38.86         65.21        27.88 o
  -9   2  18         15.88         15.26        26.08 o
  -8   2  18        383.89        379.91        34.44 o
  -7   2  18         17.89         30.88        17.27 o
  -6   2  18         14.68         25.42        13.72 o
  -5   2  18          6.03          2.74        11.04 o
  -4   2  18         12.31         18.41        16.15 o
  -3   2  18         23.50         22.42        13.24 o
  -2   2  18         12.42          3.94        14.24 o
  -1   2  18         30.53         49.55        13.50 o
   0   2  18         48.32         75.68        18.46 o
   1   2  18          6.30          6.13        15.22 o
   2   2  18         43.25         45.30        18.24 o
   3   2  18        295.58        279.92        32.48 o
   4   2  18          8.60         28.74        23.26 o
   5   2  18          3.19         60.70        23.99 o
   6   2  18         73.00         85.47        31.57 o
   7   2  18         56.18         45.69        14.46 o
   8   2  18         10.37         11.45        16.90 o
   9   2  18        157.84        162.81        36.27 o
  10   2  18        111.12         83.54        21.12 o
  11   2  18         19.08         13.79        22.66 o
 -11   3  18          5.09         -0.63        22.98 o
 -10   3  18         83.71         83.59        25.49 o
  -9   3  18          3.47         63.11        43.80 o
  -8   3  18         26.29         33.54        49.10 o
  -7   3  18         20.01         16.80        40.77 o
  -6   3  18         35.78         59.49        29.73 o
  -5   3  18          3.15        -14.54        17.04 o
  -4   3  18        174.82        228.82        23.76 o
  -3   3  18          8.61          4.31        11.09 o
  -2   3  18        254.35        225.22        15.36 o
  -1   3  18          5.26          2.23        31.51 o
   0   3  18         37.97         -5.57        49.93 o
   1   3  18        155.37        124.82        42.11 o
   2   3  18         44.34         15.06        30.80 o
   3   3  18        327.98        315.89        93.89 o
   4   3  18          0.27        -26.75        30.75 o
   5   3  18          0.27         -5.59        38.43 o
   6   3  18         21.19         30.13        29.64 o
   7   3  18          3.88         -5.55        27.92 o
   8   3  18         58.63         52.13        16.20 o
   9   3  18        122.75        139.88        31.93 o
  10   3  18         17.21        -10.21        60.39 o
  -8   4  18          0.04        -37.84        39.96 o
  -7   4  18          4.73         37.70        45.45 o
  -6   4  18          2.22        -57.34        38.23 o
  -5   4  18         68.84         68.41        98.33 o
  -4   4  18         54.11         77.69        46.55 o
  -3   4  18         16.92         86.27        50.57 o
  -2   4  18         10.11          0.84        36.13 o
  -1   4  18         19.43         13.73        32.08 o
   0   4  18          0.51        -21.71        48.06 o
   1   4  18         43.98        115.70        48.91 o
   2   4  18          2.10         -2.43        45.13 o
   3   4  18          0.61         10.18        31.95 o
   4   4  18          6.97        -12.32        29.52 o
   5   4  18          0.42        -37.35        35.32 o
   6   4  18         30.54         38.51        37.36 o
   7   4  18         46.38        143.36        55.61 o
 -12   1  19         28.47         30.35        31.94 o
 -11   1  19        103.37        155.62        35.57 o
 -10   1  19        290.21        290.99        26.76 o
  -9   1  19         41.37         23.10        23.50 o
  -8   1  19          4.04        -20.85        21.58 o
  -7   1  19        223.44        245.89        23.14 o
  -6   1  19         11.97         57.68        26.33 o
  -5   1  19          4.05         20.12        29.84 o
  -4   1  19        248.65        345.62        42.10 o
  -3   1  19          4.82        -49.14        41.18 o
  -2   1  19         15.51         41.18        21.92 o
  -1   1  19          0.30         21.36        19.98 o
   0   1  19          0.50          1.76        18.05 o
   1   1  19         27.95         45.13        26.38 o
   2   1  19          0.99         56.56        32.71 o
   3   1  19        978.22       1007.70        81.70 o
   4   1  19        220.17        145.28        27.81 o
   5   1  19        597.95        667.67        48.90 o
   6   1  19          5.90         17.67        23.42 o
   7   1  19         89.91         85.48        18.45 o
   8   1  19          9.86         10.82        17.30 o
   9   1  19        232.46        233.50        22.69 o
  10   1  19          1.16         47.95        22.14 o
  11   1  19          5.86          8.99        40.88 o
 -11   2  19         12.01        -13.79       111.64 o
 -10   2  19         98.34         61.66        45.95 o
  -9   2  19          8.99         30.42        22.00 o
  -8   2  19        561.12        549.82        38.04 o
  -7   2  19         99.01         99.40        23.84 o
  -6   2  19         61.06         58.05        13.45 o
  -5   2  19          8.14         13.26        23.99 o
  -4   2  19        108.83         45.37        30.16 o
  -3   2  19          3.66         12.36        17.72 o
  -2   2  19         52.30         67.09        22.51 o
  -1   2  19         38.04         70.70        78.64 o
   0   2  19         11.87        -13.71        40.40 o
   1   2  19         73.88         85.31        34.42 o
   2   2  19         26.46         30.82        34.51 o
   3   2  19         88.69        131.50        25.72 o
   4   2  19        413.36        422.91        55.85 o
   5   2  19         36.23         44.48        49.58 o
   6   2  19        307.41        289.63        35.70 o
   7   2  19          6.87         38.23        24.71 o
   8   2  19          1.69        -10.71        32.21 o
   9   2  19         60.12         81.71        18.73 o
  10   2  19         17.52         37.24        34.28 o
  -9   3  19          7.95         -9.19        46.08 o
  -8   3  19         17.45        -36.32        50.22 o
  -7   3  19          8.33         -5.88        63.36 o
  -6   3  19         32.52         95.57        49.56 o
  -5   3  19          0.82         24.25        48.98 o
  -4   3  19         13.40         34.32        35.72 o
  -3   3  19          3.42          6.86        27.73 o
  -2   3  19          2.53        -72.92        83.86 o
  -1   3  19         32.33         12.45        20.86 o
   0   3  19         13.56         31.53        25.20 o
   1   3  19          0.78        -17.80        30.09 o
   2   3  19          3.98         19.84        37.39 o
   3   3  19         46.03         66.96        53.74 o
   4   3  19          0.21         17.67        27.37 o
   5   3  19         18.21         39.96        18.96 o
   6   3  19          0.09         10.52        24.48 o
   7   3  19         11.29         43.13        32.01 o
   8   3  19          0.74          0.13        27.57 o
  -6   4  19          2.36        -58.11        54.41 o
  -5   4  19          0.00         43.54        46.47 o
  -4   4  19         25.53         59.48        50.51 o
  -3   4  19         27.67          5.98        30.50 o
  -2   4  19          9.03        -10.38        46.29 o
  -1   4  19         34.90         13.13        31.20 o
   0   4  19         29.89        -18.51        39.20 o
   1   4  19         21.72        -28.09        81.83 o
   2   4  19         15.52        -17.95        36.28 o
   3   4  19         75.27         43.14        57.31 o
   4   4  19          4.51        -18.11        46.31 o
   5   4  19        208.17        354.35        54.02 o
 -10   0  20        150.12        216.97        43.64 o
  -9   0  20         74.97         45.81        42.43 o
  -8   0  20        109.01         60.55        76.85 o
  -7   0  20         17.17         24.37        45.54 o
  -6   0  20         24.27         35.81        39.51 o
  -5   0  20         60.15         85.41        42.67 o
  -4   0  20        230.39        220.69       100.82 o
  -3   0  20          6.48         24.98        26.14 o
  -2   0  20        127.28         98.87        64.19 o
  -1   0  20         32.66         -6.01        72.13 o
   0   0  20         81.25        123.44        31.74 o
   1   0  20        265.11        335.02        41.06 o
   2   0  20       1598.69       1693.40       123.56 o
   3   0  20        457.88        395.60        41.65 o
   4   0  20          0.87        -13.88        36.70 o
   5   0  20        114.31        117.84        51.67 o
   6   0  20        119.72         96.75        30.87 o
   7   0  20        123.00        126.99        32.98 o
   8   0  20          5.88         20.25        42.16 o
   9   0  20         28.01         24.39        48.82 o
  10   0  20         59.70        -37.71        41.63 o
 -11   1  20         26.57         77.69        63.26 o
 -10   1  20         86.04         87.34        45.53 o
  -9   1  20        145.90        152.22        35.03 o
  -8   1  20          4.06         42.38        29.09 o
  -7   1  20        349.93        489.27        45.65 o
  -6   1  20         37.81        116.48        44.63 o
  -5   1  20          3.28         40.12        26.68 o
  -4   1  20          0.86         26.68        39.79 o
  -3   1  20         13.83         30.86        33.55 o
  -2   1  20          0.49          9.73        22.34 o
  -1   1  20          3.04        -11.86        32.98 o
   0   1  20          2.82         12.48        32.11 o
   1   1  20         18.27         31.71        36.95 o
   2   1  20         25.13         48.17        31.42 o
   3   1  20        162.38        154.76        30.83 o
   4   1  20         36.09         64.92        23.32 o
   5   1  20          3.96          4.65        33.14 o
   6   1  20          1.41         -0.79        30.72 o
   7   1  20         13.27         43.70        45.82 o
   8   1  20          0.05         17.35        37.26 o
   9   1  20         35.98         54.28        24.56 o
  10   1  20          0.08          6.41        47.40 o
 -10   2  20         11.58         -9.77        40.20 o
  -9   2  20         62.61        -75.29        56.23 o
  -8   2  20         99.38        126.02        49.27 o
  -7   2  20        193.51        300.59        45.74 o
  -6   2  20         72.49        106.57        39.39 o
  -5   2  20         14.94         27.18        26.76 o
  -4   2  20         30.74         18.30        45.14 o
  -3   2  20          3.98         -6.15        22.05 o
  -2   2  20         42.22         67.10        25.82 o
  -1   2  20        148.35        143.10        27.21 o
   0   2  20         16.25         -1.72        23.90 o
   1   2  20          1.09          8.77        22.21 o
   2   2  20          4.08        -10.49        56.31 o
   3   2  20          1.98         15.02        32.05 o
   4   2  20          0.00          5.73        37.02 o
   5   2  20        169.21        185.03        37.35 o
   6   2  20          1.28          9.46        32.15 o
   7   2  20         42.01         24.55        20.05 o
   8   2  20          0.44         25.71        46.65 o
   9   2  20          0.01         -6.98        33.72 o
  -8   3  20         18.34         25.37        88.77 o
  -7   3  20         16.66        -42.97        45.43 o
  -6   3  20         22.21         19.81        31.60 o
  -5   3  20         78.92         68.83        58.11 o
  -4   3  20          0.37        -10.99        59.72 o
  -3   3  20          1.63         58.29        56.70 o
  -2   3  20        233.67        160.52        44.66 o
  -1   3  20         91.44         77.31        41.82 o
   0   3  20         13.11         44.31        40.97 o
   1   3  20          9.58         20.34        49.49 o
   2   3  20          1.00         76.07        60.08 o
   3   3  20          8.26         30.87        24.87 o
   4   3  20          0.09        -10.33        44.40 o
   5   3  20          7.62          3.42        30.52 o
   6   3  20        138.12        204.60        63.23 o
   7   3  20         85.52        103.69        40.60 o
  -4   4  20        212.97        252.46        50.55 o
  -3   4  20          8.73         90.45        49.62 o
  -2   4  20         19.96         16.57        47.74 o
  -1   4  20         74.57         78.74        44.10 o
   0   4  20         59.80        192.19        65.30 o
   1   4  20          6.89          8.79        38.19 o
   2   4  20          1.11        -37.97        61.65 o
   3   4  20          2.03        -19.39        40.66 o
 -10   1  21         23.13         38.68        59.81 o
  -9   1  21        298.70        321.56        58.72 o
  -8   1  21         14.17        -13.54        39.34 o
  -7   1  21          1.35          5.61        27.91 o
  -6   1  21         44.48         35.09        51.75 o
  -5   1  21         38.38         -2.54        50.17 o
  -4   1  21         24.50        -37.69        42.98 o
  -3   1  21         18.95        -11.62        35.68 o
  -2   1  21          0.19         21.30        52.58 o
  -1   1  21          5.41          6.41        26.56 o
   0   1  21         17.61         35.76        24.52 o
   1   1  21          0.05         15.94        61.77 o
   2   1  21        128.24         82.57        26.33 o
   3   1  21         37.54        -15.78        48.97 o
   4   1  21         74.94         70.30        20.52 o
   5   1  21        272.93        277.38        36.94 o
   6   1  21          2.16         -5.17        18.83 o
   7   1  21         24.05         27.81        22.41 o
   8   1  21         23.88         51.30        26.97 o
   9   1  21          0.49         16.55        28.22 o
  -9   2  21          0.77        -13.07        42.61 o
  -8   2  21          1.56         35.21        42.39 o
  -7   2  21         80.71         49.62        33.27 o
  -6   2  21        229.57        310.19        38.06 o
  -5   2  21         41.44         65.16        27.11 o
  -4   2  21         10.53        -12.47        33.59 o
  -3   2  21          6.07         34.96        33.59 o
  -2   2  21         25.84         79.64        55.67 o
  -1   2  21        199.38        166.24        74.23 o
   0   2  21        102.27         56.00        26.33 o
   1   2  21          0.07         -6.34        22.56 o
   2   2  21          0.79         20.80        41.71 o
   3   2  21         14.48         10.78        33.83 o
   4   2  21          0.00         27.44        33.97 o
   5   2  21         10.06          9.86        30.88 o
   6   2  21        108.57        143.27        36.79 o
   7   2  21         11.77         16.20        27.30 o
  -6   3  21          0.16         62.21        66.05 o
  -5   3  21          0.04        -33.46        45.11 o
  -4   3  21         44.62         59.45        41.50 o
  -3   3  21         27.66         17.47        41.61 o
  -2   3  21         39.08         40.99        42.64 o
  -1   3  21         41.83         10.93        50.89 o
   0   3  21         11.85         -5.12        48.08 o
   1   3  21          8.10         -2.03        28.83 o
   2   3  21          0.22        -20.18        46.80 o
   3   3  21          0.02         19.21        42.58 o
   4   3  21          1.02        -35.33        46.02 o
   5   3  21         33.45        127.72        39.74 o
  -9   0  22        376.89        319.68        88.97 o
  -8   0  22          1.01        -67.05        71.90 o
  -7   0  22          1.50         24.54        59.27 o
  -6   0  22        103.44        117.31        40.88 o
  -5   0  22         10.12         49.23        37.61 o
  -4   0  22         17.60         17.74        44.27 o
  -3   0  22          0.19         10.75        45.97 o
  -2   0  22         15.48         19.18        44.89 o
  -1   0  22         91.30        245.42        60.40 o
   0   0  22          9.18         16.89        62.37 o
   1   0  22         35.56         40.05        59.91 o
   2   0  22          7.89          5.35        43.68 o
   3   0  22       1301.56       1371.54       144.72 o
   4   0  22         84.44        102.18        46.48 o
   5   0  22          3.91        -14.37        40.08 o
   6   0  22         16.90         87.95        43.42 o
   7   0  22        122.45        230.82        58.31 o
  -8   1  22         19.05         37.73        35.72 o
  -7   1  22         31.40          3.52        54.00 o
  -6   1  22         82.63        201.96        44.70 o
  -5   1  22          0.47         65.05        45.03 o
  -4   1  22          0.07        -33.89        37.70 o
  -3   1  22        212.32        354.91        60.02 o
  -2   1  22          4.62         -6.88        42.90 o
  -1   1  22         49.30         75.40        37.66 o
   0   1  22         63.10        112.48        34.27 o
   1   1  22          9.97         23.22        38.58 o
   2   1  22          1.54        -11.94        29.90 o
   3   1  22          4.09         15.57        23.80 o
   4   1  22        186.60        180.24        26.66 o
   5   1  22          0.65         20.30        20.14 o
   6   1  22          9.50         19.37        21.93 o
   7   1  22        129.92         67.61        24.21 o
  -7   2  22          0.01         -6.35        36.46 o
  -6   2  22         41.06        -17.46        96.58 o
  -5   2  22          2.62          4.01        69.66 o
  -4   2  22         54.86         55.44        36.04 o
  -3   2  22          0.68        -51.07        61.68 o
  -2   2  22         19.32         59.18        43.40 o
  -1   2  22         91.18         76.48        29.13 o
   0   2  22         11.74        -32.27        33.12 o
   1   2  22        121.17        125.83        34.84 o
   2   2  22          7.65         21.31        35.01 o
   3   2  22         50.83         58.95        21.49 o
   4   2  22          1.06         14.50        33.35 o
   5   2  22         13.84         19.23        18.49 o
  -3   3  22         49.93        -39.68        58.50 o
  -2   3  22          0.81         33.71        42.02 o
  -1   3  22         36.10         12.26        42.09 o
   0   3  22          1.54        -22.12        37.90 o
   1   3  22          2.97         33.03        36.79 o
   2   3  22         95.60        170.11        68.14 o
  -6   1  23         18.72         37.84        61.05 o
  -5   1  23          0.62        -27.75        33.03 o
  -4   1  23         14.09        -19.45        34.01 o
  -3   1  23        147.15        182.84        60.14 o
  -2   1  23          7.33          1.19        38.24 o
  -1   1  23        170.49        290.97        41.61 o
   0   1  23         21.38         30.61        50.22 o
   1   1  23         14.86         21.32        26.96 o
   2   1  23          0.34         49.29        25.15 o
   3   1  23        140.29        160.37        74.22 o
   4   1  23        106.47        104.27        39.40 o
   5   1  23         30.99         33.05        57.97 o
  -4   2  23          5.15         22.30        44.56 o
  -3   2  23         27.59         -9.40        44.10 o
  -2   2  23          5.28         23.39        33.10 o
  -1   2  23          6.14         23.44        34.94 o
   0   2  23         15.46         27.08        27.46 o
   1   2  23         53.25         39.26        41.11 o
   2   2  23         68.10         11.35        35.30 o
   3   2  23        112.54        100.28        41.80 o
  -3   0  24         20.91        -14.68        47.78 o
  -2   0  24          8.60          2.91        46.35 o
  -1   0  24          5.21         28.85        65.00 o
   0   0  24          0.98         36.03        45.53 o
   1   0  24         12.01         17.42        43.74 o
   2   0  24        239.58        178.92        69.13 o
  -2   1  24         29.52         85.09        41.28 o
  -1   1  24         53.43         78.72        46.49 o
   0   1  24         33.66         98.89        36.19 o
   1   1  24        178.71        175.12        38.81 o
                                                
